# Supplementary material for: Proteome Analysis of Nasolacrimal Duct Lavage Fluid in Patients with Primary Acquired Nasolacrimal Duct Obstruction
Source: Int J Mol Sci. 2026 Mar 12;27(6):2616. doi: 10.3390/ijms27062616 (PMC13026466; doi:10.3390/ijms27062616)
Supplement: Supplementary file 1 [file ijms-27-02616-s001.zip]

Archive with 3 entries (3 files):
- Supplementary Table S1.xlsx
- Supplementary Table S3.xlsx
- Supplementary Table S2.xlsx
