# Supplementary material for: Proteome Analysis of Nasolacrimal Duct Lavage Fluid in Patients with Primary Acquired Nasolacrimal Duct Obstruction
Source: Int J Mol Sci. 2026 Mar 12;27(6):2616. doi: 10.3390/ijms27062616 (PMC13026466; doi:10.3390/ijms27062616)
Supplement: Supplementary file 1 [file ijms-27-02616-s001.zip › Supplementary Table S1.xlsx]

## Sheet: NLD-LF and Tear
Supplementary Table S1-1. Identified proteins in NLD-LF and tear
Indentified proteins										Ratio	Log2 Ratio	P-Value	NLD-LF Abundances															Tear Abundances															NLD-LF Abundances (Normalized)
Accession	Gene name	Description	Coverage [%]	# Peptides	# PSMs	# Unique Peptides	# AAs	MW [kDa]	calc. pI	NLD-LF vs. Tear	NLD-LF vs. Tear	NLD-LF vs. Tear	1-A-41	1-A-42	1-A-44	1-A-45	1-A-47	1-A-50	1-A-51	1-A-52	1-A-53	1-B-28	1-B-30	1-B-31	1-B-32	1-B-33	1-B-34	1-A-41	1-A-42	1-A-44	1-A-45	1-A-47	1-A-50	1-A-51	1-A-52	1-A-53	1-B-28	1-B-30	1-B-31	1-B-32	1-B-33	1-B-34	1-A-41	1-A-42	1-A-44	1-A-45	1-A-47	1-A-50	1-A-51
P69905	HBA1	Hemoglobin subunit alpha	99	128	32665	125	142	15.2	8.68	100	6.64	2.40004e-21	2.05741e+10	1.97816e+10	2.40256e+10	1.98088e+09	1.49685e+10	2.10588e+10	1.87296e+10	8.03941e+09	1.26286e+10	1.83198e+10	2.25677e+10	1.7264e+10	2.2665e+10	1.73862e+10	1.89071e+10	7.87105e+06	8.66775e+06	1.16531e+07	8.66407e+06	2.24605e+07	9.19512e+06	1.05076e+07	7.35786e+06	1.15318e+07	2.11846e+06	1.04126e+07	1.49164e+07	3.26692e+06	8.3265e+06	5.87806e+06	2.43493e+10	2.19654e+10	2.54339e+10	2.66148e+09	2.74689e+10	2.41471e+10	2.79173e+10
P98088	MUC5AC	Mucin-5AC	41	160	3836	151	5654	585.2	7.02	16.269	4.02	5.53279e-05	4.14505e+08	6.50371e+07	9.15393e+07	3.09096e+09	1.06892e+07	6.02859e+08	2.33862e+07	1.1485e+08	4.27356e+07	1.44534e+09	2.3088e+08	4.62028e+08	2.56708e+07	1.13253e+07	9.02357e+08	2.22753e+06	3.20796e+06	691055	2.14584e+06	6.89628e+06	1.19479e+06	1.56359e+06	1.80164e+06	1.83383e+06	336709	1.24967e+06	1.73769e+06	828470	1.36596e+06	936517	4.91985e+08	7.48434e+07	9.90494e+07	4.15076e+09	2.31005e+07	6.92365e+08	3.77885e+07
P01024	C3	Complement C3	75	161	10343	161	1663	187	6.4	8.026	3	8.06731e-13	1.72107e+09	2.75695e+09	1.50823e+09	2.0843e+09	3.42978e+08	1.26414e+09	7.82762e+08	3.58222e+08	4.22308e+08	1.98753e+09	1.24527e+09	1.12572e+09	8.07357e+08	9.12396e+08	1.52443e+09	2.66619e+07	3.31707e+07	9.50522e+06	7.69754e+06	3.72956e+07	2.40635e+07	3.00409e+07	8.05921e+07	2.48913e+07	2.07036e+06	4.11266e+07	2.37047e+07	1.06228e+07	4.94448e+07	3.04821e+07	2.03749e+09	3.06158e+09	1.59728e+09	2.79931e+09	6.31327e+08	1.45032e+09	1.16761e+09
P02788	LTF	Lactotransferrin	89	168	11478	167	710	78.1	8.12	0.01	-6.64	6.20372e-18	1.45371e+07	2.14606e+07	1.38252e+07	1.38829e+08	3.53003e+06	1.40169e+07	8.84813e+06	7.82644e+06	1.15436e+07	5.77958e+07	4.12886e+07	1.77924e+07	1.31716e+07	9.48728e+06	3.12669e+07	6.65173e+08	2.52909e+08	9.58947e+08	4.57974e+07	4.01165e+09	1.22724e+09	2.23196e+09	1.31859e+09	1.03569e+09	8.58478e+07	1.5757e+09	5.53163e+08	4.73045e+08	1.60696e+09	2.26675e+08	2.16682e+07	2.78494e+07	1.88927e+07	1.89354e+08	1.06689e+07	2.02626e+07	1.72332e+07
P02549	SPTA1	Spectrin alpha chain, erythrocytic 1	59	129	2821	129	2419	279.8	5.05	15.725	3.98	6.89316e-09	1.81488e+08	5.34442e+08	1.08853e+08	8.74384e+06	1.26952e+08	2.26829e+08	1.35077e+08	2.30994e+07	1.07352e+08	1.05249e+08	1.69169e+08	9.05132e+07	1.07647e+08	1.53698e+08	2.99381e+08	1.18297e+06	1.12058e+06	955840	911333	1.46684e+06	1.46421e+06	1.24756e+06	1.39717e+06	1.62045e+06	140658	1.28669e+06	1.24853e+06	867900	1.04692e+06	943937	2.15303e+08	5.93438e+08	1.16087e+08	1.45982e+07	2.3365e+08	2.60641e+08	2.01956e+08
P02768	ALB	Albumin	82	115	17767	115	609	69.3	6.28	0.859	-0.22	0.539369	2.17538e+09	3.52433e+09	2.46721e+09	3.12385e+09	1.66756e+09	2.03148e+09	2.76816e+09	7.72301e+08	1.37509e+09	2.97509e+09	1.77668e+09	1.88597e+09	2.18518e+09	2.77511e+09	3.09944e+09	5.29625e+08	8.72653e+08	8.81602e+07	1.43394e+08	1.48472e+08	1.65729e+08	2.56582e+08	1.71136e+09	8.7308e+08	3.96158e+07	2.3921e+08	4.9919e+08	9.6166e+07	1.31758e+08	7.05026e+08	2.57524e+09	3.91409e+09	2.61257e+09	4.19554e+09	3.06106e+09	2.33013e+09	4.12666e+09
P04114	APOB	Apolipoprotein B-100	38	144	1814	144	4563	515.3	7.05	9.095	3.19	2.9237e-08	9.56126e+07	1.75636e+08	2.52205e+08	1.8381e+07	3.12815e+07	1.1191e+08	8.48883e+07	1.05701e+07	2.12921e+07	2.66945e+07	5.84688e+07	7.58852e+07	6.68352e+07	1.00682e+08	2.63086e+08	1.32128e+06	1.72407e+06	2.40058e+06	1.18219e+06	1.4244e+06	1.29566e+06	1.2335e+06	644248	1.21274e+06	78106.7	789655	1.35531e+06	289748	957246	1.3162e+06	1.13824e+08	1.95646e+08	2.67199e+08	2.72375e+07	5.85542e+07	1.29358e+08	1.27403e+08
P0C0L5	C4B	Complement C4-B	54	110	3704	6	1744	192.6	7.27	4.04	2.01	5.65703e-07	8.40049e+06	3.06814e+07	1.66379e+07	8.91509e+06	1.41198e+06	8.5932e+06	4.2356e+06	2.07541e+06	922994	1.16287e+07	5.14526e+06	5.20454e+06	3.97296e+06	6.63548e+06	6.08905e+06	207264	207714	416061	106216	66069.9	134278	97892.2	265880	281888		222198	221461	20912.4	19843.8	261059	1.003e+07	3.41074e+07	1.76304e+07	1.20538e+07	2.71638e+06	9.90545e+06	6.45639e+06
P11277	SPTB	Spectrin beta chain, erythrocytic	60	112	2441	106	2137	246.3	5.27	5.937	2.57	3.65261e-05	1.80373e+08	3.96431e+08	1.02637e+08	5.55502e+06	1.13979e+08	1.39958e+08	1.25057e+08	1.9443e+07	8.73825e+07	7.41554e+07	1.32579e+08	7.41938e+07	1.01876e+08	1.12436e+08	2.1931e+08	2.30425e+06	3.94173e+06	7.30457e+06	6.33241e+06	1.46753e+06	4.38558e+06	2.83544e+06	2.6285e+06	5.29425e+06	303961	3.20963e+06	5.99903e+06	1.19098e+06	2.1929e+06	4.76695e+06	2.13887e+08	4.40255e+08	1.09042e+08	1.0142e+07	2.09712e+08	1.60799e+08	1.86676e+08
P35527	KRT9	Keratin, type I cytoskeletal 9	92	99	5591	98	623	62	5.24	0.062	-4.02	3.27887e-07	3.31253e+07	6.67003e+07	1.48108e+08	5.04662e+07	5.37442e+07	6.24177e+07	3.58178e+07	5.33252e+07	4.25223e+07	2.59038e+07	2.77562e+07	2.70466e+07	3.7298e+07	3.42879e+07	4.80902e+07	1.08099e+08	2.14907e+08	1.03917e+08	3.33319e+08	3.20186e+07	4.57298e+08	9.40989e+07	6.25083e+07	1.15507e+08	3.0186e+06	2.00146e+08	2.8599e+08	2.46626e+07	2.99147e+07	1.30867e+09	4.12888e+07	7.61134e+07	1.58412e+08	6.95874e+07	1.00743e+08	7.35335e+07	5.51105e+07
P0C0L4	C4A	Complement C4-A	53	110	3761	6	1744	192.7	7.08	29.778	4.9	7.73592e-18	3.86774e+08	8.27005e+08	7.88357e+08	4.33505e+08	2.17066e+08	4.5754e+08	2.16393e+08	1.53855e+08	8.73142e+07	5.3981e+08	4.52141e+08	4.36059e+08	2.7477e+08	3.25545e+08	3.78602e+08	998678	1.24202e+06	3.25659e+06	1.53251e+06	4.34288e+06	3.96742e+06	1.96065e+06	4.91262e+06	1.48973e+06	79958.5	1.42397e+06	3.68085e+06	413090	2.58965e+06	1.5222e+06	4.58261e+08	9.18572e+08	8.34924e+08	5.82576e+08	3.99236e+08	5.25192e+08	3.23349e+08
P01023	A2M	Alpha-2-macroglobulin	64	97	4265	86	1474	163.2	6.46	10.365	3.37	2.46867e-12	2.26573e+08	2.23871e+08	1.25037e+09	1.3511e+09	1.40188e+08	2.26386e+08	2.16272e+08	9.50638e+07	1.53373e+08	6.198e+08	5.04754e+08	2.9404e+08	6.71717e+08	2.39138e+08	4.53134e+08	2.87849e+06	2.34134e+06	3.24075e+06	2.46196e+06	5.9979e+06	1.33229e+07	4.76208e+06	6.73467e+06	5.58357e+06	278542	3.59815e+06	2.84248e+06	1.81073e+06	4.69194e+06	1.22114e+07	2.68914e+08	2.49158e+08	1.32386e+09	1.81436e+09	2.58008e+08	2.60332e+08	3.22839e+08
P68871	HBB	Hemoglobin subunit beta	96	99	25759	55	147	16	7.28	100	6.64	8.74565e-24	1.63966e+10	1.53893e+10	1.97524e+10	4.79216e+09	1.19924e+10	1.70316e+10	1.2321e+10	9.20614e+09	1.11014e+10	1.57078e+10	1.84753e+10	1.53419e+10	1.8372e+10	1.48748e+10	1.83478e+10	8.48551e+06	1.10069e+07	1.40914e+07	1.02477e+07	2.26842e+07	1.17888e+07	7.8708e+06	7.82547e+06	1.03999e+07	1.76958e+06	1.32977e+07	2.09611e+07	4.65905e+06	7.3388e+06	1.10347e+07	1.94051e+10	1.70885e+10	2.09103e+10	6.43522e+09	2.20076e+10	1.95294e+10	1.83652e+10
P04264	KRT1	Keratin, type II cytoskeletal 1	78	103	9910	83	644	66	8.12	0.08	-3.65	1.36409e-07	8.89867e+07	2.70057e+08	3.54731e+08	1.9084e+08	1.68108e+08	2.06674e+08	9.06552e+07	1.82819e+08	1.58594e+08	9.43283e+07	6.69533e+07	7.70467e+07	1.99583e+08	5.99228e+07	1.70241e+08	3.84031e+08	6.03356e+08	2.88831e+08	8.76237e+08	1.0886e+08	1.52881e+09	2.72886e+08	1.59005e+08	3.58064e+08	9.60515e+06	5.68204e+08	9.39694e+08	8.9346e+07	8.39236e+07	2.62322e+09	1.07513e+08	3.01476e+08	3.77192e+08	2.57787e+08	3.10091e+08	2.38848e+08	1.36935e+08
P02751-1	FN1	Isoform 1 of Fibronectin	44	79	1513	79	2386	262.5	5.71	25.245	4.66	3.41754e-12	1.02945e+08	2.00827e+08	1.0042e+08	3.18827e+07	2.69347e+07	1.76803e+08	1.45474e+08	9.36289e+06	3.54611e+07	4.9897e+07	1.12454e+08	3.91854e+07	8.5134e+07	1.42188e+08	1.27409e+08	252077	104083	317831	218388	573213	232565	298365	303228	586530	8707.93	247086	230687	115179	622275	221414	1.22158e+08	2.23084e+08	1.06458e+08	4.39117e+07	5.04057e+07	2.03036e+08	2.16974e+08
P00450	CP	Ceruloplasmin	57	76	3457	76	1065	122.1	5.72	12.236	3.61	3.1692e-12	3.97488e+08	7.49585e+08	4.52928e+08	8.61457e+08	1.21644e+08	4.00149e+08	2.43693e+08	2.04644e+08	2.58537e+08	6.57959e+08	2.05317e+08	4.55886e+08	2.89063e+08	3.74263e+08	5.70852e+08	5.90206e+06	4.19477e+06	2.94443e+06	1.82577e+06	2.36988e+07	6.54201e+06	1.54379e+07	1.35076e+07	6.17232e+06	283033	9.91318e+06	4.35167e+06	2.0399e+06	3.16292e+07	3.64025e+06	4.70736e+08	8.32552e+08	4.79813e+08	1.15698e+09	2.24102e+08	4.59144e+08	3.63667e+08
P61626	LYZ	Lysozyme C	74	72	9142	43	148	16.5	9.16	0.01	-6.64	5.27333e-11	1.32854e+08	6.6173e+07	4.50753e+07	1.484e+09	7.02617e+06	8.5088e+07	1.42136e+07	5.62873e+07	8.7942e+07	1.49282e+09	1.5066e+08	1.23264e+08	5.20677e+07	2.26937e+07	1.65812e+08	2.84951e+09	2.74809e+09	2.01423e+09	2.03762e+08	2.11887e+09	3.50158e+09	3.87008e+09	1.59574e+09	2.23188e+09	3.31627e+08	2.60734e+09	1.81153e+09	1.39155e+09	2.55259e+09	2.97935e+08	1.58501e+08	7.50036e+07	4.93079e+07	1.99346e+09	1.47078e+07	9.91275e+07	2.28022e+07
Q9HC84	MUC5B	Mucin-5B	17	72	1155	63	5762	596	6.64	10.17	3.35	0.000172327	6.57945e+07	1.32863e+07	8.49265e+07	4.42667e+08	3.71731e+06	9.71665e+07	2.89972e+06	1.04652e+07	4.88791e+07	9.82087e+07	4.46297e+07	1.6714e+08	1.60779e+07	958733	2.0747e+08	839778	806390	568267	659082	1.73704e+06	681585	446218	835185	682036	13411.6	801721	827654	287940	586355	751864	7.83787e+07	1.58059e+07	9.03298e+07	5.94463e+08	8.79013e+06	1.11811e+08	5.7446e+06
P08603	CFH	Complement factor H	65	78	3385	37	1231	139	6.61	8.56	3.1	1.34596e-14	2.50129e+08	5.15172e+08	2.57832e+08	4.90277e+08	1.02127e+08	2.47701e+08	1.4482e+08	8.10749e+07	1.66655e+08	3.11951e+08	2.19413e+08	2.21704e+08	1.90609e+08	1.74373e+08	2.99689e+08	3.08156e+06	5.02965e+06	3.18941e+06	2.10206e+06	2.60808e+06	3.79654e+06	2.59176e+06	4.83118e+06	4.50908e+06	283848	6.91249e+06	4.20696e+06	2.02973e+06	1.51921e+06	2.62107e+06	2.96229e+08	5.72069e+08	2.73053e+08	6.58374e+08	1.87764e+08	2.84237e+08	2.16217e+08
P01833	PIGR	Polymeric immunoglobulin receptor	63	80	4088	80	764	83.2	5.74	0.01	-6.64	1.15076e-09	7.97553e+06	8.53266e+06	4.30307e+06	1.12433e+09	1.83766e+06	1.08999e+07	2.87123e+06	2.49027e+06	8.47288e+06	6.30904e+07	1.41108e+07	1.43896e+07	3.20068e+06	6.52651e+06	1.63846e+07	1.95943e+08	5.68635e+07	5.32033e+07	7.11286e+06	8.85186e+08	1.16419e+08	2.85539e+08	1.31656e+08	1.60082e+08	2.26219e+07	3.6746e+08	1.4349e+08	9.05047e+07	4.91939e+08	3.81228e+07	1.12356e+07	1.0979e+07	6.40192e+06	1.51005e+09	5.28043e+06	1.39953e+07	6.22571e+06
P04040	CAT	Catalase	75	63	3759	63	527	59.7	7.39	61.64	5.95	8.18959e-27	1.0274e+09	8.06222e+08	9.69583e+08	1.16152e+09	6.1502e+08	5.9335e+08	4.68271e+08	2.82671e+08	5.13826e+08	8.62488e+08	8.77318e+08	6.28263e+08	1.00533e+09	6.23937e+08	7.64297e+08	1.45627e+06	1.64878e+06	990441	1.3036e+06	3.63827e+06	2.39325e+06	1.47939e+06	2.56357e+06	1.58929e+06	142295	1.32207e+06	1.75482e+06	1.21146e+06	2.46785e+06	1.72702e+06	1.21616e+09	8.95589e+08	1.02666e+09	1.55996e+09	1.12893e+09	6.80641e+08	6.98212e+08
A0A1B0GVI3	KRT10	Keratin, type I cytoskeletal 10	65	77	6055	68	624	63.3	5.26	0.065	-3.93	3.06151e-08	3.58537e+07	1.15371e+08	1.10053e+08	1.08567e+08	6.11796e+07	1.41644e+08	4.24797e+07	1.44106e+08	1.0351e+08	5.88475e+07	2.83383e+07	2.83083e+07	1.60028e+08	3.03024e+07	1.39173e+08	2.76934e+08	2.87597e+08	1.80904e+08	3.84084e+08	5.93897e+07	1.06776e+09	1.58412e+08	9.35568e+07	1.77689e+08	6.4727e+06	2.51773e+08	6.14439e+08	5.54037e+07	4.42886e+07	8.12468e+08	4.3973e+07	1.29171e+08	1.17787e+08	1.47098e+08	1.13246e+08	1.63278e+08	6.45096e+07
P01876	IGHA1	Immunoglobulin heavy constant alpha 1	84	71	4106	26	353	37.6	6.51	0.01	-6.64	1.82375e-14	1.78027e+07	2.31134e+07	1.02914e+07	1.27874e+08	8.58184e+06	1.49588e+07	6.4762e+06	3.41688e+06	1.4908e+07	2.84302e+07	14242859	9.11771e+06	1.21506e+07	7.1605e+06	3.23106e+07	5.30712e+08	8.64233e+07	1.27902e+08	1.17558e+07	2.61409e+09	2.91667e+08	4.91401e+08	2.69469e+08	3.08584e+08	4.86012e+07	8.10657e+08	2.23415e+08	1.30799e+08	7.96759e+08	8.09623e+07	2.24165e+07	2.70243e+07	1.28543e+07	1.73202e+08	1.74626e+07	1.86127e+07	1.13659e+07
P02787	TF	Serotransferrin	67	65	3837	64	698	77	7.12	2.248	1.17	0.000320311	2.78504e+08	4.01004e+08	2.32906e+08	5.72678e+08	1.98541e+08	2.18545e+08	3.68753e+08	1.05692e+08	1.73015e+08	4.67953e+08	2.16585e+08	1.93646e+08	2.14977e+08	3.64887e+08	4.30097e+08	2.33897e+07	7.21954e+07	8.18109e+06	8.02961e+06	2.35736e+07	9.74635e+06	2.45263e+07	6.63904e+07	2.79026e+07	1.67896e+06	2.44414e+07	1.85968e+07	8.59169e+06	1.16024e+07	3.17107e+07	3.29978e+08	4.45506e+08	2.4692e+08	7.6924e+08	3.64865e+08	2.51109e+08	5.50011e+08
Q9Y6R7	FCGBP	IgGFc-binding protein	34	78	543	78	5405	571.6	5.34	3.987	2	4.19693e-05	5.65657e+06	1.27659e+07	2.46487e+07	2.03786e+08	2.03592e+06	4.51147e+07	4.83443e+06	4.16807e+06	1.28834e+07	1.10307e+07	1.67204e+07	1.71391e+07	3.67603e+06	6.41577e+06	2.76128e+07	199501	153009	169417	120277	561886	351491	577608	202625	398842	40303.8	408594	279343	70049.9	117022	194560	7.78152e+06	1.52606e+07	2.68678e+07	2.73705e+08	5.14149e+06	5.24535e+07	8.29805e+06
P02042	HBD	Hemoglobin subunit delta	96	70	17097	26	147	16	8.05	98.541	6.62	4.99832e-14	1.20113e+09	9.53147e+08	1.26182e+09	4.77277e+08	7.31793e+08	1.0115e+09	6.81421e+08	6.68952e+08	8.78033e+08	1.26987e+09	1.26825e+09	1.12427e+09	1.00112e+09	7.72086e+08	1.21564e+09	969107	1.5786e+06	4.2277e+06	3.85398e+06	933959	1.87686e+06	1.01985e+06	1.67537e+06	2.49018e+06	192926	2.37067e+06	2.35717e+06	589354	989437	1.447e+06	1.42177e+09	1.0586e+09	1.33606e+09	6.41029e+08	1.34331e+09	1.16008e+09	1.01601e+09
P02790	HPX	Hemopexin	69	58	3799	57	462	51.6	7.02	29.516	4.88	3.02724e-11	5.15653e+08	7.59696e+08	6.84185e+08	1.19824e+09	2.58414e+08	7.96081e+08	4.08511e+08	1.94769e+08	3.91213e+08	1.29378e+09	5.62868e+08	5.11427e+08	4.95111e+08	3.98426e+08	8.65752e+08	2.86161e+06	1.13303e+07	858475	2.08399e+06	1.87495e+06	956086	1.68827e+06	1.19475e+07	7.28047e+06	294080	2.63253e+06	4.0218e+06	968598	1.39286e+06	7.27986e+06	6.10433e+08	8.43598e+08	7.2431e+08	1.60917e+09	4.74543e+08	9.12943e+08	6.09071e+08
A0A0G2JMB2	IGHA2	Immunoglobulin heavy constant alpha 2 (Fragment)	87	63	3603	3	340	36.5	6.1	0.01	-6.64	4.98833e-11	1.46985e+06	1.36562e+06	333255	3.10224e+06	263265	322372	235384	164056	2.38413e+06	4.51671e+06	1.55654e+06	552002	1.33155e+06	222591	856576	4.36239e+07	9.20917e+06	8.16291e+06	161911	2.89608e+08	1.35524e+07	4.2484e+07	1.80922e+07	2.44786e+07	2.62241e+06	7.6885e+07	1.54993e+07	9.9452e+06	4.07141e+07	6.28595e+06	2.08593e+06	2.00092e+06	815821	4.52899e+06	901736	842421	1.02489e+06
P00747	PLG	Plasminogen	65	49	1526	48	810	90.5	7.24	8.749	3.13	1.18468e-11	7.64597e+07	2.87806e+08	5.22592e+07	2.65696e+07	6.11884e+07	1.03742e+08	1.25722e+08	2.58204e+07	6.63212e+07	8.87472e+07	8.29852e+07	6.28933e+07	8.84992e+07	1.96358e+08	1.46118e+08	2.15045e+06	2.21591e+06	401995	341345	890513	1.98962e+06	2.49737e+06	2.08604e+06	561918	10640.5	1.94215e+06	641203	914373	2.25452e+06	813088	9.0806e+07	3.19606e+08	5.57524e+07	3.63702e+07	1.12453e+08	1.19103e+08	1.87391e+08
P01877	IGHA2	Immunoglobulin heavy constant alpha 2	87	56	2680	7	340	36.6	6.27	2.335	1.22	0.544628	2.95251e+06	1.94953e+06	3.36422e+06	7.13391e+06	809174	1.85952e+06	1.20072e+06	192686	1.00931e+06	5.56039e+06	1.24107e+06	874154	2.44296e+06	1.41968e+06	1.67095e+06	3.61211e+06	213596	34647.5	28837.9	1.22285e+08		70748.4	7.51728e+06	44532.7		2.89325e+07	99071	6.2226e+06	64662	75320.2	3.72435e+06	2.39297e+06	3.67761e+06	9.72079e+06	1.75216e+06	2.51413e+06	2.02752e+06
P31025	LCN1	Lipocalin-1	83	48	7878	48	176	19.2	5.58	0.01	-6.64	1.54955e-15	3.23356e+07	4.5729e+07	3.45014e+07	3.74797e+07	5.26102e+06	1.70679e+07	1.41464e+07	1.64903e+07	1.79693e+07	1.4064e+08	5.15425e+07	3.01772e+07	2.27574e+07	2.94117e+07	2.4934e+07	9.90066e+08	9.41888e+08	1.28881e+09	2.05509e+07	1.71597e+09	1.89983e+09	1.51988e+09	6.49679e+08	9.40078e+08	4.10977e+07	2.94734e+08	1.01041e+09	5.47212e+08	1.68782e+09	2.58852e+08	3.94263e+07	5.2076e+07	3.76661e+07	5.15432e+07	1.07984e+07	2.0486e+07	2.22121e+07
P16157	ANK1	Ankyrin-1	49	61	872	58	1881	206.1	6.01	13.013	3.7	2.20455e-10	4.51372e+07	1.72789e+08	2.99287e+07	6.21218e+06	5.44016e+07	3.85138e+07	8.18153e+07	6.44057e+06	3.20937e+07	3.2052e+07	3.84355e+07	2.49493e+07	4.12874e+07	4.01863e+07	4.93888e+07	301712	531904	408270	352780	522395	271918	166815	358954	261571	12209.3	227316	559832	125924	332493	257740	5.39018e+07	1.9186e+08	3.21858e+07	9.52321e+06	1.00029e+08	4.45874e+07	1.22131e+08
P02774	GC	Vitamin D-binding protein	75	45	2562	45	474	52.9	5.45	26.236	4.71	5.07652e-14	2.33292e+08	2.32377e+08	1.73395e+08	4.65595e+08	3.87076e+07	2.13902e+08	1.12462e+08	6.10321e+07	1.01096e+08	4.61376e+08	1.51193e+08	1.93102e+08	9.57761e+07	1.39555e+08	3.1374e+08	1.76917e+06	2.14989e+06	237686	291174	1.24121e+06	518616	627177	4.9761e+06	2.404e+06	121042	826417	1.45089e+06	236475	680027	1.66993e+06	2.76383e+08	2.58291e+08	1.83845e+08	6.25257e+08	7.16171e+07	2.4554e+08	1.67971e+08
O43707	ACTN4	Alpha-actinin-4	62	51	857	36	911	104.8	5.44	2.677	1.42	0.029718	3.86882e+07	2.2584e+07	1.82148e+07	8.24631e+07	2.06994e+06	5.62593e+07	3.36699e+06	2.02358e+07	1.60664e+07	9.36813e+07	7.84302e+06	5.26716e+07	8.60643e+06	5.17592e+06	9.86164e+07	1.26697e+06	1.2837e+06	548115	243305	4.81755e+06	1.14638e+06	1.74705e+06	1.35569e+07	1.48144e+06	163588	2.11233e+06	2.23415e+06	348674	2.85e+06	1.10699e+06	4.59772e+07	2.54753e+07	1.97022e+07	1.10802e+08	4.69615e+06	6.45891e+07	5.9504e+06
P00915	CA1	Carbonic anhydrase 1	81	49	5888	35	261	28.9	7.12	100	6.64	7.06339e-25	2.05493e+09	1.83183e+09	1.25324e+09	5.65642e+09	1.41593e+09	1.68889e+09	2.02397e+09	9.98545e+08	1.24216e+09	2.0721e+09	1.41396e+09	1.48276e+09	1.62859e+09	1.72692e+09	2.07828e+09	441073	459889	586143	362076	1.01656e+06	1.59967e+06	1.14196e+06	357376	1.19078e+06	99439.2	2.04151e+06	2.2548e+06	333860	679066	1.27979e+06	2.43227e+09	2.03421e+09	1.32694e+09	7.59547e+09	2.59867e+09	1.93686e+09	3.01704e+09
P00352	ALDH1A1	Aldehyde dehydrogenase 1A1	72	41	1739	36	501	54.8	6.73	4.301	2.1	2.53017e-05	2.1902e+08	1.88012e+08	1.15967e+08	3.28535e+08	5.65772e+07	2.50726e+08	1.01621e+08	8.19659e+07	1.16323e+08	8.62544e+08	1.23076e+08	2.30543e+08	1.07364e+08	9.85147e+07	2.85778e+08	4.78872e+06	5.80377e+06	570671	4.05215e+06	6.81847e+06	2.77073e+06	4.97401e+06	6.10318e+07	7.97492e+06	1.3187e+06	5.90207e+06	1.40728e+07	2.96823e+06	1.47003e+06	7.11171e+06	2.59364e+08	2.08952e+08	1.23007e+08	4.4126e+08	1.04264e+08	2.87647e+08	1.52114e+08
B4E1Z4	-	C3/C5 convertase	37	51	1573	19	1266	140.9	7.18	27.27	4.77	1.1198e-15	2.02505e+08	3.16601e+08	2.14026e+08	1.21282e+08	6.51877e+07	1.76558e+08	8.37869e+07	7.9264e+07	7.27941e+07	2.03508e+08	1.01533e+08	1.73777e+08	9.90591e+07	8.63045e+07	1.99535e+08	761067	763717	393444	284348	1.74113e+06	527140	688224	4.4278e+06	1.56114e+06	73309.1	627191	697563	323859	2.9014e+06	1.12884e+06	2.39907e+08	3.51634e+08	2.268e+08	1.63233e+08	1.1994e+08	2.02717e+08	1.25129e+08
P02675	FGB	Fibrinogen beta chain	59	36	1472	36	491	55.9	8.27	18.835	4.24	2.6419e-08	2.86044e+07	5.32702e+07	5.05736e+08	5.57258e+07	8.46175e+07	1.3481e+08	1.12994e+08	8.83254e+06	2.69351e+07	2.18036e+07	1.91512e+08	1.94552e+08	3.2215e+08	5.28305e+07	3.96746e+08	1.26766e+06	1.45914e+06	333908	780665	1.26278e+06	1.3162e+06	539146	3.51807e+06	1.91007e+06	106177	504404	934753	233759	784878	1.4309e+06	3.442e+07	5.95796e+07	5.35373e+08	7.53706e+07	1.55766e+08	1.54775e+08	1.68717e+08
Q9UGM3	DMBT1	Deleted in malignant brain tumors 1 protein	41	44	1551	44	2413	260.6	5.44	0.151	-2.73	0.00249453	3.48926e+07	1.60444e+07	1.70406e+07	4.26749e+08	4.0875e+06	7.5258e+07	1.49829e+07	1.41387e+07	7.31885e+07	4.78739e+08	5.859e+07	8.89266e+07	1.98451e+07	7.79058e+06	1.44211e+08	3.54886e+07	3.71637e+06	7.10351e+07	816510	1.36955e+08	3.83753e+07	1.33353e+08	3.06379e+07	4.6232e+07	5.00676e+06	1.19545e+08	1.52523e+07	8.76591e+06	2.21222e+08	1.44799e+07	4.19992e+07	1.86333e+07	1.89785e+07	5.73412e+08	8.78757e+06	8.66427e+07	2.29994e+07
P02730	SLC4A1	Band 3 anion transport protein	47	44	1820	44	911	101.7	5.19	75.419	6.24	6.5693e-15	2.96088e+08	4.80709e+08	1.87079e+08	2.0261e+07	2.00238e+08	1.8014e+08	2.87817e+08	3.71797e+07	1.48318e+08	7.78053e+07	1.44683e+08	1.16642e+08	1.55997e+08	5.20956e+07	2.09481e+08	203166	195497	14551.2	412439	497067	136678	142017	939381	352555	11504.5	161218	245170	149076	189068	89477.7	3.50484e+08	5.33954e+08	1.98243e+08	2.7963e+07	3.677e+08	2.06725e+08	4.29188e+08
Q02817	MUC2	Mucin-2	13	43	304	12	5179	540	5.8	7.398	2.89	5.5499e-05	1.94098e+07	1.93136e+06	1.52229e+07	4.19448e+07	643660	1.48413e+07	581819	1.33978e+07	1.29061e+07	9.10215e+07	4.96058e+06	3.29713e+07	7.83065e+06	2.9676e+06	2.21123e+07	177017	129126	608520	99218	763021	546303	146948	49945.4	66006.1	15136.8	251204		31942.9	653614	22181.3	2.35701e+07	3.25464e+06	1.65956e+07	5.64654e+07	2.5651e+06	1.73188e+07	1.99153e+06
P06396	GSN	Gelsolin	52	35	1385	35	782	85.6	6.28	2.054	1.04	0.00646676	1.31773e+08	1.50842e+08	9.77822e+07	2.0066e+08	2.72063e+07	1.09805e+08	5.40858e+07	4.96139e+07	3.76785e+07	2.69117e+08	3.29899e+07	1.13872e+08	7.3085e+07	5.09295e+07	1.59453e+08	9.65467e+06	1.20772e+07	2.32144e+06	2.1081e+06	2.61889e+07	2.79561e+06	6.55556e+06	2.71789e+07	7.90378e+06	1.07804e+06	6.20334e+06	1.33796e+07	2.42459e+06	1.14563e+07	7.01216e+06	1.56031e+08	1.67666e+08	1.03734e+08	2.69571e+08	5.04417e+07	1.26108e+08	8.08738e+07
P35579	MYH9	Myosin-9	26	43	228	37	1960	226.4	5.6	1.845	0.88	0.0148624	8.0943e+06	1.1334e+07	2.80988e+06	7.43093e+06	986431	1.53768e+07	3.86152e+06	1.60789e+06	485144	3.73114e+06	4.41736e+06	4.66547e+06	1.58645e+06	1.2581e+06	4.636e+07	306087	283992	16840	70374.6	1.05419e+06	56053.9	441457	1.55046e+06	420001	26272.5	212211	303954	53803.8	483789	199206	1.00509e+07	1.27985e+07	3.7594e+06	1.05137e+07	2.46793e+06	1.78568e+07	6.30165e+06
P21333	FLNA	Filamin-A	30	47	297	47	2647	280.6	6.06	6.604	2.72	7.72183e-08	3.10658e+07	1.44556e+07	1.11362e+07	1.3509e+07	2.46411e+06	1.7752e+07	4.37876e+06	4.72172e+06	1.92086e+06	1.19722e+07	6.68657e+06	6.81736e+06	3.88033e+06	1.64979e+06	3.21629e+07	48575.4	101986		37241.6	91669.9	91273.8	71997.2	142324	24101.5	9407.86	51350.7	34968.3	36895.6	213638	103959	3.68607e+07	1.64419e+07	1.20372e+07	1.85785e+07	4.99379e+06	2.05758e+07	6.92781e+06
P19827	ITIH1	Inter-alpha-trypsin inhibitor heavy chain H1	43	31	981	31	911	101.3	6.79	0.643	-0.64	0.0570323	1.2043e+08	1.44581e+08	1.80668e+08	4.54809e+07	3.81161e+07	1.1345e+08	5.92151e+07	5.29317e+07	4.61324e+07	1.79414e+08	8.99871e+07	5.85482e+07	1.02791e+08	6.50382e+07	1.37613e+08	2.05764e+07	6.62972e+06	2.96868e+07	1.88377e+06	1.20077e+08	3.51955e+07	6.39066e+07	3.77074e+07	2.51473e+07	2.20378e+06	2.66414e+07	1.5e+07	1.19384e+07	4.42854e+07	7.47098e+06	1.42563e+08	1.60543e+08	1.9131e+08	6.16128e+07	7.01405e+07	1.30173e+08	8.83308e+07
P11142	HSPA8	Heat shock cognate 71 kDa protein	63	43	1390	29	646	70.9	5.52	2.602	1.38	1.64239e-05	1.13607e+08	8.56478e+07	7.80243e+07	5.42435e+08	2.96121e+07	1.34791e+08	4.25723e+07	7.99991e+07	4.64932e+07	3.88383e+08	4.61232e+07	1.92221e+08	7.23263e+07	4.64525e+07	1.57581e+08	4.64675e+06	4.21818e+06	1.58557e+06	1.9944e+06	1.2385e+07	2.50621e+06	6.4874e+06	1.70281e+07	4.50291e+06	651377	4.40634e+06	7.21745e+06	1.71237e+06	4.49078e+06	3.93644e+06	1.34837e+08	9.55216e+07	8.30603e+07	7.28384e+08	5.49888e+07	1.55009e+08	6.40251e+07
P02679	FGG	Fibrinogen gamma chain	67	34	1077	34	453	51.5	5.62	16.494	4.04	8.54486e-08	2.53739e+07	4.59697e+07	4.01518e+08	4.71868e+07	5.94412e+07	1.34529e+08	8.89652e+07	4.82859e+06	2.37998e+07	1.60402e+07	1.48133e+08	1.62512e+08	2.2463e+08	4.48783e+07	3.04002e+08	1.69132e+06	566149	280376	179243	2.46904e+06	784346	1.10372e+06	2.43459e+06	1.58498e+06	70642.4	984353	665695	218591	852753	905101	3.05811e+07	5.12601e+07	4.25115e+08	6.35673e+07	1.09329e+08	1.54459e+08	1.32719e+08
P29508	SERPINB3	Serpin B3	58	33	1441	18	390	44.5	6.81	8.392	3.07	0.00103883	7.46611e+07	4.64878e+07	2.03862e+07	4.63293e+08	6.4897e+06	1.28329e+08	3.67652e+06	1.26907e+08	5.94458e+07	1.1166e+09	1.32435e+07	1.81446e+08	2.20915e+07	3.91008e+06	4.90771e+08	579755	1.01381e+06	1.41738e+06	3.74199e+06	1.22348e+06	2.20467e+06	1.13745e+06	1.32466e+06	1.63259e+06	136617	1.49187e+06	4.29596e+06	524554	1.20142e+06	746772	8.86452e+07	5.20331e+07	2.21774e+07	6.22111e+08	1.2551e+07	1.47352e+08	6.314e+06
Q14624	ITIH4	Inter-alpha-trypsin inhibitor heavy chain H4	49	42	768	42	930	103.3	6.98	5.883	2.56	5.45932e-13	6.79593e+07	1.24639e+08	9.65381e+07	1.14582e+08	1.88177e+07	6.76148e+07	3.89992e+07	2.50648e+07	3.5595e+07	5.92187e+07	5.25087e+07	5.73504e+07	3.58116e+07	5.86897e+07	9.55233e+07	2.26312e+06	1.82852e+06	1.14934e+06	206198	1.26924e+06	2.6343e+06	2.0253e+06	1.87266e+06	1.15816e+06	143662	1.06028e+06	967797	1.09412e+06	2.19329e+06	675673	8.06503e+07	1.38593e+08	1.02341e+08	1.54251e+08	3.51007e+07	7.78451e+07	5.83089e+07
H0YMW4	ANXA2	Annexin	56	37	1106	37	367	41.9	8.13	3.213	1.68	0.202833	5.87609e+07	3.06565e+07	2.91485e+07	7.96824e+08	2.91498e+06	1.49067e+08	3.01229e+06	5.31246e+07	3.37333e+07	3.93092e+08	2.49875e+07	1.14751e+08	6.70845e+06	1.54106e+06	2.46438e+08	1.84302e+06	1.9119e+06	904953	2.04284e+06	1.32398e+07	3.72253e+06	3.13349e+06	2.32312e+07	2.33834e+06	437224	3.04053e+06	8.11306e+06	895369	2.36486e+06	4.229e+06	6.96684e+07	3.45025e+07	3.12887e+07	1.07e+09	5.9504e+06	1.71035e+08	5.17631e+06
P60709	ACTB	Actin, cytoplasmic 1	66	32	2543	12	375	41.7	5.48	0.479	-1.06	0.00114729	1.52434e+08	2.41855e+08	1.66393e+08	2.12839e+08	5.50635e+07	1.77306e+08	7.84894e+07	5.9515e+07	6.50377e+07	3.44147e+08	7.85922e+07	1.39262e+08	9.31324e+07	7.2668e+07	3.83512e+08	4.67093e+07	4.70239e+07	1.09756e+07	3.2156e+07	1.02137e+08	2.16438e+07	5.1962e+07	2.3785e+08	4.42041e+07	5.85626e+06	3.28535e+07	1.01433e+08	1.53607e+07	6.90584e+07	4.77105e+07	1.80563e+08	2.68812e+08	1.76389e+08	2.85971e+08	1.01508e+08	2.03574e+08	1.17348e+08
P98160	HSPG2	Basement membrane-specific heparan sulfate proteoglycan core protein	19	56	291	56	4391	468.5	6.51	0.603	-0.73	0.209131	6.15357e+06	7.78945e+06	6.28369e+06	1.35691e+07	4.67819e+06	8.37965e+06	4.47619e+06	4.14323e+06	2.30943e+06	1.44032e+07	4.79178e+06	6.78312e+06	3.17585e+06	4.08702e+06	9.54943e+06	2.76514e+06	231328	594728	191902	9.3997e+06	3.90589e+06	9.47264e+06	6.31827e+06	514418	90426.6	4.42144e+06	336140	899162	1.49733e+07	266378	8.64289e+06	9.76239e+06	8.01055e+06	1.93518e+07	1.00466e+07	1.08444e+07	7.9948e+06
P04083	ANXA1	Annexin A1	67	32	1332	32	346	38.7	7.02	0.25	-2	0.000856294	9.45173e+07	7.60292e+07	4.88023e+07	5.09858e+08	3.50587e+06	1.68552e+08	3.94994e+06	3.03486e+07	3.23219e+07	3.62127e+08	9.22033e+06	1.12822e+08	9.81374e+06	3.23399e+06	2.5927e+08	2.16864e+07	3.5487e+07	3.82377e+07	5.8525e+07	4.15638e+07	3.79837e+07	3.48435e+07	9.12682e+07	6.45462e+07	5.73671e+06	4.48545e+07	6.30805e+07	1.1962e+07	1.98653e+07	4.56677e+07	1.12092e+08	8.45676e+07	5.18694e+07	6.84689e+08	6.91832e+06	1.93389e+08	6.42351e+06
P11021	HSPA5	Endoplasmic reticulum chaperone BiP	49	36	854	34	654	72.3	5.16	3.581	1.84	0.00250391	3.49289e+07	6.80413e+06	1.00392e+07	1.32029e+08	1.02981e+06	4.4208e+07	2.09145e+06	2.32259e+07	8.30587e+06	1.76843e+08	3.58835e+06	7.00657e+07	4.84757e+06	1.47757e+06	4.88528e+07	460091	695115	293329	381448	1.12418e+06	415694	552844	598038	1.27054e+06	22511.1	615028	664781	82215.6	767401	445047	4.14848e+07	8.02865e+06	1.09896e+07	1.77374e+08	2.55872e+06	5.07296e+07	3.81167e+06
P01031	C5	Complement C5	35	42	655	42	1676	188.2	6.52	12.253	3.62	3.50976e-13	5.31109e+07	5.12652e+07	4.30483e+07	5.35286e+06	1.18466e+07	3.45476e+07	3.63433e+07	1.1438e+07	1.83375e+07	6.79428e+07	2.96412e+07	2.30029e+07	3.17301e+07	4.70553e+07	4.47761e+07	447187	242599	122646	98494.2	427704	77944.4	354108	511815	615287	21816.2	380530	264998	62377.7	154557	240379	6.29209e+07	5.70175e+07	4.56281e+07	7.71462e+06	2.20051e+07	3.97677e+07	5.41931e+07
Q13228	SELENBP1	Methanethiol oxidase	75	36	1545	36	472	52.4	6.37	2.364	1.24	0.0033846	1.56987e+08	1.4069e+08	9.9116e+07	2.54217e+08	8.14617e+07	1.40349e+08	7.47355e+07	4.65852e+07	6.86861e+07	3.59119e+08	8.72091e+07	1.1841e+08	8.2859e+07	1.00005e+08	1.44482e+08	1.0878e+07	1.94187e+07	1.54117e+06	8.46749e+06	9.36204e+06	1.95424e+06	5.20103e+06	4.28317e+07	7.30596e+06	1.07531e+06	8.82207e+06	2.12039e+07	4.20635e+06	1.22757e+06	7.0281e+06	1.85898e+08	1.56349e+08	1.05116e+08	3.41391e+08	1.49865e+08	1.61129e+08	1.11638e+08
P32119	PRDX2	Peroxiredoxin-2	71	33	2014	31	198	21.9	5.97	20.721	4.37	2.41695e-12	1.08969e+09	6.2559e+08	6.75587e+08	2.65988e+09	4.27367e+08	8.56566e+08	4.80755e+08	4.61536e+08	3.37534e+08	8.50225e+08	5.36213e+08	5.11715e+08	7.07062e+08	6.21707e+08	6.09442e+08	5.46042e+06	9.15781e+06	3.36867e+06	7.20722e+06	5.1427e+06	3.98204e+06	5.03901e+06	1.75158e+07	4.18329e+06	582623	5.20622e+06	2.41899e+07	1.72653e+06	3.11777e+06	9.17452e+06	1.28971e+09	6.94921e+08	7.15275e+08	3.57166e+09	7.84358e+08	9.82262e+08	7.16664e+08
A0A0D9SG88	CFH	Complement factor H	78	36	1619	1	449	51	7.09
P50395	GDI2	Rab GDP dissociation inhibitor beta	74	33	940	23	445	50.6	6.47	8.856	3.15	2.73867e-10	5.5532e+07	5.51181e+07	5.03671e+07	5.03779e+07	2.25773e+07	6.1413e+07	2.72069e+07	2.17155e+07	2.71607e+07	1.07388e+08	3.80994e+07	6.0633e+07	4.7844e+07	3.7879e+07	7.99985e+07	881321	449783	391859	1.02186e+06	1.57813e+06	550803	964791	5.0613e+06	958234	121519	614784	1.51748e+06	333431	797020	897101	6.57807e+07	6.12152e+07	5.33914e+07	6.7846e+07	4.16544e+07	7.05117e+07	4.0845e+07
Q9Y490	TLN1	Talin-1	23	38	246	38	2541	269.6	6.07	3.795	1.92	0.000234582	2.35122e+07	6.8028e+06	9.94791e+06	6.03671e+06	692964	1.05733e+07	1.21792e+06	1.30442e+06	445685	5.45836e+06	6.70925e+06	6.17865e+06	3.67954e+06	302422	2.05217e+07	82133.6	136799	116755	98195.8	205501	89348.8	136212	506327	216378		122823	29862.1	64091.8	128035	141274	2.78601e+07	7.6856e+06	1.06086e+07	8.32186e+06	1.93093e+06	1.2176e+07	2.32076e+06
Q13813	SPTAN1	Spectrin alpha chain, non-erythrocytic 1	25	45	191	45	2472	284.4	5.35	3.758	1.91	0.0108811	1.03662e+07	1.1043e+07	3.98827e+06	1.81785e+07	2.34421e+06	1.67729e+07	2.48113e+06	4.34855e+06	4.70246e+06	2.08559e+07	5.95223e+06	1.42537e+07	5.96378e+06	2.01829e+07	2.48959e+07	2.21755e+06	1.91569e+06	2.13704e+06	105395	296396	3.01591e+06	2.72033e+06	354945	1.32219e+06	18035.6	42205.8	261056	42722.5	145401	121277	1.26017e+07	1.28102e+07	4.79229e+06	2.45939e+07	5.36549e+06	1.93732e+07	4.98593e+06
P02533	KRT14	Keratin, type I cytoskeletal 14	67	39	2268	18	472	51.5	5.16	0.113	-3.15	4.63979e-07	6.81312e+06	6.35201e+07	1.30874e+07	9.75259e+06	6.23062e+06	1.6765e+07	3.48123e+06	1.23777e+07	7.60437e+06	6.82537e+06	4.22564e+06	9.89341e+06	6.70874e+06	2.41808e+06	1.47068e+07	1.53025e+07	2.1752e+07	1.07922e+07	3.03954e+07	5.18997e+06	4.8527e+07	1.2009e+07	8.12908e+06	1.6451e+07	503993	2.03982e+07	4.5268e+07	4.07003e+06	3.41955e+06	6.91669e+07	8.57784e+06	7.08863e+07	1.41535e+07	1.34943e+07	1.20432e+07	1.95476e+07	5.69645e+06
P01008	SERPINC1	Antithrombin-III	52	28	941	28	464	52.6	6.71	8.791	3.14	2.9474e-08	3.11703e+07	1.22546e+08	4.2943e+07	1.75381e+07	2.62392e+07	5.14649e+07	6.24561e+07	1.17435e+07	2.64422e+07	1.95166e+07	9.47372e+06	3.08101e+07	2.18415e+07	9.15067e+07	8.4945e+07	581917	1.2597e+06	615876	338278	1.13173e+06	703087	383933	4.93564e+06	1.3425e+06	32329.5	488934	934435	76727.1	298919	1.7422e+06	3.71065e+07	1.36072e+08	4.55321e+07	2.38184e+07	4.8409e+07	5.91472e+07	9.3213e+07
A0A6Q8PGX3	MUC2	Mucin-2 (Fragment)	34	34	223	3	1394	153.3	5.71	4.242	2.08	8.83903e-05	394006	114516	234503	1.51743e+06		1.01074e+06	28200.4	451020	410604	3.08865e+06	280542	1.89085e+06	86314.5		1.2412e+06																536553	189547	296137	2.03759e+06	106029	1.26861e+06	89080.3
A0A0G2JIW1	HSPA1B	Heat shock 70 kDa protein 1B	60	34	1127	27	642	70.1	5.66	1.177	0.23	0.788123	3.38131e+07	3.04537e+07	2.86939e+07	1.71104e+08	7.57026e+06	2.91058e+07	1.03458e+07	3.25198e+07	1.80524e+07	2.14265e+08	1.56519e+06	9.4099e+07	1.45607e+07	7.54597e+06	1.15233e+07	3.58559e+06	4.41285e+06	461547	1.64124e+06	7.78311e+06	981034	4.2607e+06	2.2695e+07	3.04616e+06	522832	4.58394e+06	8.82192e+06	1.58873e+06	3.37392e+06	4.66079e+06	4.01338e+07	3.38592e+07	3.04882e+07	2.29757e+08	1.41579e+07	3.3438e+07	1.56395e+07
P04075	ALDOA	Fructose-bisphosphate aldolase A	74	30	1340	25	364	39.4	8.09	1.119	0.16	0.39789	1.54012e+08	1.38346e+08	1.11929e+08	5.12137e+08	6.59585e+07	1.96995e+08	7.50845e+07	6.8286e+07	4.45646e+07	3.38812e+08	8.03287e+07	1.2316e+08	8.26683e+07	8.11486e+07	2.06485e+08	1.87938e+07	2.69977e+07	7.20306e+06	9.5123e+06	1.68337e+07	9.24368e+06	1.64576e+07	6.40523e+07	3.38708e+07	1.70972e+06	1.08339e+07	3.27973e+07	7.43881e+06	8.99019e+06	2.64239e+07	1.82313e+08	1.53819e+08	1.18654e+08	6.87715e+08	1.21333e+08	2.25985e+08	1.12283e+08
P13796	LCP1	Plastin-2	65	33	555	25	627	70.2	5.43	3.142	1.65	3.1975e-06	2.40561e+07	1.77128e+07	1.59279e+07	8.22401e+07	6.02939e+06	2.57902e+07	8.65565e+06	7.47178e+06	7.87217e+06	3.62034e+07	1.34922e+07	2.08498e+07	1.67797e+07	1.39269e+07	9.26693e+07	759751	562786	178871	301659	1.94875e+06	757953	897848	2.41413e+06	742538	24819.8	780754	1.3501e+06	487077	3.42489e+06	475269	2.85435e+07	2.00673e+07	1.7197e+07	1.10484e+08	1.16336e+07	2.97838e+07	1.33683e+07
O75369	FLNB	Filamin-B	23	44	157	44	2602	278	5.73	0.615	-0.7	0.307114	5.76719e+06	662845	754337	1.38391e+07	453974	6.91232e+06	216326	2.8342e+06	155059	1.32155e+07	151332	5.22445e+06	366996	201260	1.34343e+07	212396	61662.9	49619.3	7683.95	1.06632e+06	119661	314724	521166	293882	30334.3	322623	185575	150851	409071	132060	7.05299e+06	1.78814e+06	1.61373e+06	1.86507e+07	1.92648e+06	8.18349e+06	1.44041e+06
P00918	CA2	Carbonic anhydrase 2	68	28	1525	26	260	29.2	7.4	100	6.64	8.59486e-18	3.5923e+08	4.16339e+08	2.2187e+08	7.74669e+08	1.92444e+08	3.74083e+08	3.45362e+08	1.81845e+08	2.24188e+08	3.47236e+08	3.03094e+08	2.22221e+08	2.98388e+08	3.8302e+08	3.68602e+08	743095	384758	142695	448461	886111	87947.5	322860	969823	877275	69853.8	323496	1.04064e+06	88686.8	261974	585734	4.25209e+08	4.62392e+08	2.35109e+08	1.04036e+09	3.53443e+08	4.29131e+08	5.14826e+08
P19823	ITIH2	Inter-alpha-trypsin inhibitor heavy chain H2	34	28	1663	27	946	106.4	6.86	55.045	5.78	1.96176e-19	1.9286e+08	2.22623e+08	2.87086e+08	1.2115e+08	5.69034e+07	1.58838e+08	9.43104e+07	4.75014e+07	6.06883e+07	1.63854e+08	8.9215e+07	6.69378e+07	1.19717e+08	1.41033e+08	1.8554e+08	164475	203048	136227	227940	863004	349556	84983	1.2681e+06	613799	28407.2	308896	187628	95444.1	366297	404791	2.28309e+08	2.47198e+08	3.0391e+08	1.62731e+08	1.04519e+08	1.82153e+08	1.40572e+08
P55072	VCP	Transitional endoplasmic reticulum ATPase	55	35	385	35	806	89.3	5.26	3.323	1.73	0.00246667	4.58306e+07	5.54529e+07	3.26434e+06	1.23073e+06	7.84998e+06	8.8898e+06	1.99293e+07	1.07459e+06	7.48566e+06	9.40353e+07	7.33388e+06	8.67342e+06	7.11524e+06	3.04918e+07	1.64831e+07	426361	281729	12579.1	301721	1.06276e+06	88291.5	444961	4.57775e+06	1.4462e+06	36403.1	572812	1.27005e+06	112007	713037	488857	5.42805e+07	6.17673e+07	4.11283e+06	2.52029e+06	1.492e+07	1.05344e+07	2.99707e+07
P01011	SERPINA3	Alpha-1-antichymotrypsin	43	28	1691	27	423	47.6	5.52	19.26	4.27	9.89436e-16	2.03558e+08	4.98873e+08	2.15807e+08	6.77486e+07	1.44388e+08	2.24299e+08	2.4472e+08	1.0389e+08	1.82195e+08	3.248e+08	1.37035e+08	2.55314e+08	2.55218e+08	2.53619e+08	3.14466e+08	1.19019e+06	1.58554e+06	1.21573e+06	708841	3.99966e+06	1.5102e+06	3.10278e+06	5.96721e+06	5.10586e+06	164327	3.28475e+06	2.06152e+06	1.86072e+06	4.49161e+06	1.8388e+06	2.41063e+08	5.5395e+08	2.28555e+08	9.1068e+07	2.65213e+08	2.57346e+08	3.64927e+08
P25311	AZGP1	Zinc-alpha-2-glycoprotein	59	31	1736	31	298	34.2	6.05	0.054	-4.21	2.06539e-10	2.35019e+07	2.3389e+07	1.36597e+07	2.97092e+08	4.56348e+06	2.37528e+07	1.30992e+07	1.25831e+07	1.4621e+07	7.50218e+07	1.62955e+07	1.87424e+07	1.55505e+07	1.69388e+07	3.00686e+07	4.6759e+07	9.85553e+07	8.81306e+07	6.23347e+06	1.35197e+08	1.105e+08	1.51856e+08	6.51893e+07	6.09109e+07	4.99726e+06	3.3265e+07	9.35498e+07	2.96719e+07	1.59165e+08	1.61978e+07	2.82462e+07	2.63228e+07	1.48341e+07	3.99209e+08	8.86489e+06	2.76971e+07	1.99398e+07
P00734	F2	Prothrombin	50	27	331	27	622	70	5.9	4.673	2.22	0.000443013	2.16957e+07	5.54357e+07	8.56801e+06	8.90171e+06	5.67091e+06	3.95223e+07	5.00964e+06	1.49269e+07	6.99373e+06	5.9622e+07	1.05377e+07	1.31147e+07	5.6687e+06	8.18823e+06	3.02101e+07	135824	281508	1.53301e+06	65558.9	377174	2.76715e+06	3.12501e+06	1.50252e+06	278232		100202	123368	773772	3.14837e+06	437148	2.57913e+07	6.15542e+07	9.20321e+06	1.22128e+07	1.08449e+07	4.53175e+07	7.76182e+06
P22314	UBA1	Ubiquitin-like modifier-activating enzyme 1	38	28	573	28	1058	117.8	5.76	5.788	2.53	1.00176e-05	2.77655e+07	2.84801e+07	3.46325e+07	4.10615e+07	7.0111e+06	4.14404e+07	1.40714e+07	9.9225e+06	1.10186e+07	4.77792e+07	1.53717e+07	4.15718e+07	2.11358e+07	1.91981e+07	4.92556e+07	426558	320337	47996.5	371284	3.28369e+06	88839.4	788960	9.02415e+06	628685	115176	674059	2.12019e+06	385529	750276	847780	3.28855e+07	3.16917e+07	3.67715e+07	5.52503e+07	1.31263e+07	4.76082e+07	2.11363e+07
P01834	IGKC	Immunoglobulin kappa constant	95	28	1747	28	107	11.8	6.52	0.01	-6.64	1.02656e-17	2.8909e+06	4.36532e+06	1.93151e+06	3.28564e+07	2.30425e+06	4.19158e+06	6.81914e+06	953693	5.59423e+06	5.79258e+06	4.52902e+06	2.3156e+06	3.03252e+06	5.24037e+06	1.07676e+07	1.37991e+08	4.23905e+07	3.20319e+07	1.26573e+07	4.6073e+08	7.9914e+07	1.21052e+08	8.71241e+07	9.2922e+07	1.57344e+07	1.79553e+08	7.45544e+07	5.16044e+07	1.77295e+08	4.81477e+07	4.02787e+06	5.64861e+06	2.79283e+06	4.45408e+07	4.99087e+06	5.42248e+06	1.08024e+07
P01042-2	KNG1	Isoform LMW of Kininogen-1	63	26	721	26	427	47.9	6.65	32.851	5.04	1.62809e-12	8.2106e+07	1.01269e+08	5.85683e+07	9.8084e+07	1.71998e+07	5.46345e+07	6.52377e+07	1.81599e+07	2.97986e+07	1.39256e+08	7.76907e+07	6.60537e+07	5.42832e+07	6.39985e+07	8.92627e+07	259073	1.05656e+06	113032	216705	157434	139896	307955	1.68989e+06	365437	26834.4	88630.8	423059	54889.8	291767	1.19162e+06	9.72633e+07	1.12477e+08	6.21129e+07	1.31742e+08	3.18767e+07	6.27346e+07	9.74453e+07
P04259	KRT6B	Keratin, type II cytoskeletal 6B	53	41	2139	3	564	60	8	0.04	-4.63	4.40944e-05		7.35187e+06	144726			1.03329e+06			71028.9				319796			370131	479578	293955	379525	37485	654196	829128	538991	674016		247158	843925	81677.1	110053	289448	162444	8.16331e+06	233800	91099.1	59976.5	1.23787e+06	84246.2
P06733	ENO1	Alpha-enolase	72	28	1051	25	434	47.1	7.39	0.342	-1.55	0.00187401	2.9262e+07	3.3284e+07	1.89808e+07	1.81145e+08	1.24284e+07	2.18029e+07	2.3732e+07	1.85487e+07	1.80947e+07	1.17318e+08	1.12606e+07	5.03046e+07	1.56797e+07	2.14885e+07	3.96993e+07	1.03716e+07	1.38856e+07	2.39408e+06	1.19181e+07	1.84979e+07	7.12634e+06	1.02592e+07	1.05442e+08	1.38141e+07	1.55242e+06	1.34461e+07	2.9704e+07	7.78356e+06	7.26686e+06	1.24665e+07	3.48758e+07	3.71835e+07	2.03049e+07	2.43294e+08	2.30404e+07	2.5202e+07	3.56862e+07
P01009	SERPINA1	Alpha-1-antitrypsin	61	32	776	32	418	46.7	5.59	0.953	-0.07	0.656269	4.69093e+07	1.16841e+08	4.31194e+07	4.0182e+07	1.44881e+07	4.92401e+07	6.04315e+07	1.24381e+07	1.99576e+07	3.79466e+07	3.00096e+08	4.75015e+07	3.22376e+07	5.00275e+07	4.50634e+08	7.42449e+06	2.23674e+07	1.72937e+06	4.67618e+06	5.9366e+06	2.82348e+06	7.63008e+06	4.96553e+07	1.90482e+07	847991	4.04213e+06	1.13282e+07	2.67122e+06	4.37518e+06	1.27561e+07	5.57681e+07	1.29987e+08	4.60692e+07	5.43002e+07	2.69362e+07	5.67376e+07	9.03929e+07
P23141	CES1	Liver carboxylesterase 1	55	32	574	32	567	62.5	6.6	13.976	3.8	3.02821e-05	2.97135e+07	7.3968e+06	1.98889e+07	2.01324e+08	724802	1.19185e+08	1.28132e+06	4.50741e+07	9.20082e+06	8.96091e+07	5.09218e+06	3.15257e+07	2.07742e+06	2.09841e+06	8.71641e+07	124994	47835	93389.5	140208	93978.6	103900	220278	236810	182017	2115.85	274541	70429.9		45917.2	70567.8	3.53234e+07	8.72785e+06	2.12894e+07	2.70337e+08	2.1748e+06	1.3669e+08	2.68087e+06
P09211	GSTP1	Glutathione S-transferase P	70	21	1093	21	210	23.3	5.64	0.482	-1.05	0.038733	5.69629e+07	3.69562e+07	2.1928e+07	3.24669e+08	1.77754e+06	9.70723e+07	6.92899e+06	3.42563e+07	2.65512e+07	2.60769e+08	1.1409e+07	1.01991e+08	1.00445e+07	6.60374e+06	9.72598e+07	1.41958e+07	3.0297e+07	4.16244e+06	1.56305e+07	1.3152e+07	8.51358e+06	1.16096e+07	7.7005e+07	1.25686e+07	1.50453e+06	8.23358e+06	3.10463e+07	6.33296e+06	5.3656e+06	1.29246e+07	6.76633e+07	4.12869e+07	2.35336e+07	4.35962e+08	3.69005e+06	1.11472e+08	1.07782e+07
P14618	PKM	Pyruvate kinase PKM	56	30	477	29	531	57.9	7.84	0.161	-2.63	2.89993e-07	8.31882e+06	2.37184e+07	7.22983e+06	4.29144e+06	729887	1.43723e+07	2.64853e+06	1.66861e+06	6.00691e+06	1.72708e+07	2.70753e+06	8.7573e+06	2.93207e+06	2.45952e+06	2.9567e+07	5.3159e+06	5.43266e+06	1.25868e+06	5.14863e+06	2.36001e+07	2.68197e+06	1.01101e+07	4.67982e+07	6.40389e+06	950021	4.98136e+06	1.4033e+07	2.28215e+06	7.56142e+06	9.97732e+06	1.01542e+07	2.65947e+07	8.01066e+06	6.1612e+06	2.00197e+06	1.6636e+07	4.49424e+06
P12814	ACTN1	Alpha-actinin-1	47	35	489	20	892	103	5.41	5.555	2.47	0.000120673	8.66273e+07	1.8756e+06	4.281e+06	4.10921e+06	427472	6.78784e+06	842957	1.35705e+06	856534	6.74777e+06	2.75842e+06	5.13506e+06	2.60769e+06	104538	1.21317e+07		64728.5		47387.5	45588.3		36160.8	199727	104400			39543	54815.2	121336		1.0262e+08	2.38314e+06	4.70423e+06	5.73339e+06	1.04292e+06	7.83627e+06	1.71527e+06
P29401	TKT	Transketolase	50	23	507	23	623	67.8	7.66	8.032	3.01	1.11049e-08	2.46654e+07	5.21517e+07	2.70336e+07	4.05745e+06	1.45645e+07	4.37548e+07	1.9329e+07	8.65553e+06	1.54855e+07	2.19021e+07	1.91265e+07	4.04882e+07	3.00863e+07	2.35943e+07	8.2719e+07	236010	365194	93169.8	282822	1.20604e+06	153873	428226	3.61923e+06	500742	20516	122413	420489	59724.3	1.82876e+06	531432	2.92018e+07	5.79528e+07	2.86892e+07	5.87492e+06	2.69316e+07	5.02258e+07	2.89102e+07
P30101	PDIA3	Protein disulfide-isomerase A3	64	28	407	28	505	56.7	6.35	0.97	-0.04	0.595345	2.4184e+07	9.57933e+06	9.71874e+06	1.54361e+08	1.21858e+06	1.85583e+07	1.7039e+06	1.68492e+07	6.33919e+06	9.31109e+07	2.60509e+06	5.03419e+07	2.65086e+06	1.29846e+06	4.91468e+07	932993	2.2467e+06	1.95955e+06	973288	1.31137e+06	1.48504e+06	1.23848e+06	1.93436e+06	1.61874e+06	164173	1.5745e+06	2.31426e+06	1.09744e+06	1.29781e+06	1.29716e+06	2.86687e+07	1.09102e+07	1.05216e+07	2.07275e+08	2.85028e+06	2.14635e+07	3.00535e+06
P15924	DSP	Desmoplakin	19	45	274	45	2871	331.6	6.81	0.158	-2.66	3.63287e-06	1.13782e+06	731349	1.77938e+06	1.48328e+06	895218	2.17067e+06	609087	673085	574008	1.0583e+06	265204	515301	777280	893179	1.36768e+06	2.00499e+06	3.43005e+06	1.28237e+06	5.42933e+06	667337	1.15326e+07	1.64785e+06	849324	1.87648e+06	66114.1	2.31077e+06	5.51921e+06	356623	593413	1.14591e+07	2.35604e+06	1.81167e+06	2.80019e+06	2.84187e+06	2.45021e+06	3.33365e+06	1.79761e+06
P07900	HSP90AA1	Heat shock protein HSP 90-alpha	46	32	523	18	732	84.6	5.02	0.248	-2.01	4.3333e-05	2.21023e+07	3.86345e+07	2.20872e+07	1.50623e+07	7.51327e+06	5.32521e+07	1.07786e+07	1.35853e+07	1.78595e+07	1.08419e+08	1.18064e+07	7.36215e+07	1.88286e+07	1.42145e+07	6.04179e+07	1.819e+07	1.7102e+07	1.39404e+07	1.34827e+06	1.92239e+07	1.94867e+07	2.01919e+07	1.66499e+07	1.5709e+07	908304	1.40169e+07	1.28901e+07	2.31102e+07	1.25944e+07	4.18188e+06	2.62512e+07	4.29653e+07	2.34103e+07	2.06253e+07	1.41344e+07	6.11329e+07	1.62534e+07
P02671	FGA	Fibrinogen alpha chain	34	25	496	25	866	94.9	6.01	6.571	2.72	2.44993e-08	1.02389e+07	1.94302e+07	8.45827e+07	5.72585e+07	1.14452e+07	3.76595e+07	2.13975e+07	6.74089e+06	3.71388e+06	1.56145e+07	1.9411e+07	2.87432e+07	4.83301e+07	1.46189e+07	8.98276e+07	407610	570016	144060	101399	1.71448e+06	132522	389450	2.27087e+06	1.41682e+06	86000.3	272743	312669	151606	503103	509075	1.25742e+07	2.17206e+07	8.96203e+07	7.70129e+07	2.113e+07	4.34068e+07	3.2176e+07
P04792	HSPB1	Heat shock protein beta-1	90	26	726	26	205	22.8	6.4	0.063	-4	1.22232e-09	9.97028e+06	1.41638e+07	7.6454e+06	9.65018e+06	1.32756e+06	1.17226e+07	5.05276e+06	1.9814e+06	1.60993e+06	1.49897e+07	1.22553e+06	8.68754e+06	4.42875e+06	2.86805e+06	1.42252e+07	1.77298e+07	1.94352e+07	2.55627e+06	2.94518e+07	1.94944e+07	9.36294e+06	2.26439e+07	7.8688e+07	2.04689e+07	4.29926e+06	6.01349e+06	6.17744e+07	6.47635e+06	7.91115e+06	3.33979e+07	1.23491e+07	1.62324e+07	8.68782e+06	1.3417e+07	3.1332e+06	1.39177e+07	8.26962e+06
P00558	PGK1	Phosphoglycerate kinase 1	67	26	713	26	417	44.6	8.1	2.704	1.44	0.0548316	8.48682e+07	6.06312e+07	6.66049e+06	1.20887e+07	2.76101e+07	9.8064e+07	4.54257e+07	5.32046e+06	2.86508e+07	2.07664e+08	3.19683e+07	1.61808e+07	9.82645e+06	4.39514e+07	7.37801e+07	2.44055e+06	2.32308e+06	1.09435e+06	1.93576e+06	6.42793e+06	1.41409e+06	2.5407e+06	1.82171e+07	3.38217e+06	328569	2.2131e+06	5.27791e+06	1.17519e+06	2.49802e+06	3.73037e+06	1.00498e+08	6.73849e+07	7.43652e+06	1.66718e+07	5.08736e+07	1.12456e+08	6.79001e+07
P43652	AFM	Afamin	51	27	1218	27	599	69	5.9	61.862	5.95	1.31058e-19	1.28775e+08	1.58153e+08	7.79584e+07	1.39386e+08	4.03393e+07	1.28524e+08	4.85736e+07	3.77687e+07	4.18234e+07	1.91495e+08	7.41959e+07	8.33615e+07	8.31932e+07	6.11445e+07	1.85672e+08	74140.7	179800		84785.3	238040	123263	31702.9	653768	125304	1150.22	140722	171961	6505.26	23974.1	353226	1.52402e+08	1.75608e+08	8.25532e+07	1.87183e+08	7.41268e+07	1.4743e+08	7.24452e+07
A0A0G2JH38	CFB	C3/C5 convertase (Fragment)	44	26	716	4	589	65.7	6.39	0.863	-0.21	0.66507	875964					35155.7			782757			2.01551e+06			152657	32792.4				82307.1						121285		13768.4	71714.1		1.03669e+06	74973.4	127942	106243	98258.3	103974	88006.1
P04217	A1BG	Alpha-1B-glycoprotein	54	23	1060	23	495	54.2	5.86	18.602	4.22	1.69173e-11	1.17666e+08	1.55974e+08	1.11131e+08	2.46684e+08	2.86487e+07	1.54614e+08	6.18164e+07	4.27901e+07	7.04428e+07	1.72622e+08	9.80613e+07	1.21441e+08	7.88287e+07	8.42733e+07	1.95257e+08	879299	2.06402e+06	513810	1.13014e+06	1.44993e+06	660349	662639	5.71052e+06	2.16708e+06	94645.9	957666	1.04102e+06	308072	659589	2.60231e+06	1.39423e+08	1.73367e+08	1.17736e+08	3.31274e+08	5.27237e+07	1.7739e+08	9.22828e+07
A0A0B4J259	LYZ	1,4-beta-N-acetylmuramidase C	60	30	5858	1	137	15.3	8.69
P10643	C7	Complement component C7	45	29	384	29	843	93.5	6.48	4.461	2.16	3.08364e-09	2.01323e+07	6.53938e+07	1.25192e+07	1.82289e+07	5.20622e+06	1.84912e+07	1.49448e+07	6.08152e+06	1.06753e+07	1.90238e+07	1.23219e+07	2.28498e+07	1.46893e+07	1.84036e+07	2.63712e+07	431547	717425	604775	336962	398245	724988	738231	567236	1.00582e+06	29338.5	1.01478e+06	537644	668679	540452	261124	2.40094e+07	7.26686e+07	1.33008e+07	2.45276e+07	9.85907e+06	2.13395e+07	2.24917e+07
A0A087WVQ6	CLTC	Clathrin heavy chain	21	24	100	24	1679	191.9	5.69	1.372	0.46	0.105832	2.23604e+06	1.50794e+07	514409	401992	875534	5.50985e+06	2.07978e+06	159371	137393	4.32344e+06	462541	1.54444e+06	286692	701853	7.746e+06	146092	81081.6	7125.45	61047	565665	3996.66	175355	1.33266e+06	100361	12051.3	83110.6	49865.2	46846.1	71957.4	15393	2.90423e+06	1.67438e+07	920984	1.0575e+06	1.84035e+06	6.37615e+06	3.1851e+06
P30838	ALDH3A1	Aldehyde dehydrogenase, dimeric NADP-preferring	53	28	1608	26	453	50.4	6.54	4.261	2.09	0.0274467	9.57517e+07	5.4729e+07	3.27103e+07	2.75231e+08	1.11848e+06	2.21383e+08	2.70141e+06	1.36167e+08	2.80949e+07	4.71841e+08	1.4605e+07	9.43848e+07	8.76975e+06	3.19912e+06	1.83538e+08	951429	1.21941e+06	601418	428733	972666	1.26692e+06	2.35328e+06	2.21387e+07	2.42803e+06	299829	2.28007e+06	7.75699e+06	793011	2.15621e+06	2.69715e+06	1.13437e+08	6.08232e+07	3.47733e+07	3.6958e+08	2.49223e+06	2.53911e+08	4.52413e+06
G3V180	DPP3	Dipeptidyl peptidase 3	45	22	411	22	757	84.3	5.03	4.529	2.18	9.39555e-07	1.78556e+07	2.81423e+07	1.67263e+07	3.02071e+07	6.26436e+06	2.48893e+07	1.17405e+07	1.03146e+07	1.03884e+07	5.11335e+07	1.27144e+07	1.62241e+07	1.2696e+07	1.65133e+07	3.19348e+07	230143	365984	397993	869126	876088	86764.7	342979	2.60816e+06	397665	82892.8	651216	1.30034e+06	316652	600582	785337	2.11924e+07	3.12973e+07	1.78655e+07	4.06838e+07	1.1711e+07	2.8594e+07	1.75936e+07
P18206	VCL	Vinculin	35	32	272	32	1134	123.7	5.66	5.907	2.56	6.07307e-09	1.78243e+07	1.34883e+07	1.29459e+07	1.36495e+07	3.95055e+06	1.30735e+07	3.77353e+06	6.27646e+06	3.86172e+06	1.5363e+07	1.03078e+07	1.15762e+07	7.18766e+06	7.97188e+06	3.05442e+07	194950	304152	117593	201297	990395	83116.8	296281	1.44047e+06	222540	18085.6	278554	883791	80665.5	370703	240280	2.11535e+07	1.51498e+07	1.37046e+07	1.83953e+07	7.95114e+06	1.51268e+07	5.96476e+06
P00491	PNP	Purine nucleoside phosphorylase	76	19	1205	19	289	32.1	6.95	65.764	6.04	4.84022e-23	6.92307e+07	7.90873e+07	6.92029e+07	1.85101e+07	4.85279e+07	4.93065e+07	5.62635e+07	2.18005e+07	4.8015e+07	6.95002e+07	7.09705e+07	5.77833e+07	7.75927e+07	6.12633e+07	7.5915e+07	14023.7	124584	56136.1	16569.8	223101	155919	90505.1	157046	93090.3	1973.1	38594.4	162999	83277.7	252595	137284	8.19551e+07	8.78163e+07	7.32648e+07	2.52611e+07	8.90695e+07	5.65364e+07	8.38877e+07
Q14764	MVP	Major vault protein	45	30	150	30	893	99.3	5.48	1.811	0.86	0.22265	4.50519e+06	2.53867e+06	1.10875e+06	5.8768e+06	209301	1.35589e+07	406918	4.02265e+06	2.31429e+06	3.94225e+07	631629	1.53353e+07	166884	945908	1.38856e+07	433074	244538	51609.8	155134	1.68143e+06	80189.1	346533	1.95253e+06	247906	56098.3	204047	792325	34027.3	193607	254499	5.65816e+06	3.36313e+06	1.86085e+06	8.23507e+06	1.17642e+06	1.57228e+07	1.31693e+06
P04003	C4BPA	C4b-binding protein alpha chain	52	25	443	25	597	67	7.3	17.381	4.12	2.63136e-12	1.30815e+07	9.27666e+07	2.04612e+07	1.03813e+07	1.2716e+07	1.7008e+07	2.04952e+07	3.49393e+06	1.05872e+07	7.64519e+06	3.22243e+07	1.64958e+07	1.57194e+07	2.22626e+07	2.29155e+07	69339.9	110583	48702.4	39199.9	352839	56164.7	64857.8	106690	71789.3	4288.76	80425.2	58462.5	14408.1	95433.1	67535.6	1.55581e+07	1.03005e+08	2.17392e+07	1.43367e+07	2.35854e+07	1.96539e+07	3.07062e+07
P08758	ANXA5	Annexin A5	69	21	481	21	320	35.9	5.05	3.932	1.98	0.00167688	4.58052e+07	1.76396e+07	1.46713e+07	2.68633e+08	6.13788e+06	5.94748e+07	6.7247e+06	1.53586e+07	1.68889e+07	1.62509e+08	1.25559e+07	2.9005e+07	8.54863e+06	7.88159e+06	5.0114e+07	773539	1.09937e+06	64545.4	1.76791e+06	1.52851e+06	221379	535510	7.20174e+06	1.166e+06	199085	842349	4.39628e+06	448269	213085	1.67855e+06	5.42937e+07	1.9891e+07	1.58379e+07	3.60756e+08	1.16579e+07	6.82925e+07	1.0527e+07
P08727	KRT19	Keratin, type I cytoskeletal 19	62	28	902	17	400	44.1	5.14	2.819	1.5	0.0722113	1.95253e+07	9.15578e+06	1.73264e+07	1.08769e+07	792977	3.91792e+07	1.85549e+06	1.80678e+07	3.00134e+06	1.58862e+07	4.07387e+06	4.35146e+07	1.88744e+06	2.24082e+06	4.35591e+07	501342	2.25007e+06	104172	1.29953e+06	293478	223446	185406	1.58201e+06	654272	212163	997000	1.91614e+06	232648	226405	1.11797e+06	2.31696e+07	1.07592e+07	1.85454e+07	1.48132e+07	2.04651e+06	4.4985e+07	3.35008e+06
P60174	TPI1	Triosephosphate isomerase	86	19	1005	19	249	26.7	6.9	0.402	-1.31	0.0160936	3.61435e+07	2.40531e+07	1.9423e+07	1.68121e+08	1.45357e+07	4.64505e+07	1.66969e+07	1.97002e+07	1.16443e+07	7.2696e+07	1.4241e+07	2.94266e+07	1.78671e+07	1.55439e+07	7.12703e+07	1.43902e+07	2.76672e+07	2.06682e+06	1.10081e+07	7.39651e+06	5.67662e+06	7.88983e+06	3.53198e+07	1.0044e+07	1.22145e+06	9.31531e+06	2.38943e+07	3.28404e+06	5.71243e+06	6.95908e+06	4.28194e+07	2.67235e+07	2.05781e+07	2.25751e+08	2.67826e+07	5.32639e+07	2.50359e+07
Q16531	DDB1	DNA damage-binding protein 1	32	30	280	30	1140	126.9	5.26	9.065	3.18	2.74757e-09	1.71562e+07	1.20898e+07	5.49735e+06	2.51169e+07	6.14581e+06	1.32111e+07	4.61335e+06	6.49903e+06	6.49544e+06	3.1987e+07	7.89713e+06	1.82605e+07	8.10398e+06	5.73513e+06	2.66467e+07	425047	296790		71672.7	107910	1.03105e+06	157922	309830	59961.1	8951.7	5138.74	83617.2	31503.6	95812.9	866654	2.03357e+07	1.35453e+07	6.01594e+06	3.37854e+07	1.1551e+07	1.5283e+07	7.22243e+06
Q7Z406-2	MYH14	Isoform 2 of Myosin-14	21	36	103	30	2036	231.9	5.6	1.276	0.35	0.937608	6.7062e+06	7.32341e+06	3862698	7.27824e+06	1.04693e+06	1.00133e+07	1.12279e+06	3.28756e+06	2.4375e+06	1.52279e+07	254982	4.86116e+06	1.21109e+06	1.67562e+06	1.10596e+07	647287	1.36743e+06	165766	319716	2.55232e+06	426256	1.02099e+06	5.55692e+06	580967	108435	340462	1.0282e+06	126606	149356	480745	8.44752e+06	8.91642e+06	4.9166e+06	1.05662e+07	3.01529e+06	1.20204e+07	2.71798e+06
P21980	TGM2	Protein-glutamine gamma-glutamyltransferase 2	51	31	437	31	687	77.3	5.22	0.381	-1.39	0.00454129	2.39231e+06	1.81149e+07	4.61309e+06	5.36853e+06	994911	1.8391e+07	1.01904e+07	4.77566e+06	5.16811e+06	1.02466e+07	8.70282e+06	1.13597e+07	5.36869e+06	1.019e+07	1.92382e+07	3.5247e+06	3.23094e+06	399798	4.21198e+06	8.05377e+06	524235	4.89346e+06	3.51576e+07	3.58824e+06	589564	4.31295e+06	4.95432e+06	1.15081e+06	1.19178e+06	8.48209e+06	3.44252e+06	2.04633e+07	5.36198e+06	7.66477e+06	2.34951e+06	2.12771e+07	1.55444e+07
P13671	C6	Complement component C6	27	21	241	21	934	104.7	6.76	10.089	3.33	2.38809e-10	1.13768e+07	1.86659e+07	1.92512e+07	1.34094e+07	1.0773e+06	4.47985e+06	3.36306e+06	2.78263e+06	2.64018e+06	1.02966e+07	3.88343e+06	9.06648e+06	8.42873e+06	3.4915e+06	1.40787e+07	22745.2	42046.9	1602.01	20958.3	158150	101930	106825	56471.2	76353.2		155262	56461.1	6182.87	23708	152997	1.35223e+07	2.07678e+07	2.03846e+07	1.80511e+07	2.30784e+06	5.24933e+06	5.14523e+06
Q16881	TXNRD1	Thioredoxin reductase 1, cytoplasmic	45	23	188	22	649	70.9	7.39	4.815	2.27	2.46445e-06	4.88465e+06	3.91532e+06	2.4837e+06	3.98956e+07	1.06153e+06	1.14713e+07	1.19756e+06	3.0278e+06	2.0962e+06	2.28564e+07	2.38831e+06	9.1759e+06	2.54185e+06	1.1008e+06	9.52709e+06		33439.2	110085	18158.6	11564.5		104665	347940	91681.3		7188.37	108040	35151.2	71943.8	100743	5.91352e+06	4.60758e+06	2.98373e+06	5.35714e+07	2.31089e+06	1.31534e+07	2.14615e+06
Q8TDL5	BPIFB1	BPI fold-containing family B member 1	56	24	348	24	484	52.4	7.23	10.77	3.43	3.60468e-06	1.99178e+07	1.04287e+07	1.26162e+07	7.48003e+07	205790	4.8573e+07	5.78262e+06	7.90271e+06	1.37338e+07	4.32827e+07	1.87455e+07	7.29945e+07	7.23202e+06	4.94532e+06	8.18727e+07	69688	99891.6	141667	237932	794361	181831	193620	563012	118897	11421.5	317060	335602	14361.5	310121	171498	2.37729e+07	1.20667e+07	1.3669e+07	1.00492e+08	910053	5.59061e+07	9.18367e+06
P08133	ANXA6	Annexin A6	44	26	125	12	673	75.8	5.6	6.655	2.73	2.9334e-06	8.88856e+06	6.59793e+06	4.94463e+06	4.20678e+07	549656	1.06075e+07	4.29929e+06	2.61309e+06	1.47406e+06	1.99018e+07	2.06531e+06	4.87814e+06	1.53665e+06	1.22487e+06	2.42123e+07	5372.63		32560.5	5847.71	33698.4	100567	55141.8	16816	163143		47739.6	120629	30400.4	126499	76457.3	1.06307e+07	7.62003e+06	5.87505e+06	5.64884e+07	1.6229e+06	1.24924e+07	6.88199e+06
P20742	PZP	Pregnancy zone protein	25	28	489	17	1482	163.8	6.38	1.499	0.58	0.0119856	326913	943540	6.43705e+06	6.78589e+06	67134.2	5.63091e+06	254664	720380	758515	1.62872e+06	1.22554e+07	3.16702e+06	667323	337330	2.30767e+06	125324	92994.5	150950		152964	231734	167993	136921			120791	28785.7	1742.91	4860.03	155412	842197	1.24389e+06	6.81428e+06	9.13831e+06	723422	6.57918e+06	718667
Q5T749	KPRP	Keratinocyte proline-rich protein	52	21	180	21	579	64.1	8.27	0.071	-3.82	3.10995e-06	49869.2		687323	356833	7117.09	349016	8778.35		20337.5	257474			1.02651e+06		614192	2.75457e+06	2.67988e+06	1.04261e+06	3.55579e+06	455099	8.56049e+06	1.23018e+06	302711	1.12699e+06	18941.8	2.05466e+06	3.78295e+06	163332	96368.6	1.1093e+07	535284	758226	1.23332e+06	919406	767862	827832	803379
Q15149	PLEC	Plectin	11	42	141	39	4684	531.5	5.96	3.608	1.85	2.89568e-06	4.7992e+06	2.40247e+06	6.17215e+06	3.762e+06	6.04187e+06	1.76589e+07	2.84498e+06	5.52997e+06	1.80766e+06	1.1588e+07	1.03459e+06	1.22247e+07	4.84186e+06	5.57616e+06	2.47915e+07	88963.3	103399	70399.7	258335	170823	83042	184624	305393	235982	13835.7	58212.2	349940	111235	125582	111639	6.06192e+06	3.44167e+06	7.02941e+06	5.49804e+06	1.16731e+07	2.03271e+07	5.17979e+06
O95968	SCGB1D1	Secretoglobin family 1D member 1	69	20	768	20	90	9.9	9.25	0.01	-6.64	2.62368e-09	1.2053e+06	111852	131652	308464	41994.2	40849.3	23265.2	244590	924.482	1.25202e+06	2.0777e+06	379218	58270.8		100567	1.13059e+08	4.15213e+06	1.05737e+07	67425.2	8.75432e+08	4.74183e+07	5.37156e+07	2.69359e+07	1.62863e+07	5.48881e+06	4.02091e+07	4.02186e+07	7.42076e+07	1.05089e+08	8.16288e+06	1.88751e+06	715586	775484	1.00494e+06	745756	752333	621052
P07384	CAPN1	Calpain-1 catalytic subunit	41	25	258	25	714	81.8	5.67	1.467	0.55	0.0315266	1.36003e+07	6.36147e+06	9.30265e+06	3.35429e+07	2.89152e+06	1.11999e+07	4.23917e+06	3.52487e+06	3.62553e+06	2.03634e+07	1.08443e+07	1.08305e+07	6.31213e+06	4.58922e+06	1.78748e+07	696490	521998	239181	301387	2.31481e+06	358155	603850	5.49686e+06	849510	126237	1.33066e+06	2.03497e+06	211536	384819	879417	1.61776e+07	7.39073e+06	1.00176e+07	4.5219e+07	5.54003e+06	1.29822e+07	6.57331e+06
A0A499FI48	PDIA4	Protein disulfide-isomerase	45	26	253	26	646	73	5.07	12.157	3.6	4.40828e-06	2.4424e+07	3.83633e+06	1.956e+07	4.38633e+07	1.81479e+07	3.41303e+07	1.42573e+07	7.90735e+06	989024	7.7737e+07	1.30392e+07	2.36825e+07	7.76268e+06	262309	2.42153e+07	97014.9	86434.9	98649.3	31473.8	516095	106385	157477	347374	196000	28457.5	263489	115964	50874	429521	118293	2.90146e+07	4.83466e+06	2.12491e+07	5.89701e+07	3.40332e+07	3.92527e+07	2.18978e+07
P05155	SERPING1	Plasma protease C1 inhibitor	44	24	543	24	500	55.1	6.55	11.194	3.48	5.46638e-08	1.81739e+07	1.99184e+08	7.5955e+07	1.16422e+07	4.73897e+06	3.46404e+07	1.8007e+07	6.85812e+06	8.12544e+07	1.80414e+07	1.48971e+07	6.83518e+07	7.14316e+07	1.13401e+08	6.33725e+07	354722	240541	333345	137968	1.11236e+06	296095	310453	1.77245e+06	1.00054e+06	25375.3	474769	395010	164046	796167	702456	2.16816e+07	2.21195e+08	8.05189e+07	1.59579e+07	9.05829e+06	3.98604e+07	2.69815e+07
P09960	LTA4H	Leukotriene A-4 hydrolase	38	18	165	18	611	69.2	6.18	2.517	1.33	0.139231	1.83969e+07	1.70435e+07	620120	254617	542446	7.82085e+06	1.767e+06	1.29492e+06	5.07038e+06	5.06125e+07	1.31949e+06	4.9364e+06	3.60687e+06	5.82019e+06	1.24511e+07	213575	159850	72699.2	438092	596243	231211	243080	2.42754e+06	327172	35501.3	310564	761802	290381	560198	166001	2.18127e+07	1.89666e+07	1.00261e+06	839560	1.32721e+06	9.04244e+06	2.93241e+06
P17174	GOT1	Aspartate aminotransferase, cytoplasmic	52	20	515	20	413	46.2	7.01	18.092	4.18	2.25648e-11	2.51461e+07	3.0716e+07	1.85319e+07	5.30135e+07	1.39177e+07	3.13656e+07	1.97465e+07	1.08562e+07	1.85957e+07	6.03425e+07	1.77692e+07	2.87815e+07	1.97984e+07	2.72957e+07	3.51453e+07	294550	151931	668769	480002	168247	9501.77	120189	342226	248395	19934.7	148106	434497	28173.9	156761	132116	2.98717e+07	3.41792e+07	1.97784e+07	7.1186e+07	2.56705e+07	3.602e+07	2.95237e+07
P31150	GDI1	Rab GDP dissociation inhibitor alpha	49	20	316	10	447	50.6	5.14	2.169	1.12	0.000372737	2.38409e+06	2.14852e+06	1.63473e+06	9.14485e+06	563539	3.31207e+06	1.26253e+06	1.017e+06	1.34803e+06	9.58894e+06	1.77311e+06	2.91111e+06	2.15326e+06	1.34723e+06	5.48245e+06		81539.4	232631	76043.1	72604.2	59208.3	194401	422336	134277		306109	166184		328555	101864	2.99082e+06	2.56595e+06	1.89944e+06	1.22796e+07	1.16569e+06	3.89094e+06	2.09627e+06
P16452	EPB42	Protein 4.2	37	23	269	23	691	77	8.09	12.758	3.67	6.08832e-08	1.30902e+07	6.95403e+07	1.09729e+07	250481	2.18186e+07	1.6376e+07	2.32352e+07	1.51884e+06	6.19478e+06	9.39036e+06	9.77717e+06	4.53538e+06	1.01747e+07	2.10801e+07	2.26094e+07	33647.5	9278.09	24367.8	26574.3	87346.6	54405.4	44414.7	45540.9	31281.2	2829.24	24410.7	30022.1	6616.43	27686.3	68555.6	1.57361e+07	7.72155e+07	1.18397e+07	1.15449e+06	4.01528e+07	1.89468e+07	3.4789e+07
E5RG81	CA1	Carbonate dehydratase I	61	16	1869	2	127	14	9.16	80.338	6.33	6.83167e-13	3360370	2.51104e+06	2.08785e+06	1.35179e+07	2.58572e+06	3.89905e+06	3.30401e+06	1.16695e+06	2.19538e+06	2228296	1.63588e+06	3.20798e+06	4.3166e+06	1.25007e+07	3.24445e+06					34535.9		36427.7	29947.6	28023.3			61709.3				3.97694e+06	2.78819e+06	2.21021e+06	1.81517e+07	4.74497e+06	4.47078e+06	4.9247e+06
P10909	CLU	Clusterin	39	21	979	21	449	52.5	6.27	0.072	-3.79	4.6902e-13	9.77677e+06	1.3624e+07	1.04005e+07	7.50425e+06	2.67075e+06	1.05382e+07	8.4723e+06	2.33099e+06	3305609	8.93099e+06	1.43133e+07	8.71276e+06	6.07739e+06	1.2762e+07	2.0845e+07	2.40901e+07	1.66205e+07	1.17259e+07	3.77293e+06	8.97653e+07	1.35397e+07	3.91305e+07	3.13254e+07	2.46992e+07	1.85317e+06	7.10829e+07	2.09341e+07	9.33554e+06	7.11679e+07	6.21267e+06	1.17811e+07	1.53506e+07	1.13312e+07	1.03862e+07	5.25252e+06	1.22387e+07	1.28208e+07
O75882	ATRN	Attractin	19	24	393	24	1429	158.4	7.31	17.86	4.16	1.75187e-19	1.8465e+07	2.66443e+07	1.90195e+07	2.01274e+07	6.93459e+06	1.68817e+07	1.0188e+07	5.83739e+06	7.73127e+06	2.25359e+07	1.01109e+07	1.10837e+07	8.73705e+06	1.69749e+07	2.85505e+07	49372.1	13714.4	61202.4	10007	148255	63648.5	116343	61084.5	74994.9		19593.3	53044		66204.5	39056.1	2.19629e+07	2.96314e+07	2.01573e+07	2.70557e+07	1.2809e+07	1.93712e+07	1.52609e+07
P23142	FBLN1	Fibulin-1	31	16	158	3	703	77.2	5.22	0.294	-1.77	0.00015333	3.8878e+06	1.24102e+07	4.20462e+06	7.60509e+06	681644	6.22377e+06	5.01035e+06	1.49736e+06	2.36415e+06	5.12588e+06	2.44142e+06	5.92032e+06	3.16478e+06	6.89238e+06	9.61117e+06	1.71465e+06	2.61119e+06	2.20664e+06	3.34536e+06	881066	1.99228e+06	1.93581e+06	1.46911e+06	2.57429e+06	216239	2.51822e+06	2.52394e+06	614162	1.08071e+06	2.32071e+06	4.69887e+06	1.37799e+07	4.58358e+06	1.02499e+07	1.59007e+06	7.15119e+06	7.47236e+06
P06727	APOA4	Apolipoprotein A-IV	61	25	264	25	396	45.3	5.38	0.97	-0.04	0.173572	1.57306e+06	7.63141e+07	2.2298e+07	1.33126e+06	968970	2.78758e+06	1.95341e+07	418368	6.67506e+06	1.72996e+06	2.50632e+06	2.88067e+06	1.7691e+07	4.2121e+07	9.73073e+06	460170	3.04116e+06	73644.4	181640	545079	164978	650153	1.5169e+06	1.39016e+06	50159	200597	679511	198935	565528	794252	2.39396e+06	8.47645e+07	2.36472e+07	2.2674e+06	2.14914e+06	3.54489e+06	2.9245e+07
P13489	RNH1	Ribonuclease inhibitor	62	18	182	18	461	49.9	4.82	0.864	-0.21	0.804652	1.76386e+07	1.84411e+07	7.34772e+06	3.93312e+06	1.34339e+06	6.1708e+06	4.92617e+06	947544	5.67994e+06	2.3103e+07	4.45089e+06	2.92953e+06	3.83722e+06	7.96426e+06	1.64822e+07	1.14708e+06	2.19149e+06	191435	666145	1.37554e+06	88046.5	994642	4.81748e+06	1.10813e+06	131814	853720	2.55562e+06	359026	377488	1.30166e+06	2.09485e+07	2.06258e+07	7.92129e+06	5.42946e+06	2.72284e+06	7.26639e+06	7.51679e+06
P48594	SERPINB4	Serpin B4	38	20	913	5	390	44.8	6.21	1.102	0.14	0.900658	514939	378076	287448	2.06585e+06		2.09893e+06		129594	1.0366e+06	2.00278e+06		2.12044e+06	254315	945280	1.41412e+06	196116	35091.2	6735.66	11230	135123	81277.8	221176	35931.4	981622	14858.8	345471	41326.3		440440		646833	540836	364576	2.80877e+06	52599.9	2.45634e+06	97901.9
A0A7P0TA71	P4HB	Protein disulfide-isomerase	45	24	466	24	557	62	5.45	5.061	2.34	0.000167567	2.23354e+07	1.17652e+07	7.24793e+06	3.6434e+07	1.41945e+06	3.43401e+07	2.60408e+06	9.39801e+06	6.62044e+06	7.67736e+07	2.39093e+06	4.26267e+07	4.49096e+06	1.57411e+06	4.98495e+07	248663	568033	96076.8	164154	1.1199e+06	212707	308526	538885	722442	24506.8	291498	677017	45030.1	638864	74713.7	2.65127e+07	1.34358e+07	7.95759e+06	4.90088e+07	2.96193e+06	3.94118e+07	4.27636e+06
H0YAC1	KLKB1	Plasma kallikrein (Fragment)	39	25	368	24	686	76.8	8.06	23.404	4.55	4.78856e-15	2.00411e+07	2.84055e+07	3.21711e+07	2.7636e+07	7.86344e+06	1.74142e+07	1.65888e+07	8.12318e+06	8.11078e+06	2.55485e+07	1.46804e+07	1.56621e+07	1.48751e+07	1.84193e+07	2.26746e+07	57121.3	10211.7	35149.7	73684.9	216639	47345.9	35218.8	54487.5	658182		3746.15	25388.2	14834.1	107409	111733	2.37373e+07	3.1579e+07	3.40564e+07	3.71094e+07	1.45978e+07	2.00798e+07	2.47838e+07
A0A5F9ZHM4	LDHB	L-lactate dehydrogenase	54	20	951	19	341	37.4	6.25	7.135	2.83	2.22958e-05	9.4608e+07	1.79021e+08	2.38661e+07	4.08257e+06	7.75762e+07	4.84509e+07	1.43637e+08	6.77364e+06	3.54438e+07	1.22315e+08	3.71086e+07	1.20647e+07	2.30467e+07	2.03734e+08	6.86675e+07	1.05903e+06	1.04091e+06	196136	590559	3.19389e+06	633934	1.10778e+06	6.28037e+06	1.39257e+06	147770	1.1037e+06	2.77642e+06	536044	1.3143e+06	1.38984e+06	1.11996e+08	1.98824e+08	2.53619e+07	5.66504e+06	1.42475e+08	5.56911e+07	2.14141e+08
P69892	HBG2	Hemoglobin subunit gamma-2	83	21	2045	1	147	16.1	7.2	84.76	6.41	2.0641e-09	631397	3.71543e+06	1.77715e+06	486971	5.22705e+06	4.5054e+06	1.25005e+07	4.90349e+06	4.32085e+07	381395	872032	976345	2.01334e+06	1.80097e+07	1.67588e+07				6651.89				12270.5	43708.8		8146.39	18027.1		12670.4		747248	4.1255e+06	1.8813e+06	653901	9.59197e+06	5.16605e+06	1.86323e+07
A0A2R8Y7X9	-	GLOBIN domain-containing protein	73	21	2152	1	168	18.4	6.96	96.196	6.59	4.86625e-11	9.06311e+07	5.05174e+07	2.40503e+08	5.21532e+06	5.52447e+07	3.06427e+08	2.33525e+08	5.08201e+07	6.01416e+08	5.03673e+07	1.05209e+08	1.17811e+08	2.08044e+08	3.44326e+08	1.89159e+08	43419.3	72765.3	149659	93538.8	452071	153214	183157	290829	202210	18131.9	33059.2	155557	141153	157490	140713	1.0733e+08	5.62386e+07	2.54724e+08	7.26781e+06	1.01529e+08	3.51399e+08	3.48229e+08
P30043	BLVRB	Flavin reductase (NADPH)	61	12	367	12	206	22.1	7.65	12.042	3.59	4.94769e-09	2.71095e+07	4.24754e+07	3.96531e+07	2.5436e+07	1.77748e+07	2.14086e+07	3.2354e+07	4.32173e+06	1.62694e+07	6.83512e+06	3.08841e+07	2.39573e+07	3.15826e+07	2.62899e+07	3.61659e+07	419638	720885	92891	531717	497582	226362	230543	2.31651e+06	367154	10656.1	195923	1.03256e+06	151353	166538	327421	3.21353e+07	4.72188e+07	4.20378e+07	3.42528e+07	3.27073e+07	2.46578e+07	4.83257e+07
P08238	HSP90AB1	Heat shock protein HSP 90-beta	38	26	359	10	724	83.2	5.03	0.534	-0.91	0.130367	1.04175e+06	2.14053e+06	984225	326193	107142	2.1643e+06	627902	563580	1.20681e+06	6.27604e+06	658694	3.50611e+06	789441	408712	3.66216e+06	286340	343953	82038.4	151450	1.0327e+06	60985.5	375576	1.1522e+06	319779	30360.2	358737	794696	79824.2	199273	240292	1.34909e+06	2.42665e+06	1.13305e+06	622439	412024	2.603e+06	1.05924e+06
C9JIF9	APEH	Acyl-peptide hydrolase	43	19	457	19	737	81.6	5.54	9.295	3.22	6.22002e-08	3.19241e+07	2.90975e+07	9.04283e+06	3.33984e+06	2.80335e+07	3.65277e+07	3.06748e+07	5.80198e+06	2.58041e+07	4.19573e+07	3.83e+07	3.26793e+07	3.76157e+07	4.17792e+07	4.9821e+07	95047.4	558875	412695	265587	195376	914307	185069	2.26707e+06	134046	40925	968384	1.80036e+06	41609.8	200922	697976	3.78071e+07	3.23268e+07	9.72598e+06	4.69278e+06	5.15011e+07	4.19082e+07	4.57289e+07
P11171	EPB41	Protein 4.1	28	21	118	7	864	97	5.58	14.103	3.82	4.31202e-12	7.23525e+06	3.60954e+07	3.27716e+06	1.85172e+07	8.07423e+06	9.52535e+06	5.35108e+06	7.5112e+06	7.46653e+06	1.41769e+07	3.04892e+06	9.15338e+06	6.76691e+06	8.62531e+06	1.05765e+07	40159.1	167857	71424.3	81161.4	190165	49042.9	24509.4	144870	45351.1	4866.44	20298	105708		44536.4	58320.4	8.94372e+06	4.00793e+07	3.76909e+06	2.5239e+07	1.50275e+07	1.12064e+07	8.15554e+06
B1AHL2	FBLN1	Fibulin-1	28	15	152	2	721	78.3	5.39	5.708	2.51	3.64763e-05	451154	1.20053e+06	498644	543136		457844	311790	233907	217208	630414	80642.3	362036	103670	350700	1.14159e+06	10970	22946.1	11300.8	31610.5					10956.1		10515.4			12659.8		533933	1.33303e+06	527865	729318	60381.3	524979	464730
A0A0A0MS08	IGHG1	Immunoglobulin heavy constant gamma 1 (Fragment)	55	17	701	8	399	43.9	6.96	0.433	-1.21	0.0127083	1.60397e+07	3.78382e+07	2.08239e+07	3.49445e+07	1.83238e+07	9.14862e+06	5.79496e+07	3.96821e+06	3.73154e+07	2.77115e+07	4.13983e+07	1.51243e+07	2.79536e+07	4.03621e+07	5.21036e+07	1.00361e+07	1.60952e+07	1.59031e+06	6.08205e+06	8.09441e+06	2.64491e+06	6.1915e+06	6.61506e+07	1.74224e+07	1.2591e+06	7.19555e+06	1.12512e+07	3.04748e+06	9.24278e+06	3.47413e+07	1.91621e+07	4.21513e+07	2.22329e+07	4.71195e+07	3.39419e+07	1.07676e+07	8.64866e+07
P68363	TUBA1B	Tubulin alpha-1B chain	47	16	295	5	451	50.1	5.06	0.225	-2.15	0.00104149	6.38616e+06	1.53456e+07	3.62057e+06	4.19557e+06	154928	1.1197e+07	468584	2.02815e+06	4.76742e+06	1.95439e+07	675906	1.20121e+07	767115	649260	3.40481e+07	3.27173e+06	3.78533e+06	427383	1.49849e+06	5.26879e+06	809529	2.32607e+06	2.10364e+07	3.51847e+06	469181	2.3181e+06	7.65565e+06	1.11012e+06	1.65044e+06	3.24653e+06	7.67274e+06	1.71705e+07	3.97112e+06	5.76804e+06	778507	1.30132e+07	999614
E7EQR4	EZR	Ezrin	47	28	433	20	586	69.3	6.16	1.261	0.33	0.520227	2.89837e+07	2.72877e+07	1.42866e+07	3.98946e+07	1.555e+06	3.85958e+07	2.54975e+06	1.46971e+07	9.65269e+06	9.71498e+07	3.66638e+06	2.74992e+07	6.60187e+06	4.6804e+06	4.85113e+07	2.79727e+06	2.97604e+06	962829	1.3443e+06	8.28989e+06	1.67853e+06	3.93397e+06	1.04429e+07	3.03053e+06	338332	2.57006e+06	6.47238e+06	701766	3.95908e+06	2.86172e+06	3.43987e+07	3.0416e+07	1.53074e+07	5.37554e+07	3.44041e+06	4.44304e+07	4.45416e+06
O75556	SCGB2A1	Mammaglobin-B	76	14	1729	14	95	10.9	5.78	0.01	-6.64	3.89036e-10	4.20427e+06	1.13037e+06	2.58676e+06	2.27895e+06	1.12471e+06	3.92927e+06	1.52512e+06	1.10828e+06	1.95505e+06	2.15735e+06	2.84493e+06	3.51458e+06	3.9364e+06	660167	3.37666e+06	1.71548e+08	1.23848e+07	2.58348e+07	518974	7.97262e+08	1.11477e+08	1.24572e+08	3.39536e+07	3.73423e+07	8.06644e+06	7.89979e+07	8.27314e+07	1.06842e+08	1.86323e+08	1.81973e+07	5.49967e+06	1.92217e+06	3.26882e+06	3.47395e+06	2.72039e+06	4.97314e+06	2.925e+06
P00738	HP	Haptoglobin	58	21	402	21	406	45.2	6.58	0.021	-5.58	1.18365e-14	593000	2.51961e+06	298448	4.36293e+06	494447	481362	824842	284235	306638	1.3659e+06	569017	356996	558779	316928	1.70804e+06	9.31625e+06	1.03831e+07	1.16388e+07	2.99486e+06	6.93239e+06	7.89339e+06	2.18931e+07	4.51124e+06	1.18218e+07	740556	7.61e+06	5.47468e+06	892577	2.56455e+07	2.01323e+06	1.12801e+06	3.12786e+06	920184	6.28662e+06	1.36678e+06	1.17558e+06	1.71957e+06
Q06830	PRDX1	Peroxiredoxin-1	76	21	1217	17	199	22.1	8.13	0.912	-0.13	0.839114	4.11489e+07	3.48674e+07	1.67765e+07	5.89996e+08	1.40408e+07	7.5105e+07	1.35873e+07	4.98157e+07	1.76565e+07	1.6084e+08	1.21938e+07	5.05735e+07	1.32144e+07	1.0446e+07	5.47013e+07	6.60322e+06	1.13552e+07	707451	5.29135e+06	6.91969e+06	1.79085e+06	4.63706e+06	3.27341e+07	4.47183e+06	912094	5.93036e+06	2.60611e+07	1.2097e+06	2.30358e+06	8.98877e+06	4.89187e+07	3.88761e+07	1.80154e+07	7.9229e+08	2.60274e+07	8.6277e+07	2.0533e+07
Q96PD5	PGLYRP2	N-acetylmuramoyl-L-alanine amidase	33	12	187	12	576	62.2	7.55	32.248	5.01	2.50284e-15	1.83331e+07	1.85048e+07	1.60831e+07	4.09948e+06	2.01466e+06	1.08547e+07	7.5424e+06	1.77704e+06	7.84222e+06	1.478e+07	8.32145e+06	1.05074e+07	1.01286e+07	1.39373e+07	1.81668e+07							39048.3	191599	171532			89209.4			38530.3	2.17573e+07	2.05472e+07	1.70884e+07	5.53242e+06	3.80229e+06	1.24996e+07	1.12733e+07
P14550	AKR1A1	Aldo-keto reductase family 1 member A1	68	20	338	19	325	36.6	6.79	0.987	-0.02	0.9275	1.55381e+07	1.18838e+07	6.95123e+06	5.63544e+06	1.8445e+06	3.50404e+07	3.02943e+06	6.60619e+06	1.17148e+07	4.18316e+07	3.91952e+06	3.7122e+07	4.63129e+06	3.77092e+06	4.76265e+07	1.4801e+06	1.15499e+06	362720	1.09127e+06	3.73762e+06	701314	1.75279e+06	1.18472e+07	1.92866e+06	209105	729745	4.14272e+06	863907	871586	2.16552e+06	1.84073e+07	1.34108e+07	7.60626e+06	7.6321e+06	3.6347e+06	4.02541e+07	4.74921e+06
P01871	IGHM	Immunoglobulin heavy constant mu	43	18	555	18	453	49.4	6.77	0.124	-3.01	1.78524e-06	3.29488e+06	5.07652e+06	2.57356e+06	1.97963e+07	2.27171e+06	3.74035e+06	3.84606e+06	968686	4.26654e+06	1.17061e+07	5.08743e+06	4109576	1.71723e+06	5.39298e+06	1.2094e+07	3.63045e+06	931308	1.49276e+06	1.02479e+06	7.97433e+07	3.7775e+06	8.03884e+06	7.02939e+06	3.93227e+06	1.05764e+06	1.23929e+07	6.66102e+06	1.35388e+07	1.39131e+07	1.48458e+06	4.14771e+06	5.87479e+06	3.01663e+06	2.67991e+07	4.48788e+06	4.448e+06	5.91928e+06
P68371	TUBB4B	Tubulin beta-4B chain	61	18	255	4	445	49.8	4.89	0.188	-2.41	0.00161254	4.44706e+06	9.43519e+06	1.24084e+06	1.24744e+06	206851	6.29661e+06	260469	901580	2.65357e+06	9.92979e+06	456099	6.8121e+06	552848	539437	1.89687e+07	1.738e+06	1.64026e+06	207979	651534	4.05861e+06	175746	1.47929e+06	1.36362e+07	2.68815e+06	197959	1.02816e+06	4.20864e+06	532319	1.0587e+06	1.88739e+06	5.41108e+06	1.06599e+07	1.58442e+06	1.86886e+06	846516	7.35477e+06	675392
P02647	APOA1	Apolipoprotein A-I	66	21	349	21	267	30.8	5.76	0.466	-1.1	0.00825704	2.07181e+07	7.42753e+06	2.16641e+07	8.07192e+06	4.89283e+06	2.63673e+07	1.62309e+07	3.90063e+06	3.66435e+06	6.43487e+06	1.19659e+07	1.26916e+07	9.58143e+06	1.93143e+07	1.84235e+07	1.08111e+07	6.28672e+06	1.45277e+06	1.13845e+06	7.14915e+06	374452	4.18357e+06	1.62585e+07	7.48225e+06	574259	3.64545e+06	4.24563e+06	1.78522e+06	3.44966e+06	5.8036e+06	2.45195e+07	8.38272e+06	2.30903e+07	1.11675e+07	9.21984e+06	3.02337e+07	2.42574e+07
P02760	AMBP	Protein AMBP	43	17	309	17	352	39	6.25	18.431	4.2	3.13612e-09	2.30809e+07	4.50729e+07	3.58016e+07	2.43102e+07	4.10591e+06	1.71342e+07	1.3881e+07	7.31853e+06	1.53822e+07	3.38533e+07	1.65538e+07	1.75282e+07	1.9592e+07	1.92502e+07	2.79496e+07	13330.2	1.24171e+06		109058	466892		94778.7	223013	1.3698e+06	5766.89	100934	331534	117387	137489	117987	2.74882e+07	5.01274e+07	3.79584e+07	3.27782e+07	7.94698e+06	1.98001e+07	2.08956e+07
P09871	C1S	Complement C1s subcomponent	33	16	253	15	688	76.6	4.96	10.496	3.39	1.54336e-15	8.44513e+06	1.5413e+07	7.18997e+06	9.90866e+06	2.95489e+06	6.61833e+06	8.48477e+06	2.58407e+06	7.48268e+06	8.10018e+06	4.85209e+06	6.59782e+06	7.50494e+06	1.72311e+07	1.41558e+07	34762.9	44027.2	19637.4	130772	248050	89080	32283.4	95107	46980.4	2944.84	59153.8	51550.5	42043.7	41940.8	44000.4	1.01171e+07	1.71561e+07	7.67136e+06	1.33923e+07	5.49386e+06	7.75289e+06	1.26797e+07
P30086	PEBP1	Phosphatidylethanolamine-binding protein 1	74	16	410	16	187	21	7.53	0.404	-1.31	0.0456409	1.22587e+07	8.32245e+06	6.21443e+06	1.74838e+08	2.78095e+06	1.38313e+07	3.58755e+06	1.05508e+07	3.54418e+06	3.74583e+07	4.18071e+06	9.77628e+06	4.43736e+06	4.53725e+06	2.00026e+07	4.40338e+06	9.61046e+06	1.11883e+06	5.81418e+06	2.20047e+06	1.66198e+06	1.96964e+06	1.77417e+07	3.02899e+06	325784	1.50559e+06	1.04836e+07	1.31394e+06	2.53873e+06	4.0595e+06	1.47211e+07	9.50277e+06	6.82273e+06	2.34772e+08	5.30754e+06	1.59377e+07	5.59837e+06
P22079	LPO	Lactoperoxidase	41	21	217	21	712	80.2	8.62	0.04	-4.64	2.08655e-12	853333	168199	757920	9.60444e+06	278489	1.71538e+06	285562	506137	1.15032e+06	4.79653e+06	812445	1.03551e+06	1.02615e+06	274276	2.97609e+06	2.76101e+06	3.11168e+06	5.1902e+06	1.45737e+07	6.10342e+06	1.15473e+07	8.4325e+06	5.51062e+06	5.32184e+06	268083	5.83366e+06	3.07165e+06	3.86089e+06	1.92874e+07	5.47743e+06	1.45446e+06	724564	1.16031e+06	1.32543e+07	1.10772e+06	2.26785e+06	876213
Q04828	AKR1C1	Aldo-keto reductase family 1 member C1	62	17	189	1	323	36.8	7.88	0.236	-2.08	0.00026164	2.06852e+06	4.23904e+06	1.7333e+06	3.40251e+06	272681	8.94059e+06	563923	746200	1.79315e+06	6.41919e+06	413088	6.23257e+06	461316	913197	8.36715e+06	2.56355e+06	2.5919e+06	252851	1.37138e+06	2.88846e+06	428904	1.83707e+06	2.01661e+07	2.37641e+06	130286	958516	2.71971e+06	639624	396994	2.13421e+06	2.66751e+06	4.98839e+06	2.18648e+06	4.91503e+06	1.00381e+06	1.04584e+07	1.27791e+06
P00326	ADH1C	Alcohol dehydrogenase 1C	50	19	222	19	375	39.8	8.29	1.507	0.59	0.754576	1.45221e+07	1.91449e+07	2.64105e+06	9.2958e+06	586131	4.15448e+07	529803	4.93078e+06	2.83033e+06	1.4656e+07	1.00969e+06	7.74916e+06	944980	1.33149e+06	3.36663e+07	1.25643e+06	746301	136174	1.56548e+06	5.91927e+06	82136.4	1.13376e+06	1.14147e+07	770057	229284	537641	1.24948e+06	386456	120999	1.59205e+06	1.7219e+07	2.13168e+07	3.07907e+06	1.26025e+07	1.59306e+06	4.76665e+07	1.15357e+06
P27797	CALR	Calreticulin	45	12	164	12	417	48.1	4.44	4.005	2	0.000249123	6.11841e+06	1.2652e+06	1.7313e+06	2.99337e+07	135081	1.11581e+07	536139	4.84004e+06	1.3467e+06	2.08709e+07	808451	8.76291e+06	968028	199280	17467850	81705.5	154266	10638.2	32078.3	160005		52423.7	104293			75162	113387		45835.4	22360.1	7.38075e+06	1.57851e+06	1.93595e+06	4.02088e+07	561393	1.29038e+07	1.01439e+06
C9JH19	CTSD	Cathepsin D	44	16	406	16	451	48.6	7.84	1.149	0.2	0.927638	1.35981e+07	6.54371e+06	8.22032e+06	1.66651e+08	831798	3.27194e+07	1.40835e+06	1.68655e+07	1.2564e+07	9.95761e+07	4.14827e+06	4.53139e+07	3.40108e+06	1.52313e+06	3.89707e+07	1.7849e+06	1.5206e+06	850997	1.29611e+06	4.04488e+06	1.22515e+06	1.53891e+06	4.44329e+06	2.37889e+06	160300	1.85301e+06	4.85438e+06	1.74123e+06	2.71254e+06	1.38294e+06	1.61876e+07	7.46698e+06	8.80936e+06	2.23799e+08	1.91025e+06	3.76201e+07	2.4235e+06
P68366	TUBA4A	Tubulin alpha-4A chain	47	15	189	4	448	49.9	5.06	0.063	-3.98	3.9439e-08	131541	381308	71851.2	130963	143673	80390.8				486805					1.0688e+06	382404	462423	32329.6	93044.2	573450	73638.7	263939	2.64419e+06	303025	74014.5	129098	903725	127510	224169	371091	217926	435915	140603	183073	298794	219778	113821
Q13421-2	MSLN	Isoform 3 of Mesothelin	40	23	257	23	656	71.4	7.36	0.027	-5.19	3.9031e-18	730623	685739	1437623	2.26283e+06	443348	629658	591973	235611	436642	1.18535e+06	749333	237985	601845	873569	639141	6.67569e+06	4.44134e+06	3.20873e+06	2.12587e+06	2.86167e+07	1.27792e+07	8.73518e+06	4.06688e+06	5.55045e+06	599517	1.23804e+07	1.01029e+07	3.42115e+06	1.51597e+07	2.21761e+06	1.52792e+06	1.27633e+06	2.21558e+06	3.52854e+06	1.42348e+06	1.40649e+06	1.41576e+06
P04196	HRG	Histidine-rich glycoprotein	36	17	440	17	525	59.5	7.5	25.407	4.67	3.1362e-12	2.56569e+07	9.39618e+07	2.06928e+07	2.02916e+07	7.18873e+06	3.50854e+07	2.86267e+07	8.09518e+06	9.91781e+06	4.09153e+07	1.64651e+07	6.49413e+06	1.62273e+07	6.02452e+07	5.53303e+07	158026	826356	49032.5	48861		43913.1	28052.5	514010	318664	7858.16	6589.57	155761	24165.5	72660.9	335908	3.04604e+07	1.04356e+08	2.1932e+07	2.72978e+07	1.33192e+07	4.02301e+07	4.27082e+07
P14923	JUP	Junction plakoglobin	43	26	100	21	745	81.7	6.14	0.109	-3.2	2.48144e-06	262679	345893	536452	58118.6	85696.3	283446	294827	74235.1	429074	106775	138864	206010	414348	514061	951227	1.66354e+06	2.43592e+06	851578	2.96214e+06	224836	6.7322e+06	1.0783e+06	585060	1.08936e+06	32940.9	1.95124e+06	3.73501e+06	172616	295271	8.02378e+06	1.12314e+06	1.02617e+06	1.2891e+06	826600	888617	900655	1.22346e+06
P48506	GCLC	Glutamate--cysteine ligase catalytic subunit	35	18	79	18	637	72.7	6.09	2.264	1.18	0.00386293	812175	1.8672e+07	1.4673e+06	341134	2.80569e+06	1.21746e+06	9.30167e+06	65919.5	1.65887e+06	193589	1.63088e+06	299849	898215	1.13837e+07	2.29264e+06	62962.4	25288.4		38016.9	92132.3	63964.3	67475.1	249837	58040.5		150231	3739.56		78111.9	4083	1.33802e+06	2.07329e+07	1.87101e+06	892828	5.23131e+06	1.58119e+06	1.38644e+07
O15067	PFAS	Phosphoribosylformylglycinamidine synthase	20	17	131	17	1338	144.6	5.76	9.645	3.27	5.95488e-09	8.70012e+06	4.08084e+06	6.36798e+06	6.93706e+06	2.07551e+06	4.80927e+06	5.69488e+06	1.9548e+06	2.17305e+06	9.2612e+06	4.27778e+06	3.71509e+06	5.26985e+06	6.30032e+06	6.18756e+06				113117	14900.8			79893.9	32608.4	11852.8		89276.9	201402		240640	1.02964e+07	4.62359e+06	6.74115e+06	9.33174e+06	3.87387e+06	5.61277e+06	8.48836e+06
P52209	PGD	6-phosphogluconate dehydrogenase, decarboxylating	37	17	435	17	483	53.1	7.23	2.31	1.21	0.0379983	3.35483e+07	6.39104e+07	2.64858e+07	2.63773e+06	7.66406e+06	4.37091e+07	3.89308e+07	4.14912e+06	2.4001e+07	5.77332e+06	2.27543e+07	1.78426e+07	1.58821e+07	5.16781e+07	40859729	1.34278e+06	1.25109e+06	468481	497314	3.91178e+06	713995	3.80261e+06	8.90728e+06	1.21843e+06	255321	2.55416e+06	3.55416e+06	527491	3.06309e+06	1.44279e+06	3.98166e+07	7.10145e+07	2.82533e+07	3.7637e+06	1.43264e+07	5.01392e+07	5.80427e+07
P13639	EEF2	Elongation factor 2	31	20	170	19	858	95.3	6.83	0.575	-0.8	0.0328332	6.67833e+06	7.10218e+06	2.71073e+06	1.01379e+07	252834	1.33437e+07	612034	1.59985e+06	1.45668e+06	9.07301e+06	979638	7.48651e+06	1.10773e+06	890962	2.35251e+07	899377	838748	186447	642821	3.83901e+06	780276	1.28675e+06	7.3349e+06	1.31112e+06	136963	699818	2.91556e+06	392325	1.01274e+06	1.51403e+06	8.01199e+06	8.03266e+06	3.14505e+06	1.36862e+07	852660	1.54346e+07	1.39176e+06
B4DPQ0	C1R	Complement subcomponent C1r	34	16	96	15	719	81.8	6.37	5.325	2.41	0.154704	2.48397e+06	7.62178e+06	4623749	4.69256e+06	718454	2.76661e+06	3.77491e+06	910255	1.96321e+06	3.14941e+06	1.36554e+06	3.36561e+06	3.23619e+06	5.59601e+06	5.37295e+06	14173.5	7695.9		16395	133669	7.51765e+06	614716	17782	3.91689e+06	2817.3	7.93114e+06		763217	58076.7	42544.1	3.05083e+06	8.5186e+06	4.95855e+06	6.35703e+06	1.6048e+06	3.28274e+06	5.69821e+06
P46940	IQGAP1	Ras GTPase-activating-like protein IQGAP1	17	17	73	17	1657	189.1	6.48	0.579	-0.79	0.0983966	2.00713e+06	840991	1.04418e+06	2.24345e+06	36188.9	3.20928e+06	117500	692158	421008	2.82151e+06	193763	4.05952e+06	149062		5.73092e+06	317985	112385	184009	205523	502406	167851	329252	956554	260851	7911.01	166815	600166	151900	373860	148265	2.52451e+06	1.27016e+06	1.37202e+06	3.11111e+06	462856	3.75321e+06	462564
P63104	YWHAZ	14-3-3 protein zeta/delta	53	15	767	12	245	27.7	4.79	0.664	-0.59	0.0398736	1.86661e+07	1.99247e+07	1.37823e+07	2.08388e+07	3.5746e+06	2.98678e+07	5.28268e+06	7.25884e+06	5.82606e+06	2.7617e+07	7.33698e+06	2.7794e+07	8.66246e+06	6.22189e+06	7.48492e+07	5.79321e+06	4.66152e+06	643049	2.17731e+06	7.15105e+06	1.99605e+06	3.44259e+06	2.09144e+07	3.52545e+06	759304	4.02775e+06	9.91559e+06	1.29844e+06	3.24734e+06	3.57281e+06	2.2091e+07	2.21363e+07	1.46961e+07	2.80299e+07	6.74338e+06	3.42951e+07	8.01962e+06
E7ETH0	CFI	Complement factor I	33	18	193	18	591	66.6	7.59	11.735	3.55	1.49019e-14	9.59745e+06	1.86533e+07	1.09346e+07	1.48923e+07	2.3166e+06	1.17397e+07	8.04747e+06	3.45712e+06	5.04409e+06	1.83902e+07	1.02694e+07	1.07328e+07	7.07351e+06	7.62476e+06	1.71119e+07	93327.3	151888	29427.4	71681.6	74744.8		36780.8	173965	118517	4553.54	102074	249949	12257.7	124573	192935	1.13657e+07	2.07636e+07	1.16183e+07	2.00368e+07	4.41433e+06	1.34777e+07	1.21081e+07
A0A2R8Y6D0	EPB41	Band 4.1	32	15	87	1	542	61.4	8.43	1.254	0.33	0.0546971	51320.4	427124	10726		93330.6		167607	22537.7	40810.3	44670.5			32899.5	123722	31852.6																60736.8	474266	11354.5	25418	171268	57806.3	249823
A2A274	ACO2	Aconitate hydratase, mitochondrial	30	16	67	16	805	87.8	7.37	0.392	-1.35	0.732471	6.47601e+06	3.30206e+06	41377.7	763453	108184	6.41826e+06		2.42674e+06	688342	1.45132e+07	64449.5	6.73054e+06	485645	45856.2	8.81543e+06		416500	1.06089e+06	196996	91826.9		188185	885655	1.39391e+06	36203	702939	719567	63054.6		500190	7.66425e+06	3.91893e+06	319552	1.34587e+06	647039	7.35938e+06	465211
P30041	PRDX6	Peroxiredoxin-6	76	15	540	15	224	25	6.38	1.858	0.89	0.152605	2.89637e+07	2.88225e+07	4.46408e+07	6.04864e+06	8.0552e+06	1.93967e+07	2.15742e+07	4.76954e+06	1.29406e+07	2.86269e+07	2.59301e+07	3.80255e+07	3.28894e+07	1.81193e+07	4.21761e+07	2.15641e+06	3.05476e+06	609840	2.13098e+06	4.07052e+06	796947	2.38795e+06	1.81936e+07	2.05438e+06	242144	1.83241e+06	5.61793e+06	1.14187e+06	1.23645e+06	2.78392e+06	3.42879e+07	3.2063e+07	4.72699e+07	8.26282e+06	1.48115e+07	2.22987e+07	3.22661e+07
P02649	APOE	Apolipoprotein E	51	15	165	15	317	36.1	5.73	5.934	2.57	0.000327982	2.46003e+06	1.77646e+07	7.37667e+06	172421	2.39104e+06	1.97975e+06	9.5648e+06	173873	2.51633e+06	164804	3.35047e+06	4.39385e+06	7.11483e+06	2.43923e+07	1.1867e+07	30206.4	137242	82061.5	18133.4	315385	87053.7	328130	64496.1	117582		21649.7	55802.2	11403	231699	68404	3.04277e+06	1.98186e+07	7.81653e+06	527554	4.47571e+06	2.45299e+06	1.43103e+07
P68133	ACTA1	Actin, alpha skeletal muscle	42	20	1600	4	377	42	5.39	0.132	-2.92	1.48577e-09	796734	1.35891e+06	1.22044e+06	575141	123917	395322	337061	167352	409035	1.11145e+06	388632	707169	710088	339273	1.91547e+06	561144	755093	186740	428123	1.6935e+06	573560	1.08638e+06	5.49675e+06	1.15774e+06	103840	634942	2.45961e+06	181874	734889	1.05363e+06	954765	1.51462e+06	1.29196e+06	798465	295693	498631	576636
P0DOY2	IGLC2	Immunoglobulin lambda constant 2	96	15	978	5	106	11.3	7.24	0.01	-6.64	6.16836e-16	5.41287e+06	3.74646e+06	3.14512e+06	4.57938e+07	2.81579e+06	6.96835e+06	3.61671e+06	1.65219e+06	1.72993e+06	1.14272e+07	3.54163e+06	2.22856e+06	1.77707e+06	2.72513e+06	1.15221e+07	1.25919e+08	4.52764e+07	3.47606e+07	2.59039e+07	4.81274e+08	5.90788e+07	7.95695e+07	6.52354e+07	7.23377e+07	9.34269e+06	1.39768e+08	9.63417e+07	2.84893e+07	1.65664e+08	3.66789e+07	6.59111e+06	4.26543e+06	3.56268e+06	6.17234e+07	5.45281e+06	8.29983e+06	5.71495e+06
A0A087X0M8	CHL1	Neural cell adhesion molecule L1-like protein	25	20	74	1	1171	130.7	5.8	1.643	0.72	0.00125276	96600			473396		85696.6		89752.4	21598	339201		135134			298860									9719.2							114324	48883.1	59496	635672	22740.8	98262.6	50980.7
P02749	APOH	Beta-2-glycoprotein 1	32	12	411	12	345	38.3	7.97	17.738	4.15	8.93846e-11	4.68899e+07	3.58093e+07	5.52129e+07	1.68033e+08	2.65945e+07	4.32886e+07	2.23918e+07	7.6121e+06	1.15039e+07	6.06193e+07	1.61516e+07	1.55212e+07	3.94784e+07	2.30643e+07	2.24505e+07	342699	1.71288e+06	13508.7	156932	720035	41031	164081	468412	339200	6090.12	209187	279338	21283.5	238567	523835	5.54933e+07	3.97616e+07	5.84485e+07	2.25634e+08	4.88026e+07	4.96361e+07	3.34071e+07
O00533	CHL1	Neural cell adhesion molecule L1-like protein	24	20	72	1	1208	135	5.76	4.793	2.26	3.76981e-05	2.04227e+06	2.14969e+06	518537	1.10976e+07	454591	3.61065e+06	1.78377e+06	1.32987e+06	678360	7.26505e+06	136563	3.95147e+06	310714	394372	5.15795e+06				60337.3	36295.5			130312			34248.4	14798.9				2.63464e+06	2.70599e+06	985811	1.49413e+07	1.34236e+06	4.23341e+06	2.9966e+06
Q08380	LGALS3BP	Galectin-3-binding protein	39	17	339	17	585	65.3	5.27	0.266	-1.91	0.000447762	7.64169e+06	8.80407e+06	6.15871e+06	7.36826e+07	390723	7.31846e+06	4.93568e+06	779242	3.46762e+06	1.66663e+07	5365827	6.7874e+06	2.70524e+06	4.54616e+06	1.34342e+07	3.69555e+06	1.24051e+06	4.98246e+06	894517	1.40461e+07	4.75169e+06	7.00266e+06	3.8126e+06	5.69765e+06	415178	5.9992e+06	1.55547e+06	1.22418e+06	1.19801e+07	658628	9.25122e+06	9.926e+06	6.71747e+06	9.90654e+07	1.16308e+06	8.54534e+06	7.6882e+06
P08697	SERPINF2	Alpha-2-antiplasmin	35	15	124	10	491	54.5	6.29	9.087	3.18	8.94823e-07	5.46903e+06	6.93595e+07	1.20004e+07	1.30544e+06	1.43501e+06	3.9725e+06	1.08857e+06	857134	7.34923e+06	2.56064e+06	5.62449e+06	2.29058e+06	7.73768e+06	1.35664e+07	1.13805e+07	73221.8	86340.7	21058.5	12385.2	37771.1	66250.9	56315.2	323034	133173		34001.4	15397.3	9246.41	16597.5	126534	6.66569e+06	7.70149e+07	1.28327e+07	1.95249e+06	2.79943e+06	4.8083e+06	1.83416e+06
Q8WUM4	PDCD6IP	Programmed cell death 6-interacting protein	28	17	86	17	868	96	6.52	1.009	0.01	0.507593	4.44859e+06	4.55627e+06	1.42843e+06	2.46826e+06	834415	1.57309e+06	928098	480990	480632	1.08422e+07	415380	2.4324e+06	1.4921e+06	1.56202e+06	1.54169e+06	186790	224854	88487.6	22980	583898	96869.3	266945	1.49288e+06	146145	25781	297968	517384	27227.1	400499	192856	5.33006e+06	5.13139e+06	1.66059e+06	3.50285e+06	1.87621e+06	1.98335e+06	1.60847e+06
P31939	ATIC	Bifunctional purine biosynthesis protein ATIC	41	17	81	17	592	64.6	6.71	2.477	1.31	0.0336525	724226	1.20537e+07	3.17581e+06	463172	1.4868e+06	1.13121e+06	4.64116e+06	79617.4	990579	937479	1.4968e+06	997382	2.07309e+06	8.57737e+06	3.12914e+06	9290.28	101171		247910	189124	20867.4	22059.5	1.73095e+06	126223	24454.6	25186.4	46821.4	19376.9	31458.2	112617	1.20057e+06	1.34878e+07	3.44183e+06	900395	2.86606e+06	1.50036e+06	6.9862e+06
P18669	PGAM1	Phosphoglycerate mutase 1	53	12	310	12	254	28.8	7.18	0.419	-1.25	0.0102229	8.00773e+06	4.66272e+06	5.7391e+06	2.39351e+07	716451	1.11753e+07	3.10126e+06	4.21807e+06	2.21444e+06	2.18086e+07	2.3366e+06	8.32808e+06	3.55493e+06	1.98354e+06	1.67035e+07	4.90383e+06	846666	5.15675e+06	394891	2.53843e+06	7.3656e+06	4.2748e+06	4.72223e+06	2.28948e+06	179953	577593	1.66693e+06	599489	6.51102e+06	728292	9.48063e+06	5.2111e+06	6.16083e+06	3.21398e+07	1.44725e+06	1.28576e+07	4.74e+06
P62258	YWHAE	14-3-3 protein epsilon	58	17	652	15	255	29.2	4.74	0.973	-0.04	0.698383	2.17674e+07	25431183	1.36209e+07	2.34507e+07	5.0246e+06	2.75408e+07	9.84978e+06	7.6682e+06	8.40852e+06	2.83438e+07	1.06659e+07	2.94734e+07	1.70978e+07	1.03567e+07	5.41011e+07	2.96686e+06	3.91336e+06	296610	2.23218e+06	3.21648e+06	954729	2.11022e+06	1.27985e+07	2.8538e+06	464430	2.4702e+06	8.69045e+06	776164	1.32378e+06	2.50018e+06	2.58587e+07	2.83513e+07	1.45046e+07	3.15361e+07	9.31685e+06	3.16683e+07	1.48315e+07
Q8WXI7	MUC16	Mucin-16	3	19	58	19	14507	1518.2	5.26	0.223	-2.16	0.00535947	793007	444923	383320	2.73855e+07	406070	1.16814e+06	333918	944784	406817	7.18534e+06	1.72457e+06	1.25697e+06		338419	2.21554e+06	443047	402610	339768	834464	3.96027e+06	1.02714e+06	1.24898e+06	450377	2.71608e+08	3.51099e+07	2.53939e+06	651789	175892	1.65529e+06	172888	1.31026e+06	955013	741834	3.67731e+07	1.18684e+06	1.59554e+06	1.01916e+06
P07437	TUBB	Tubulin beta chain	55	17	208	3	444	49.6	4.89	0.112	-3.16	0.000348312	120047	486399		235706		349307		18525.5	58574.6	566325		47810.6			1.9837e+06	182620	173499		66896.5	428973		85759.4	1.43676e+06	249567	21869.8	100969	319610	35960.1	83535	260369	220633	593001	96775.8	316504	68961	462618	81728.3
A0A0S2Z4L3	PROS1	Vitamin K-dependent protein S (Fragment)	27	14	194	14	708	78.8	5.74	1.637	0.71	0.0034061	9843787	2.49595e+07	8.45056e+06	6.40833e+06	3.39283e+06	6.14155e+06	8.25919e+06	1.22244e+06	2.18725e+06	6.41637e+06	8.38475e+06	7.42854e+06	7.17377e+06	9.02569e+06	1.13878e+07	666358	438966	277256	137470	1.61332e+06	1.3027e+06	570929	547511	678954	56624.4	1.5648e+06	1.00408e+06	404990	1.12474e+06	173047	1.17456e+07	2.77501e+07	9.02449e+06	8.65441e+06	6.30605e+06	7.18423e+06	1.23695e+07
Q03591	CFHR1	Complement factor H-related protein 1	56	14	197	5	330	37.6	7.39	18.158	4.18	4.35975e-12	1.32263e+07	1.80818e+07	9.73567e+06	2.02463e+07	5.42981e+06	9.83876e+06	5.7859e+06	7.28294e+06	3.69486e+06	1.67442e+07	5.4103e+06	1.01032e+07	5.23577e+06	6.95752e+06	1.41837e+07	52204.7	194379		9685.28	176220	34927.7	57611.3	232284	266571	5266.28	46669.2	24677.2	10366.4	245322	74093.5	1.57142e+07	2.01298e+07	1.03435e+07	2.72157e+07	1.00918e+07	1.12814e+07	8.62586e+06
P23381	WARS1	Tryptophan--tRNA ligase, cytoplasmic	42	16	120	16	471	53.1	6.23	2.177	1.12	0.0030973	2.78168e+06	571541	2.05851e+06	1.44301e+07	725789	5.20312e+06	966547	2.24773e+06	251854	1.54629e+07	1.61825e+06	7.31295e+06	1.90973e+06	1.44304e+06	2.07678e+07	311702	456967	368356	32564.5	103194	64912.4		286042	28181.6	11256.4	79478.4	14667.6	48343.4	36366.8	355424	3.66685e+06	950925	2.36364e+06	1.93766e+07	1.77404e+06	6.01529e+06	1.84821e+06
P26038	MSN	Moesin	40	24	350	17	577	67.8	6.4	8.106	3.02	2.37107e-06	7.50065e+06	8.28158e+06	5.1423e+06	1.01893e+07	1.17166e+06	8.26125e+06	1.29566e+06	3.50734e+06	1.1359e+06	1.75825e+07	761411	4.68904e+06	4.27591e+06	1.44338e+07	2.33987e+07	108302	19990.7	51354.2	94967.8	334301	14657.9	46873.5	233113	153357	4872.52	84193.5	160361	20596.5	548736	84009.7	8.91005e+06	9.26587e+06	5.54404e+06	1.36821e+07	2.44459e+06	9.47262e+06	2.06391e+06
P12273	PIP	Prolactin-inducible protein	73	16	1802	16	146	16.6	8.05	0.01	-6.64	6.18902e-18	79397.4			1.96927e+06		54345.4			117385	1.09442e+06		16404.8		82839.9	226066	5.82465e+07	1.11882e+08	6.03503e+07	2.09361e+06	9.02675e+07	9.38555e+07	1.69486e+08	4.59507e+07	9.2624e+07	5.9116e+06	7.26349e+07	1.55396e+08	4.56476e+07	1.67623e+08	1.82933e+07	558785	619012	473469	2.94815e+06	575679	568118	605826
P36871	PGM1	Phosphoglucomutase-1	39	19	173	19	562	61.4	6.76	1.521	0.61	0.329504	9.43274e+06	4.73972e+06	6.18166e+06	2.45707e+06	1.57368e+06	8.36244e+06	1.51115e+06	3.16764e+06	3.27215e+06	4.71166e+07	1.49079e+06	6.98683e+06	1.76128e+06	1.85239e+06	8.54893e+06	505965	371560	132787	169117	2.18346e+06	241759	835400	2.46282e+06	544394	37257.8	941195	1.09818e+06	192479	929215	407632	1.12265e+07	5.50775e+06	6.88868e+06	3.77994e+06	3.30474e+06	9.71138e+06	2.75033e+06
A0A2U3TZU2	GPI	Glucose-6-phosphate isomerase	35	17	431	17	597	67.2	8.97	2.448	1.29	0.0109453	2.95029e+06	2.67585e+07	9.09433e+06	2356479	8.422e+06	3.28267e+07	8.78315e+06	1.6109e+06	1.32409e+07	5.26787e+06	9.08872e+06	2.09363e+07	1.21379e+07	1.02264e+07	5.3164e+07	734030	395779	89773.6	250961	3.38123e+06	112881	1.08666e+06	3.81147e+06	642715	69785.7	616965	1.00862e+06	423826	1.92263e+06	633018	3.74268e+06	2.97372e+07	9.72157e+06	3.27996e+06	1.5572e+07	3.76402e+07	1.31911e+07
X6R8F3	LCN2	Neutrophil gelatinase-associated lipocalin	67	16	497	16	200	22.8	8.5	0.116	-3.11	8.18775e-05	6.02927e+06	6.26801e+06	3.39816e+06	1.259e+08	544926	2.2172e+07	1.13692e+06	2.10661e+06	1.37471e+07	3.06859e+07	1.39102e+07	2.47001e+07	4.42081e+06	1.18528e+06	1.05528e+07	8.70982e+06	3.06564e+07	2.86875e+06	2.91223e+06	8.9722e+06	8.0584e+06	1.4175e+07	7.23362e+06	1.08203e+07	698566	2.48262e+07	8.73273e+06	2.56211e+06	1.75102e+07	1.7117e+06	7.34986e+06	7.1673e+06	3.87383e+06	1.69058e+08	1.42953e+06	2.556e+07	2.01719e+06
P68104	EEF1A1	Elongation factor 1-alpha 1	36	15	343	14	462	50.1	9.01	0.236	-2.08	4.17234e-05	8.77446e+06	7.35586e+06	2.67093e+06	1.85386e+07	327466	1.26428e+07	682599	3.09909e+06	1.96782e+06	1.30605e+07	462077	1.6544e+07	1.04025e+06	744767	3.81398e+07	4.47927e+06	4.17802e+06	902154	3.40056e+06	1.32364e+07	2.05909e+06	5.63767e+06	2.70232e+07	4.55906e+06	574358	3.4389e+06	1.39853e+07	1.5212e+06	3.75089e+06	5.17162e+06	1.05431e+07	8.33756e+06	3.15514e+06	2.50365e+07	1.13252e+06	1.46404e+07	1.37969e+06
Q6XQN6	NAPRT	Nicotinate phosphoribosyltransferase	47	16	88	16	538	57.5	5.68	0.811	-0.3	0.319055	8.06479e+06	1.12828e+07	2.40774e+06	39548.8	1.11099e+06	1.16111e+06	4.68405e+06	249905	680242	1.18757e+07	2.31961e+06	988753	1.77733e+06	7.67786e+06	3.76333e+06	200533	407530	101881	524049	720711	545270	396650	3.24413e+06	301570	64497.8	714026	1.35959e+06	165894	328475	1.28459e+06	9.71978e+06	1.2665e+07	2.75274e+06	423642	2.35249e+06	1.50587e+06	7.1227e+06
Q13740	ALCAM	CD166 antigen	36	18	129	18	583	65.1	6.25	8.953	3.16	0.00311532	4.63069e+06	1.69389e+06	1.05103e+06	3.07692e+07	75580.1	9.19478e+06	145404	3.47208e+06	2.54874e+06	1.61726e+07	1.03459e+06	1.05133e+07	73895.4	27108.1	1.43883e+07	11277	85356.1		8357.2	352977	111461			40424.5		281742	21113.8		531580	6980.73	5.57692e+06	2.10449e+06	1.37048e+06	4.13262e+07	614586	1.0556e+07	601389
P78417	GSTO1	Glutathione S-transferase omega-1	62	20	538	20	241	27.5	6.6	15.433	3.95	1.02221e-09	4.39913e+07	4.53166e+07	3.83006e+07	7.87101e+07	2.70712e+07	2.83226e+07	2.83522e+07	1.38529e+07	2.5877e+07	6.48821e+07	3.17296e+07	4.02757e+07	3.79721e+07	3.26562e+07	5.37913e+07	564648	1.40767e+06	45409.5	384784	638909	196941	231234	1.93057e+06	327792	49050.1	308888	1.21589e+06	153553	201596	334622	5.20969e+07	5.03256e+07	4.06341e+07	1.05824e+08	4.97706e+07	3.25328e+07	4.22946e+07
Q8N1N4	KRT78	Keratin, type II cytoskeletal 78	43	23	543	17	520	56.8	6.02	0.077	-3.69	2.34941e-07	147637	780247	543708	423016	58824.2	516507	298426	250728	357981	84330.9	216891	280892	677320	557197	632726	1.7926e+06	2.13068e+06	1.04062e+06	3.2064e+06	248439	5.10496e+06	1.04069e+06	686340	984390	55205.6	1.60327e+06	3.13193e+06	347605	389990	6.74984e+06	807220	1.16965e+06	974761	840362	554657	851818	872884
P30740	SERPINB1	Leukocyte elastase inhibitor	44	16	342	15	379	42.7	6.28	0.225	-2.15	9.44919e-07	6.40839e+06	8.30673e+06	4.24493e+06	1.15738e+07	1.5317e+06	9.15633e+06	1.07702e+06	4.07311e+06	4.5674e+06	7.03112e+06	1.54759e+06	1.08835e+07	4.84941e+06	2.24824e+06	1.14399e+07	2.85344e+06	2.88816e+06	774881	2.17054e+06	9.58514e+06	1.8305e+06	6.40488e+06	2.23809e+07	4.64486e+06	1.03695e+06	3.43248e+06	6.32444e+06	1.81361e+06	5.70886e+06	3.1567e+06	7.75653e+06	9.39265e+06	4.66292e+06	1.56127e+07	3.03093e+06	1.06956e+07	1.89394e+06
Q99935	OPRPN	Opiorphin prepropeptide	35	14	569	14	248	27.2	10.42	0.01	-6.64	8.67364e-14	53846.2	57392.8			38669.3	46385.8			10901.4	555109	1.00837e+06	20777		136576	79052.7	1.28441e+07	4.24366e+06	7.28732e+06	1.71512e+06	1.71085e+08	5.65891e+06	2.67616e+07	1.97301e+07	2.54213e+07	6.37469e+06	1.59052e+07	9.37045e+06	1.67884e+07	6.20123e+07	4.34982e+06	446401	605358	289886	493471	535689	449523	468924
P55786	NPEPPS	Puromycin-sensitive aminopeptidase	26	19	125	19	919	103.2	5.72	1.564	0.65	0.271302	3.32206e+06	1.33611e+07	2064719	1.10868e+07	697934	3.19347e+06	2.10285e+06	599593	3.56834e+06	1.82756e+07	492114	8.88534e+06	4.7337e+06	3.2151e+06	4.43006e+06	318814	297503	111406	144501	1.33748e+06	67841	525104	3.51658e+06	220625	52483.5	247494	1.38517e+06	70665.4	357107	491022	4.03961e+06	1.48358e+07	2.40184e+06	1.48873e+07	1.60415e+06	3.87816e+06	3.28486e+06
P02765	AHSG	Alpha-2-HS-glycoprotein	44	14	579	14	367	39.3	5.72	7.786	2.96	1.53735e-08	2.03476e+07	4.08784e+07	3.13086e+07	2.84633e+07	1.76323e+07	2.23579e+07	2.3151e+07	1.02892e+07	1.33739e+07	3.68486e+07	1.81605e+07	2.15956e+07	1.90555e+07	3.42168e+07	3.96824e+07	288582	974876	386616	591667	121782	266811	343416	1.49021e+06	659868	19148	542059	536400	46897.2	186860	641077	2.4091e+07	4.54289e+07	3.32368e+07	3.83257e+07	3.24087e+07	2.573e+07	3.45241e+07
P09467	FBP1	Fructose-1,6-bisphosphatase 1	43	13	180	12	338	36.8	6.99	1.011	0.02	0.744391	1.42006e+07	3.84613e+06	4.53549e+06	4.62648e+07	1.1555e+06	1.23642e+07	1.93075e+06	4.71749e+06	4.6668e+06	4.31849e+07	3.44672e+06	1.35422e+07	2.83897e+06	1.80428e+06	2.57891e+07	955294	869069	364866	508770	2.50818e+06	332827	1.07933e+06	4.99554e+06	1.35601e+06	247866	678607	2.67124e+06	592539	185805	1.71482e+06	1.69022e+07	4.43539e+06	5.1161e+06	6.2124e+07	2.4418e+06	1.42127e+07	3.21529e+06
P02766	TTR	Transthyretin	69	8	212	8	147	15.9	5.76	2.686	1.43	0.00148605	2.85205e+07	1.22101e+07	9.44595e+06	7.02259e+06	3.19901e+06	8.1852e+06	1.24663e+07	7.42968e+06	1.52153e+07	2.308e+07	8.67679e+06	6.47188e+06	9.65855e+06	1.19809e+07	13738870	833725	4.95042e+06	87567.9	229910	271770	542247	316900	2.16989e+06	1.76509e+06	63517.3	652768	728395	199815	267109	1.12183e+06	3.37535e+07	1.35577e+07	9.99951e+06	9.43748e+06	5.92577e+06	9.43177e+06	1.85813e+07
Q06033	ITIH3	Inter-alpha-trypsin inhibitor heavy chain H3	18	13	156	13	890	99.8	5.74	4.923	2.3	1.01207e-07	4.19822e+06	2.59273e+07	7.0759e+06	1.13699e+07	486470	4.08309e+06	4.46038e+06	2.41755e+06	3.39963e+06	6.23534e+06	4.3392e+06	4.42561e+06	2.98687e+06	6.86216e+06	4.92182e+06	182319	188609	217615		101365	81251.7	108051	126871	147203		38910.9	291600	51034.5	87919.2	205321	5.08452e+06	2.87889e+07	7.54128e+06	1.53755e+07	1.12832e+06	4.79714e+06	6.71109e+06
P34932	HSPA4	Heat shock 70 kDa protein 4	32	18	120	17	840	94.3	5.19	4.438	2.15	2.09571e-07	6.53885e+06	1.35645e+07	2.30515e+06	1.9173e+06	2.68925e+06	2.79952e+06	4.13899e+06	860972	2.48573e+06	1.39243e+07	1.5505e+06	2.94166e+06	4.94268e+06	9.15312e+06	4.17839e+06	117717	113393	40897	71093.1	65891	45072.1	131572	644437	85676.8	12220.6	69987.4	286867	26264.9	66256.8	107869	7.7474e+06	1.50641e+07	2.60065e+06	2.85807e+06	5.03983e+06	3.31933e+06	6.18935e+06
O95834	EML2	Echinoderm microtubule-associated protein-like 2	33	17	145	17	649	70.6	6.32	1.954	0.97	0.195086	4.71235e+06	2.86909e+06	2.10941e+06	2.79324e+07	263557	9.58641e+06	1.71274e+06	4.2298e+06	2.97171e+06	2.85032e+07	771138	9.92971e+06	358607	1.0012e+06	9.36122e+06	360625	523372	29490.3	287717	546003	34680.8	415999	2.75254e+06	289702	31655	471714	948842	101832	156933	448122	5.69356e+06	3.58045e+06	2.66947e+06	3.75074e+07	929512	1.10835e+07	2.89505e+06
P00748	F12	Coagulation factor XII	29	12	87	12	615	67.7	7.74	13.127	3.71	1.84864e-09	6.73397e+06	7.26638e+06	6.0298e+06	2.26186e+06	1.32249e+06	5.41899e+06	4.82453e+06	671958	2.84568e+06	2.4136e+06	844796	4.64133e+06	948972	6.53907e+06	1.03077e+07	13565.8	11120.3		15748	51517.2		81157.2	43532.8	27892.6	2828.37	64183.7	13251		21834	52208.7	7.98974e+06	8.08411e+06	6.42903e+06	3.05701e+06	2.55047e+06	6.25945e+06	7.25858e+06
Q96KP4	CNDP2	Cytosolic non-specific dipeptidase	50	17	150	17	475	52.8	5.97	0.272	-1.88	0.00439311	1.92088e+06	1.57785e+07	2.31357e+06	4.08916e+06	185429	7.99787e+06	623735	696895	1.47479e+06	8.89827e+06	811870	7.20041e+06	961493	1.26811e+06	1.33024e+07	1.03778e+06	1.04053e+06	198880	1.7414e+06	2.97458e+06	344940	1.55506e+06	1.23901e+07	1.21418e+06	212574	1.08822e+06	2.67749e+06	638551	444254	2.6711e+06	2.54267e+06	1.75634e+07	2.61718e+06	5.69578e+06	760141	9.18985e+06	1.21904e+06
P52895	AKR1C2	Aldo-keto reductase family 1 member C2	54	15	154	3	323	36.7	7.49	1.027	0.04	0.812698	389529	884215	392034	79248.8		2.44043e+06		121594	64817.6	1.05166e+06		555808			1.36284e+06	61836.9	79496.7		30005.8	110364	18637.5	154245	681756	83676.3		9393.38	117802		11842.5	31784.2	467953	1.03449e+06	434077	166203	104412	2.79828e+06	96288.4
O95994	AGR2	Anterior gradient protein 2 homolog	53	9	270	8	175	20	9	0.237	-2.08	0.0946227	1.41166e+07	1.23928e+06	1.3879e+06	1.73934e+08	318147	1.94568e+07	392753	1.60711e+07	2.14074e+06	7.474e+07	1.03575e+06	1.60323e+07	595873	40064.5	1.93207e+07	1.85312e+06	1.9809e+06	1.73771e+06	304539	4.93942e+06	876773	4.55767e+06	3.26502e+06	1.45908e+06	265435	3.33786e+06	4.48519e+06	537124	7.85817e+06	531278	1.67668e+07	1.55855e+06	1.69565e+06	2.33558e+08	861156	2.23616e+07	979422
P04406	GAPDH	Glyceraldehyde-3-phosphate dehydrogenase	50	13	249	13	335	36	8.46	0.168	-2.57	2.94286e-07	3.69731e+06	4.58801e+06	2.56256e+06	2.28268e+06	1.411e+06	4.37526e+06	8.54035e+06	522574	1.80399e+06	5.52321e+06	2.09601e+06	3.30681e+06	4.03671e+06	2.24446e+07	1.28552e+07	3.19456e+06	3.01636e+06	942106	5.6988e+06	7.78149e+06	2.57712e+06	4.49312e+06	2.30539e+07	3.51972e+06	355055	2.05206e+06	6.65178e+06	1.72357e+06	4.23763e+06	4.36098e+06	4.63284e+06	5.29473e+06	3.00234e+06	3.21434e+06	2.86269e+06	5.20927e+06	1.28764e+07
P30044	PRDX5	Peroxiredoxin-5, mitochondrial	56	11	576	11	214	22.1	8.7	0.184	-2.44	0.0013803	1.14862e+07	5.46996e+06	4.14303e+06	1.15578e+08	1.47979e+06	2.24841e+07	1.47349e+06	7.48693e+06	4.72648e+06	4.55992e+07	4.27692e+06	2.07169e+07	3.65367e+06	1.62235e+06	1.56525e+07	8.15862e+06	1.14345e+07	525579	8.7273e+06	5.32627e+06	3.42514e+06	3.90166e+06	3.26661e+07	6.40871e+06	1.38957e+06	3.84552e+06	1.7127e+07	2.90239e+06	1.60989e+06	8.60099e+06	1.3715e+07	6.09948e+06	4.54463e+06	1.55198e+08	2.97737e+06	2.57869e+07	2.50621e+06
P17655	CAPN2	Calpain-2 catalytic subunit	35	15	51	15	700	79.9	4.98	0.432	-1.21	0.00256044	761154	769553	425267	862740	234001	2.21818e+06	175197	638252	240328	2.40376e+06	126330	2.35428e+06	221532	158063	4.16192e+06	464220	401374	183494	116725	1.18427e+06	109219	448025	2.06614e+06	229655	47789.6	310496	1.19132e+06	20285	154169	418621	1.25854e+06	1.21928e+06	765535	1.32693e+06	756923	2.68449e+06	490339
A0A0B4J231	IGLL5	Immunoglobulin lambda-like polypeptide 5	43	13	605	3	215	23.1	8.84	0.01	-6.64	8.1328e-18	64450.6		85245.3	954190	91561.4	76833.1	267623	34825.5	83794.9	117743	180493	44922.3	93614	193518	151639	5.0494e+06	1.7746e+06	1.30757e+06	704428	1.83489e+07	2.1186e+06	2.81764e+06	2.3538e+06	4.11873e+06	540965	1.03126e+07	4.11035e+06	1.61285e+06	4.63034e+06	939427	90541.9	78820.2	152188	1.28128e+06	210871	135308	463556
P09972	ALDOC	Fructose-bisphosphate aldolase C	27	11	343	6	364	39.4	6.87	1.983	0.99	0.00660399	7.74881e+06	4.11931e+06	2.81176e+06	4.39663e+07	1.3089e+06	8.96316e+06	2.78909e+06	2.87766e+06	2.22123e+06	2.09968e+07	3.6595e+06	8.43259e+06	2.03537e+06	2.18939e+06	8.94088e+06	275169	286110	105060	257557	743242	140245	327539	2.6411e+06	282111	43701.7	54200.4	941571	104589	222630	543128	9.17355e+06	4.61337e+06	3.02055e+06	5.90485e+07	2.49589e+06	1.03858e+07	4.32619e+06
P54652	HSPA2	Heat shock-related 70 kDa protein 2	16	13	644	1	639	70	5.74	6.244	2.64	1.18383e-06	114808	58532.9	79720	546141	45641.7	245134	78803	91853.8		615674	66221.7	198590	208654	279635	317821																135873	64993.3	84391.8	733354	83755.4	281079	117458
P40394	ADH7	All-trans-retinol dehydrogenase [NAD(+)] ADH7	45	15	143	14	386	41.5	7.85	1.431	0.52	0.66022	7.93293e+06	1.39094e+07	405821	1.6226e+06	195028	4.44554e+07	140067	7.93172e+06	2.87461e+06	2.26519e+07	318306	1.43598e+07	241352	1.87267e+06	2.47687e+07	294757	436504		71926.7	2.40709e+06	442717	468122	3.06099e+06	516989	13668.2	577392	2.89092e+06	353079	272607	619804	9.52353e+06	1.5501e+07	795099	2.51508e+06	738693	5.09807e+07	668480
P04004	VTN	Vitronectin	32	11	226	11	478	54.3	5.8	0.045	-4.49	5.10745e-14	2.2907e+07	3.46924e+07	1.29627e+07	1.26152e+07	2.00164e+06	1.42569e+07	1.00966e+07	5.22686e+06	8.71829e+06	1.96237e+07	1.0974e+07	8.35681e+06	6.39369e+06	1.04748e+07	1.68636e+07	5.12042e+07	4.91669e+07	3.97785e+07	4.6854e+06	4.6734e+07	5.72772e+07	6.22483e+07	3.92556e+07	4.37831e+07	5.94856e+06	4.9067e+07	3.74039e+07	3.24972e+07	4.80104e+07	6.40256e+06	2.711e+07	3.85214e+07	1.37224e+07	1.69395e+07	3.78634e+06	1.63474e+07	1.50493e+07
P05160	F13B	Coagulation factor XIII B chain	33	14	72	14	661	75.5	6.39	2.147	1.1	0.079781	4.3486e+06	1.7532e+07	4.0893e+06	3.60596e+06	1.56018e+06	4.70692e+06	3.36423e+06	707695	2.91612e+06	3.868e+06	5.10146e+06	4.66628e+06	4.046e+06	4.91677e+06	1.03073e+07		257073	214453	845805	1.55278e+06	303586	224128	77569.6	297082	25310.5	548672	1.78638e+06	95926.1	343969	1.93999e+06	5.24316e+06	1.94927e+07	4.44358e+06	4.90313e+06	2.95361e+06	5.50278e+06	5.08147e+06
O00299	CLIC1	Chloride intracellular channel protein 1	67	12	314	11	241	26.9	5.17	0.493	-1.02	0.273874	1.71865e+07	9.04074e+06	2.18676e+06	7.54395e+07	1.44641e+06	4.49466e+06	1.7673e+06	8.04631e+06	3.67202e+06	5.52113e+07	2.02135e+06	1.25389e+07	3.44719e+06	2.44358e+06	1.7314e+07	1.93131e+06	2.14883e+06	184034	1.87364e+06	3.61489e+06	512064	1.55403e+06	1.18076e+07	2.29194e+06	178495	1.39552e+06	4.30237e+06	875131	1.41342e+06	1.73406e+06	2.04187e+07	1.01167e+07	2.53731e+06	1.01357e+08	2.83855e+06	5.24052e+06	2.76035e+06
A0A7P0T8D1	AGT	Angiotensinogen	26	13	374	13	476	52	6.09	47.313	5.56	8.65219e-14	6.05728e+07	8.92288e+07	7.0516e+07	2.45804e+07	2.96586e+07	3.3357e+07	4.92883e+07	5.24803e+06	4.71996e+07	5.31252e+07	2.71448e+07	4.83931e+07	4.98471e+07	5.4321e+07	5.03148e+07	149028	362880	43641.9	202770	148769	74538.4	256889	906391	477102	6185.49	44784.2	91862.3	39314.3	144840	293095	7.16869e+07	9.90771e+07	7.46484e+07	3.31019e+07	5.44254e+07	3.82482e+07	7.34655e+07
Q02413	DSG1	Desmoglein-1	22	18	127	18	1049	113.7	5.03	0.093	-3.42	3.50682e-07	552327	1.04875e+06	1.08223e+06	917424	457422	152196	90936	75986.5	414872	527302	63632.6	545623	777712	334472	1.28116e+06	1.63436e+06	2.32022e+06	1.17312e+06	2.48626e+06	397753	4.20604e+06	1.04549e+06	1.30553e+06	1.61011e+06	27954.9	1.47178e+06	3.83113e+06	208247	270260	5.55842e+06	1.12835e+06	1.57546e+06	1.52592e+06	1.62186e+06	1.16945e+06	584278	766776
P06681	C2	Complement C2	22	13	183	3	752	83.2	7.42	9.175	3.2	4.5303e-07	776407	1.94432e+06	1.48536e+06	530692	240685	1.71244e+06	504510	282407	816675	995553	464295	1.02434e+06	226238	504936	2.464e+06			33859.6							3392.57		344283				957699	2.22165e+06	1.59247e+06	767938	500805	1.99147e+06	761124
P0DUB6	AMY1A	Alpha-amylase 1A	37	13	148	13	511	57.7	6.93	0.109	-3.19	8.81333e-06	30830	879189	281465	3.2249e+06	193964	405762	366747	45014.8	277441	556457	390310	268082	168716	3.74427e+06	1.01534e+06	920670	913586	2.78848e+06	4594.02	3.19454e+06	5.33977e+06	1.09371e+06	438689	2.78269e+06	24132.4	1.08516e+06	774419	421125	3.45702e+06	155615	489665	1.27358e+06	653416	4.50603e+06	601040	810300	823075
Q9P2E9	RRBP1	Ribosome-binding protein 1	15	15	63	15	1410	152.4	8.6	0.635	-0.65	0.383737	1.82739e+06	240193	239446	7.82293e+06	175436	2.12533e+06	74553.8	568363	219538	6.7265e+06	247044	1.84254e+06	221822	173247	4.8108e+06	114359	59795.1	6110.39	9268.25	311224	83631.6	108660	293500	57215.4	19680.2	137247	95193.5	56387.5	243611	173175	2.26147e+06	640840	595100	1.0558e+07	635683	2.51718e+06	589684
P05543	SERPINA7	Thyroxine-binding globulin	38	13	228	13	415	46.3	6.3	19.783	4.31	1.23678e-16	9.67776e+06	2.15429e+07	1.16086e+07	1.52025e+07	3.44899e+06	9.72215e+06	1.77058e+07	3.23169e+06	5.11878e+06	2.13808e+07	7.32951e+06	8.54268e+06	8.21591e+06	2.08495e+07	1.64467e+07		16126.8		78890.4	79710.6		47999.4	88994.9	14718.8					150729		1.1469e+07	2.39565e+07	1.2408e+07	2.042e+07	6.50084e+06	1.12224e+07	2.63909e+07
A0A286YEY4	IGHG2	Immunoglobulin heavy constant gamma 2 (Fragment)	45	14	370	3	395	43.8	6.52	0.211	-2.24	6.84618e-05	1.86427e+06	3.24023e+06	4.30539e+06	5.19216e+06	2.17789e+06	502920	2.7062e+06	935290	5.69702e+06	3.90944e+06	4.29746e+06	2.88753e+06	4.92133e+06	1.67695e+06	7.27931e+06	2.49778e+06	1.32533e+06	806076	1.36441e+06	2.65646e+06	1.113e+06	476859	2.68662e+07	5.469e+06	347780	1.76685e+06	4.52036e+06	1.36535e+06	1.05588e+06	1.04423e+07	2.36594e+06	3.68219e+06	4.61089e+06	7.0691e+06	4.14576e+06	760819	4.16873e+06
P01036	CST4	Cystatin-S	72	13	755	8	141	16.2	5.02	0.01	-6.64	9.03236e-12	282163	339150	303715		210132	133916	189560	133994	189397	2.046e+06	715537		103175	788397	237001	1.65162e+07	2.07682e+07	1.6211e+07	88327.4	9.72098e+07	3.34958e+07	2.37032e+07	1.2459e+07	6.45979e+06	916440	1.35776e+07	3.84971e+07	1.36241e+07	2.93285e+07	3.81967e+06	600947	663085	719078	292933	813379	637823	667112
P05023	ATP1A1	Sodium/potassium-transporting ATPase subunit alpha-1	21	15	114	15	1023	112.8	5.49	0.206	-2.28	7.08006e-05	4.1275e+06	3.54456e+06	2.34952e+06	3.16004e+06	172371	7.61584e+06	221965	1.69474e+06	3.84945e+06	1.43747e+07	687721	7.5906e+06	252884		9.76793e+06	3.41557e+06	3.02596e+06	1.98399e+06	262778	2.56346e+06	5.12763e+06	6175254	1.55324e+06	2.43397e+06	238555	3.02479e+06	2.20876e+06	1.99881e+06	3349749	200271	4.88482e+06	3.93578e+06	2.51002e+06	4.42805e+06	769613	8.76145e+06	741115
P40926	MDH2	Malate dehydrogenase, mitochondrial	49	12	76	12	338	35.5	8.68	2.075	1.05	0.0437532	2.91756e+06	1.04588e+06	1.20052e+06	2.79293e+07	60271.7	4.74591e+06	39148.8	2.22621e+06	339329	1.01558e+07	215563	7.28566e+06	221755	93193	1.25724e+07	47430.9	316935	9271.15	94945.3	78140.7	25163.6	21277.3	274120	193343		52612.5	212476	23285.3	50502.6	104095	3.54207e+06	1.39171e+06	1.46427e+06	3.75253e+07	502249	5.48933e+06	391933
A0A087WUZ3	SPTBN1	Spectrin beta chain	10	19	99	13	2366	274.7	5.57	1	0	0.956834	581124	218588	67542.1	2.99803e+06	277707	1.98243e+06	15100.3	883072	93747.9	3.65214e+06	13812	1.43581e+06	48550	2.40522e+06	2.86795e+06	38267.2	56988.4	88100.4	240652	136379	328974	103409	367942	231113	3765.01	193970	294114	22415.6	98426.9		942188	603673	398683	4.15003e+06	814372	2.3729e+06	410944
P02748	C9	Complement component C9	33	14	163	14	559	63.1	5.59	9.863	3.3	1.09014e-07	3.55462e+06	2.7842e+07	2.06885e+07	321348	2.91396e+06	7.79125e+06	1.01911e+07	3.78729e+06	5.78377e+06	1.03789e+07	8.37661e+06	1.27395e+07	1.17034e+07	1.2515e+07	1.14923e+07	52638	169230	192741	112016	145120	20786.8		937948	140632	8476.88	89070.6	160638	43773.4	65017	117309	4.36076e+06	3.0915e+07	2.19305e+07	789997	5.41913e+06	9.00846e+06	1.51901e+07
Q09666	AHNAK	Neuroblast differentiation-associated protein AHNAK	14	19	38	19	5890	628.7	6.15	0.842	-0.25	0.741506	836902	416778	389444	6.63026e+06	446904	626358	247926	210008	271600	3.23475e+06	165636	644515	502151	1.16026e+06	793158	114464	65741.9	64662.5	52216.1		180697	126773	89810.2	98775.9		183684	175158	34721.7	158841	141288	1.26732e+06	792075	847727	8.90305e+06	1.13011e+06	1.02803e+06	736222
A0A286YES1	IGHG3	Immunoglobulin heavy constant gamma 3 (Fragment)	38	13	351	3	446	49.1	6.87	0.533	-0.91	0.011951	834457	821091	320031	316470	1.32357e+06	253171	1.13847e+06	808936	319422	458070	1.13845e+06	155719	1.45743e+06	772162	1.90598e+06	598438	287640	174151	6977.22	417427	561003	689498	2.81185e+06	206962	10744	343588	177178	303192	198165	144861	1.00623e+06	914353	381525	445516	2.42884e+06	329061	1.69692e+06
P27169	PON1	Serum paraoxonase/arylesterase 1	46	11	154	11	355	39.7	5.22	6.852	2.78	0.000376515	4.65696e+06	8.60582e+06	1.17622e+07		2.43128e+06	6.42416e+06	3.67108e+06	196118	2.01902e+06	210414	1.21251e+07	5.1907e+06	6.2093e+06	4.15158e+06	22872120	58841.8	130995	133065		342609		34373.4	73981.4	83484.5	15604.8	76360.9	309065	27657.5	528775	61775.1	5.52757e+06	9.55565e+06	1.24515e+07	311338	4.51517e+06	7.40306e+06	5.47396e+06
P07738	BPGM	Bisphosphoglycerate mutase	46	12	322	12	259	30	6.54	23.626	4.56	9.31611e-21	1.49375e+07	1.16604e+07	1.52962e+07	4.18933e+07	7.55432e+06	1.46992e+07	1.72015e+07	6.38975e+06	9.79958e+06	2.4246e+07	1.37069e+07	1.19091e+07	1.72232e+07	1.36621e+07	1.26966e+07	54342.2	42427.3		34708.4	133067	100138	62833.7	130650	82637.4		30988.7	40356.6	28574.4	27255.7	108046	1.76783e+07	1.29474e+07	1.61926e+07	5.6254e+07	1.38922e+07	1.68545e+07	2.56392e+07
P10768	ESD	S-formylglutathione hydrolase	58	11	169	11	282	31.4	7.02	7.209	2.85	4.09947e-06	1.65182e+07	1.39921e+07	1.5598e+06	3.53264e+07	5.89204e+06	1.11479e+07	6.2182e+06	3.37193e+06	1.20226e+06	2.0089e+07	3.93238e+06	2.8468e+06	3.33774e+06	5.81947e+06	8.33476e+06	205447	133493	50331.2	255498		105449	145717	1.11831e+06	167822	8942.7	57223.2	475265	60517.1	129166	120699	1.9549e+07	1.5595e+07	1.90434e+06	4.74858e+07	1.08929e+07	1.28866e+07	9.334e+06
P00390	GSR	Glutathione reductase, mitochondrial	41	12	156	12	522	56.2	8.5	0.174	-2.52	8.66659e-09	3.72784e+06	2.21316e+06	5.25656e+06	9.12824e+06	1.99548e+06	2.60594e+06	3.86083e+06	1.23344e+06	3.63755e+06	1.23781e+07	4.36645e+06	3.46198e+06	4.05335e+06	3.71611e+06	6.28546e+06	3.88901e+06	6.66457e+06	3.53552e+06	2.50052e+06	3.73176e+06	2.58665e+06	2.94623e+06	9.97987e+06	2.92805e+06	455696	2.46259e+06	9042946	617084	2.44431e+06	3.92827e+06	4.453e+06	2.56437e+06	5.66671e+06	1.22743e+07	3.74644e+06	3.07092e+06	5.8624e+06
P31947	SFN	14-3-3 protein sigma	58	13	406	10	248	27.8	4.74	0.101	-3.31	5.26226e-09	387631	218598	41953.9	514697	12268.5	886605	33569.7	298392	96185.5	1.06375e+06	25085.5	402444	113402		933285	862406	1.34812e+06	134560	390930	407184	316375	614965	2.30338e+06	978593	105249	667456	2.65316e+06	118075	653518	584173	626373	440435	336878	967012	354232	1.12586e+06	306664
P09525	ANXA4	Annexin A4	43	14	95	13	319	35.9	6.13	1.701	0.77	0.00368116	3.02216e+06	1.06442e+06	547964	2.16893e+07	219121	5.30503e+06	508296	1.4191e+06	644623	1.56748e+07	645242	2.99501e+06	336429	738803	9.33331e+06	54266.1		44668.5	122203	149724	207973	19699.5	247202	73331.2	2723.74	69778.3	48049.6			82510.7	3.6915e+06	1.37865e+06	856020	2.91844e+07	598757	6.13775e+06	974608
O75083	WDR1	WD repeat-containing protein 1	37	13	89	13	606	66.2	6.65	1.626	0.7	0.0836158	6.2156e+06	1.41239e+07	6.38627e+06	521042	2.91653e+06	5.66844e+06	3.15447e+06	1.60301e+06	5.00894e+06	1.13612e+07	5.2829e+06	6.53347e+06	9.7632e+06	1.79473e+06	1.00858e+07	581495	605187	110341	154160	1.42395e+06	190727	701783	3.45007e+06	450454	51881.5	403057	1.18421e+06	106799	638755	560068	7.45805e+06	1.56827e+07	6.91121e+06	952311	5.53677e+06	6.55505e+06	4.85807e+06
O43866	CD5L	CD5 antigen-like	36	9	46	9	347	38.1	5.47	5.823	2.54	0.000156707	2.26979e+06	1.61801e+06	1.78113e+06	1.74285e+07	124301	648696	173810	1.40035e+06	1.69005e+06	6.94872e+06	1.24505e+06	2.45842e+06	496578		4.29818e+06				8871.64	113602	57527.4	57974.8	48772	14754.7			10849.2	45635.8			2.84081e+06	1.99235e+06	2.12537e+06	2.34029e+07	412349	958098	611128
P38646	HSPA9	Stress-70 protein, mitochondrial	27	13	66	12	679	73.6	6.16	4.085	2.03	3.45646e-05	1.7349e+06	550351	458409	6.67449e+06	324554	3.63004e+06	473777	2.20355e+06	574469	9.99882e+06	389228	5.89464e+06	511273	1.18374e+06	7.47986e+06		57891.3		29089.9	48518.9	13014.7	24497.4	67856.1		6313.57	16518	78467.9		36226.3	32307.7	2.1813e+06	804634	656553	8.96245e+06	833397	4.16232e+06	903643
P16050	ALOX15	Polyunsaturated fatty acid lipoxygenase ALOX15	31	15	72	15	662	74.8	6.58	3.651	1.87	0.00420545	4.605e+06	1.77464e+06	1.59036e+06	1.9782e+06		4.90328e+06		1.27836e+06	1.16641e+06	4.15096e+06	714156	3.34532e+06	119776	48472.2	1.22894e+07	55862.2		75528.2	40345.9	35626	61156.8	44110.1	92466.3	90287			129175	16190.5	60386		5.44993e+06	1.98736e+06	1.76256e+06	2.68645e+06	266274	5.62708e+06	351990
P20061	TCN1	Transcobalamin-1	33	14	357	14	433	48.2	5.03	0.284	-1.82	0.00303866	3.48614e+06	2.57243e+06	4.48821e+06	1.0304e+08	640439	4.96384e+06	1.12494e+06	1.02474e+06	1.00548e+07	1.94675e+07	3.93113e+06	6.94914e+06	3.44432e+06	1.72754e+06	1.24864e+07	2.194e+06	1.22325e+06	3.29418e+06	337276	4.55294e+06	3.0158e+06	8.32225e+06	3.49262e+06	5.54894e+06	197986	7.35951e+06	2.00192e+06	1.1011e+06	8.22943e+06	516646	4.38782e+06	3.12529e+06	4.90398e+06	1.38361e+08	1.53782e+06	5.79894e+06	1.87765e+06
P07996	THBS1	Thrombospondin-1	18	15	65	15	1170	129.3	4.94	3.707	1.89	0.000164594	2.68797e+06	4.63127e+06	1.03455e+06	4.38221e+06	534422	1.76876e+06	1.16437e+06	162467	453112	707406	5.06643e+06	1.43735e+06	1.1005e+06	255172	4.58373e+06	27924.8				202681		128604	15651.5		22211.3	65555.1	112314		265800		3.26454e+06	5.1861e+06	1.21067e+06	5.97256e+06	1.06249e+06	2.21462e+06	1.81605e+06
P47895	ALDH1A3	Aldehyde dehydrogenase family 1 member A3	37	17	142	14	512	56.1	7.25	0.171	-2.55	1.38404e-09	295643	870911	772842	1.50394e+06	243302	603560	112458	189848	731078	2.00159e+06	636577	863381	115208	2.08911e+06	881115	3.04352e+06	415731	463892	538763	2.84727e+06	602859	1.1836e+06	5.90237e+06	896706	67344.6	724049	1.59119e+06	646527	1.0048e+06	1.52742e+06	603622	1.31919e+06	1.0726e+06	2.3475e+06	716793	999161	512244
P48637	GSS	Glutathione synthetase	45	16	138	16	474	52.4	5.92	0.77	-0.38	0.724953	3.41326e+06	2.23148e+06	1.29896e+06	3.0205e+07	2.39994e+06	3.70387e+06	1.77814e+06	1.90433e+06	2.44736e+06	1.66618e+07	2.9731e+06	5.13973e+06	3.52379e+06	2.44326e+06	5.63525e+06	1.03604e+06	2.32788e+06	40680.4	747033	594658	249638	529587	3.14161e+06	737896	131961	924725	3.12745e+06	283628	210876	560856	4.28266e+06	2.8614e+06	1.75654e+06	4.05856e+07	4.67917e+06	4.49783e+06	3.00493e+06
A0A5K1VW95	MDH1	Malate dehydrogenase	41	11	536	11	353	38.6	7.3	6.184	2.63	2.14125e-09	5.26253e+07	3.39674e+07	3.39911e+07	2.5568e+07	1.65749e+07	6.43091e+07	2.44852e+07	2.57654e+07	1.88363e+07	1.29083e+08	2.32274e+07	5.49973e+07	2.78381e+07	2.92733e+07	9.30829e+07	606780	689250	267458	784235	1.70635e+06	539142	677316	5.50698e+06	982792	96963.8	510386	1.1307e+06	331323	347621	990819	6.22811e+07	3.77164e+07	3.59831e+07	3.43324e+07	3.04159e+07	7.37389e+07	3.64958e+07
Q9GZZ8	LACRT	Extracellular glycoprotein lacritin	43	17	1195	16	138	14.2	5.5	0.01	-6.64	3.78154e-14	1.08543e+06	366090	146802	2.08399e+06	70792.7	772719	214796	153841	218759	6.24875e+06	412844	830706	326286	1.82848e+06	1.51661e+06	2.01417e+08	3.35601e+07	1.531e+07	1.57768e+06	1.06572e+09	5.53099e+07	1.31002e+08	1.02551e+08	1.02307e+08	2.82421e+07	1.49159e+08	2.36382e+08	9.19105e+07	4.02662e+08	3.29808e+07	1.63354e+06	746682	663000	3.11924e+06	487103	1.30637e+06	785967
Q13162	PRDX4	Peroxiredoxin-4	62	13	154	9	271	30.5	6.29	0.753	-0.41	0.732439	2.22608e+06	245430	61998.7	8.08114e+06		1.66753e+06		448229	178308	8.39783e+06	170668	1.44923e+06	189551	126238	1.83159e+06	85606.8	31402.8	59883.4	35787.3	933362	44364.3	330471	66490	55780.9		81348.4	81010.8	60495.8	663924		2.64278e+06	513206	287698	1.08513e+07	170443	1.95399e+06	355918
E9PHZ5	CTSB	Cathepsin B	40	13	82	13	371	41.3	6.58	0.257	-1.96	7.70509e-05	1.29194e+06	256296	43774.5	1.2727e+07	821340	857953	902648	947856	306047	6.07961e+06	80501.3	1.10365e+06	1749095		2.50657e+06	689472	763881	607571	292741	2.56465e+06	894016	1.49943e+06	931416	1.49982e+06	73857	1.11909e+06	1.40806e+06	212773	2.74253e+06	284411	1.89809e+06	700413	378855	1.7136e+07	1.74305e+06	1.15886e+06	1.62858e+06
P01037	CST1	Cystatin-SN	63	9	390	6	141	16.4	7.21	0.01	-6.62	1.26426e-12										68650	158030					1.42526e+06	2.26082e+06	3.87506e+06	431414	1.76197e+07	7.39331e+06	2.55618e+06	1.95365e+06	288635	316171	2.94185e+06	7.6836e+06	1.71897e+06	1.32325e+06	569992	129965	136627	224788	159447	262032	190260	183145
Q7Z794	KRT77	Keratin, type II cytoskeletal 1b	29	18	1432	10	578	61.9	5.99	0.234	-2.1	2.58172e-05	3.4408e+06	1.85572e+06	461601	576097	21408.3	2.18747e+06	412723	291096	435517	329693	536343	664652	612233	713405	846041	695578	555815	462382	1.05154e+06	250342	3.93217e+06	655588	872284	484396	13777.7	418787	2.04384e+06	112189	301520	472770	4.21148e+06	2.14986e+06	543566	891242	191682	2.58967e+06	735023
Q9NZT1	CALML5	Calmodulin-like protein 5	49	11	31	11	146	15.9	4.44	0.217	-2.21	5.97791e-06	118031	86988.7	308525	427888	64647.3	123416	149806	15180	70978.8	47367.3	187942	82828.5	148514	127375	336392	243426	517001	271212	251584	276760	326284	222142	292281	9.77315e+06	20272.8	184809	556206	140984	172265	122058	492125	425918	493271	873950	481305	388717	554460
P00338	LDHA	L-lactate dehydrogenase A chain	40	13	465	12	332	36.7	8.27	0.23	-2.12	0.00170999	1.70987e+07	3.72321e+07	1.51566e+06	1.12085e+06	1.14033e+07	4.83165e+06	1.51456e+07	233705	1.39546e+06	1.80706e+07	1.60222e+06	2.26241e+06	1.24527e+06	2.68472e+07	1.31413e+07	2.76018e+06	2.8404e+06	827770	2.14927e+06	6.68183e+06	1.32281e+06	3.2602e+06	2.53107e+07	3.85061e+06	491378	3.38254e+06	5.41398e+06	1.4812e+06	2.98496e+06	2.88529e+06	2.02549e+07	4.13753e+07	1.68498e+06	1.67141e+06	2.09882e+07	5.58537e+06	2.25748e+07
A0A0C4DGQ5	CAPNS1	Calcium-activated neutral proteinase small subunit	37	11	114	11	322	33.8	6.23	0.185	-2.43	9.39012e-08	1.30026e+06	696907	851251	8.92228e+06	446195	1.67878e+06	724411	1.00715e+06	360728	2.78248e+06	568773	1.07069e+06	481032	795386	1976234	1.36341e+06	953682	474718	246115	1.48559e+06	1.61633e+06	1.2025e+06	2.08311e+06	677271	240908	888135	1.44307e+06	572379	1.10811e+06	537894	1.71506e+06	995359	1.1973e+06	1.19808e+07	1.02599e+06	2.15596e+06	1.37056e+06
Q01518	CAP1	Adenylyl cyclase-associated protein 1	33	14	141	14	475	51.9	8.06	0.822	-0.28	0.641122	6.63235e+06	3.45496e+06	1.88033e+06	1.90334e+07	483698	6.71532e+06	637067	1.31453e+06	1.13875e+06	1.32549e+07	2.79736e+06	5.00105e+06	1.79604e+06	533808	1.11024e+07	635172	638828	371087	28070.8	1.67092e+06	563238	725529	2.67657e+06	552011	71812.7	365553	972097	213765	957042	470863	7.99475e+06	4.05199e+06	2.24222e+06	2.56826e+07	1.16905e+06	7.97572e+06	1.29828e+06
P30613	PKLR	Pyruvate kinase PKLR	32	13	101	12	574	61.8	7.74	2.129	1.09	0.000116953	3.31047e+06	4.25775e+06	2.56774e+06	3.36311e+06	758100	4.93872e+06	1.75236e+06	703346	687795	1.92483e+06	563031	3.03312e+06	2.96643e+06	1.67926e+06	3.7723e+06	77687.5	111473	121872	126491		141848	221322	134297	184532	8920.65	151154	172677		80439.3		3.94367e+06	4.72768e+06	2.71822e+06	4.51788e+06	1.50138e+06	5.6629e+06	2.63858e+06
P27105	STOM	Stomatin	51	10	423	10	288	31.7	7.88	23.017	4.52	5.54759e-12	1.33981e+07	2.9887e+07	8.34833e+06	2.93692e+06	1.94296e+07	1.19698e+07	1.46507e+07	2.65498e+06	1.01271e+07	7.76557e+06	9.77504e+06	4.51818e+06	9.01567e+06	1.19211e+06	1.60834e+07	16464.9	33957.2	81232.1	10404.3	36851.1	13215.4	56781.2	87334.2		6130.52	35027.5		7799.31	188216	6156.14	1.58565e+07	3.31857e+07	8.83756e+06	4.11464e+06	3.57141e+07	1.37859e+07	2.18372e+07
P13797	PLS3	Plastin-3	29	17	188	7	630	70.8	5.6	0.499	-1	0.00230134	1.1358e+06	965882	619520	2.05656e+06	712885	927008		422382	380135	2.52999e+06	115703	804148	582751	123084	1.35441e+06	415189	178575	343536	89291.2	1.27119e+06	926761	160764	2.12329e+06	138687	13687.4	340861	473559	122648	69971.3	227119	1.43712e+06	1.15028e+06	783304	2.81186e+06	1.54775e+06	1.14748e+06	195397
P05164	MPO	Myeloperoxidase	26	16	67	15	745	83.8	8.97	0.314	-1.67	0.0018109	796028	1.51342e+06	380455	4.567e+06	62370.9	723286	260025	59761.2	215428	178011	402400	214018	493012	1.63463e+06	1.08107e+06	235810	567881	22095.8	274457	1.8212e+06	425899	1.57486e+06	851749	1.36364e+06	4230.43	160551	155975	44903.2	4.58851e+06	189519	1.31349e+06	1.93365e+06	662922	6.25835e+06	617627	1.24103e+06	619461
Q13938	CAPS	Calcyphosin	35	13	203	13	275	30.2	6.04	3.789	1.92	0.0102763	1.79103e+07	8.42296e+06	3.94872e+06	1.95576e+08	2.67233e+06	3.44494e+07	2.00084e+06	1.3987e+07	8.28509e+06	1.25835e+08	3.04093e+06	3.11575e+07	2.723e+06	2.6001e+06	2.88979e+07	471025	1.39828e+06	184814	1.22646e+06	497977	146603	320540	2.58548e+06	518469	41677	625372	2.59752e+06	283507	59454.1	539166	2.12782e+07	9.58603e+06	4.31095e+06	2.62618e+08	5.27241e+06	3.95152e+07	3.2936e+06
A8K2U0	A2ML1	Alpha-2-macroglobulin-like protein 1	14	15	30	15	1454	161	5.73	0.697	-0.52	0.310082	233149	252060	174476	1.3969e+07	128666	127977	443824	39842	243948	1.03686e+06	76464.6	257638	153615	154698	338911	52664	60294.6	46756	106861	260910	148134	114892	51842.9	155108		74512.4	300771	27072.6	170418	75508.7	664993	717836	602133	1.87574e+07	623263	538911	965302
P37837	TALDO1	Transaldolase	41	16	625	16	337	37.5	6.81	13.018	3.7	4.42648e-12	6.2949e+07	8.5685e+07	5.07658e+07	2.27814e+08	2.50041e+07	8.60124e+07	2.72807e+07	2.76096e+07	2.28752e+07	1.26996e+08	5.139e+07	7.07387e+07	4.08132e+07	2.74451e+07	1.02552e+08	520397	760386	132827	455661	1.0878e+06	261869	564358	3.38267e+06	1.09639e+06	65822.6	667988	1.01312e+06	199679	1.16096e+06	824035	7.45219e+07	9.51421e+07	5.37906e+07	3.05906e+08	4.59425e+07	9.86363e+07	4.06901e+07
E5RK69	ANXA6	Annexin	35	14	81	1	460	51.7	6.05	0.792	-0.34	0.769202	36779.3			300156		96274		41097.2		205912		30451.1			191704			11595.7													43527.6	62338.4	35420.6	403047	3777.7	110391	9402.08
P37802	TAGLN2	Transgelin-2	72	13	190	13	199	22.4	8.25	0.167	-2.58	0.000390159	2.82652e+06	1.75358e+06	1.03926e+06	2.99082e+07	309829	2.60529e+06	556111	2.22293e+06	594176	5.15884e+06	391118	2.05976e+06	833545	298468	4.97912e+06	1.94628e+06	2.62807e+06	202334	1.25638e+06	2.35657e+06	552748	720843	6.99215e+06	1.6659e+06	159834	910963	6.46372e+06	824487	361560	1.18147e+06	3.39595e+06	2.16798e+06	1.30815e+06	4.01912e+07	863361	3.10239e+06	1.0705e+06
P31948	STIP1	Stress-induced-phosphoprotein 1	27	14	137	14	543	62.6	6.8	8.328	3.06	2.75285e-10	8.10497e+06	7.5089e+06	5.0547e+06	1.58359e+07	1.6957e+06	7.75737e+06	2.02554e+06	2.13786e+06	1.73614e+06	11434915	2.91558e+06	3.57269e+06	3.57876e+06	2.86908e+06	1.122e+07		92762			43773.7		73697.6	341612	112739	2009.66	15086.3	257035	19791.8	13429.8	154013	9.66193e+06	8.36293e+06	5.48401e+06	2.12644e+07	3.31252e+06	9.00874e+06	3.27597e+06
P23526	AHCY	Adenosylhomocysteinase	36	14	228	14	432	47.7	6.34	6.681	2.74	1.23186e-09	2.35503e+07	2.54532e+07	1.01612e+07	5.65553e+06	4.7602e+06	2.20902e+07	9.37e+06	4.98123e+06	7.58932e+06	3.02998e+07	1.03037e+07	9.53245e+06	7.25945e+06	1.49449e+07	2.17264e+07	281686	169074	27753.3	195261	586503	155534	296921	1.48128e+06	243052	22807.5	173819	659868	87735.3	197443	299820	2.78714e+07	2.82625e+07	1.07567e+07	7.63294e+06	8.81967e+06	2.53293e+07	1.39662e+07
J3KPA1	CRISP3	Cysteine-rich secretory protein 3	29	11	84	11	276	31	7.61	4.13	2.05	0.000260376	2.06782e+06	1.19799e+06	1.43302e+06	1.86623e+08	304069	1.67729e+06	644507	825471	2.20592e+06	6.19622e+06	929089	2.10735e+06	1.56832e+06	1.00582e+06	1.8794e+06	29673	84565.1	43815.4	31820.1		28660.2	92209	28547.2	12085		139861		18872.2	86457.6	19354	2.6101e+06	1.49661e+06	1.67228e+06	2.50596e+08	681614	2.10901e+06	1.11822e+06
P12429	ANXA3	Annexin A3	49	15	86	15	323	36.4	5.92	1.249	0.32	0.260979	4.43479e+06	2.68779e+06	2.0597e+06	6.41497e+07	326571	8.67506e+06	513973	1.20249e+06	1.36491e+06	1.95102e+07	1.43389e+06	5.11758e+06	319655	1.12036e+06	6.55898e+06	291688	313785		280516	470467	127922	143439	1.34169e+06	154301	33214.1	296064	1.14485e+06	47117.8	388164	634322	5.32973e+06	3.09092e+06	2.27772e+06	8.61397e+07	926586	9.95335e+06	1.05889e+06
Q96NY7	CLIC6	Chloride intracellular channel protein 6	26	10	38	9	704	73	4.37	1.174	0.23	0.35113	257518	423170	12591	315036		74706.3	12072.3	95519.2	135926	4.03335e+06		132868	6076.73		100830		22413.7			46316.9			244811				24942.9			12364.2	488573	580674	214823	586967	252400	279389	285671
P27348	YWHAQ	14-3-3 protein theta	53	14	417	10	245	27.7	4.78	0.713	-0.49	0.209421	2.60682e+06	5.6849e+06	3.19666e+06	2.75648e+06	1.15475e+06	5.0377e+06	2.24293e+06	1.71319e+06	1.07204e+06	3.11245e+06	1.49701e+06	5.72325e+06	2.58936e+06	2.26296e+06	1.57572e+07	866428	845914	109196	427047	1.08331e+06	335183	602989	4.11417e+06	575781	107958	654848	1.74081e+06	198436	500463	601818	3.17635e+06	6.36474e+06	3.4076e+06	3.91029e+06	2.27157e+06	5.77639e+06	3.54882e+06
P28838	LAP3	Cytosol aminopeptidase	40	15	53	15	519	56.1	7.93	0.287	-1.8	0.0313293	271895	3.04431e+06	531039	137729	238868	422904	291435	134294	1.2963e+06	584755	125392	1.19261e+07	1.73802e+06	1.80165e+06	3.16437e+06	195000	229367	98248.7	389069	861519	79207.8	317261	2.61624e+06	415846	60810.8	349215	739797	74075.1	116910	628808	722978	3.41315e+06	745746	564467	788700	748231	737332
P07451	CA3	Carbonic anhydrase 3	50	11	173	9	260	29.5	7.34	12.622	3.66	2.46769e-14	6.65632e+06	8.50527e+06	8.89068e+06	3.11387e+07	7.28077e+06	7.73455e+06	6.35814e+06	6.45068e+06	3.48275e+06	6.46592e+06	4.8618e+06	4.85886e+06	7.69811e+06	6.17146e+06	1.69791e+07	36679.6	78244.6	19856.5		207222	110015	26076.2	228482	107840	9027.17	43274.4	93737.6	12164.1	144769	22941.9	7.87764e+06	9.5607e+06	9.42425e+06	4.18128e+07	1.34698e+07	8.86869e+06	9.47696e+06
A0A0C4DFT7	GYPA	Glycophorin	29	12	142	11	150	16.4	5.27	39.22	5.29	4.4897e-19	2.3439e+07	3.09758e+07	6.68771e+06	1.68837e+07	2.11995e+07	1.66188e+07	1.98121e+07	6.01221e+06	3.00833e+07	2.54544e+07	1.46828e+07	1.46352e+07	2.14121e+07	1.38564e+07	1.93693e+07	12728.8	24058.1		52665.5	80098.4	102262	25187.5	36240.8	59380.3		90152.8	55386.4		41099.2	63998	2.77878e+07	3.45283e+07	7.26702e+06	2.27221e+07	3.90105e+07	1.92194e+07	2.97119e+07
P01619	IGKV3-20	Immunoglobulin kappa variable 3-20	56	9	385	4	116	12.5	4.96	0.039	-4.68	1.92056e-14	830477	3.06832e+06	1.65687e+06	3.7881e+06	164559	1.76633e+06	899006	367712	1.684e+06	2.48593e+06	876986	2.62239e+06	2.29716e+06	5.11474e+06	2.735e+06	9.13129e+06	2.7156e+06	2.03643e+06	2.14486e+06	2.66196e+07	5.49423e+06	1.16735e+07	8.57645e+06	9.44299e+06	1.35243e+06	1.52792e+07	6.39973e+06	4.86569e+06	1.96642e+07	5.37286e+06	1.17923e+06	3.61995e+06	1.89668e+06	5.18547e+06	603335	2.30208e+06	1.52947e+06
P16435	POR	NADPH--cytochrome P450 reductase	19	10	57	10	677	76.6	5.58	1.683	0.75	0.0817554	1.67461e+06		195871	435221	23175.3	3.83709e+06		1.65584e+06	362918	7.58118e+06	93223.7	1.78721e+06			4.91766e+06		81339.1			199402	24040.9	75093.9	59103	30475.5		166019	46422	17153.7		85190.7	2.11145e+06	243989	394324	810565	266832	4.43799e+06	229420
O95336	PGLS	6-phosphogluconolactonase	62	9	78	9	258	27.5	6.05	0.227	-2.14	7.94463e-05	1.52177e+06	1.23294e+06	2.02573e+06	5.53424e+06	437033	2.04938e+06	713832	712658	901870	4.0105e+06	850887	1.35367e+06	849797	592027	2.69839e+06	3.2526e+06	1.01087e+06	795308	886438	461767	1.51777e+06	763820	2.97888e+06	961458	35582.2	2.05728e+06	1.52626e+06	377784	234705	233479	1.89861e+06	1.49974e+06	2.29905e+06	7.47778e+06	948816	2.52514e+06	1.17923e+06
Q86VP6	CAND1	Cullin-associated NEDD8-dissociated protein 1	14	14	43	14	1230	136.3	5.78	1.506	0.59	0.149558	2.11557e+06	7.81617e+06	550271	84778	244583	2.68821e+06	1.55191e+06	55741.6	115585	309048	1.25399e+06	591784	995431	4.065e+06	6.88271e+06		65714.5		31919	278793		96214.1	1.10904e+06	54625.4	36896.4	90583.3	150096	12811.1	39805.4	23162.6	2.60942e+06	8.67885e+06	803248	436281	707133	3.12913e+06	2.51153e+06
Q9BW30	TPPP3	Tubulin polymerization-promoting protein family member 3	48	11	66	11	176	19	9.13	3.703	1.89	0.00599065	1.02963e+06	578384	459679	3.98045e+07	39411.5	6.17154e+06	32775.5	3.73202e+06	696853	1.89534e+07	289501	6.90829e+06	55017.8	28192.7	5.56147e+06				43860.7				116926	34645.5			62803.9	23550.2	10331.2	34866.1	1.44554e+06	808882	633595	5.34491e+07	342486	7.16242e+06	416844
P80303	NUCB2	Nucleobindin-2	30	11	114	11	420	50.2	5.12	0.299	-1.74	0.026714	706022	641256	1.18848e+06	1.16011e+07	192104	3.5352e+06	630204	1.17733e+06	1.00793e+06	4.88311e+06	1.05506e+06	2.67613e+06	705527	291710	3.7078e+06	691136	512051	342109		5.37311e+06	632015	1.80561e+06	1.02901e+06	727390	107133	1.02759e+06	510902	131583	4.33581e+06	64475.9	1.05587e+06	833718	1.47504e+06	1.55779e+07	561827	4.23067e+06	1.23423e+06
P36955	SERPINF1	Pigment epithelium-derived factor	35	12	220	12	418	46.3	6.38	1.457	0.54	0.0384447	1.18484e+07	3.06156e+07	1.60088e+07	1.47608e+07	4.20237e+06	1.15303e+07	1.21825e+07	4.54923e+06	6.78911e+06	2.77762e+07	4.9834e+06	1.56107e+07	9.51031e+06	1.32753e+07	1.04883e+07	1.73171e+06	1.25387e+06	589821	1.87729e+06	1.01431e+06	467126	804101	932330	1.06858e+06	116526	2.59926e+06	1.59831e+06	1.279e+06	685125	1.28136e+06	1.40406e+07	3.40258e+07	1.69763e+07	1.98683e+07	7.74381e+06	1.32792e+07	1.81582e+07
P35858	IGFALS	Insulin-like growth factor-binding protein complex acid labile subunit	27	11	154	11	605	66	6.79	14.571	3.86	1.33795e-08	6.50739e+06	4.43581e+06	9.10423e+06	1.51073e+06	3.71863e+06	6.74642e+06	634861	1.3634e+06	1.7934e+06	3.07107e+06	3.59365e+06	9.00519e+06	6.38289e+06	158371	7.94934e+06																7.70138e+06	4.9254e+06	9.63776e+06	2.15254e+06	6.82393e+06	7.73567e+06	1.21989e+06
P30153	PPP2R1A	Serine/threonine-protein phosphatase 2A 65 kDa regulatory subunit A alpha isoform	20	8	72	8	589	65.3	5.11	0.541	-0.89	0.217061	1.94444e+06	7.50427e+06	1.14054e+06	1.79606e+06	814269	1.10606e+06	2.01103e+06	143717	386113	1.26573e+06	1.19848e+06	1.13885e+06	930294	3.59898e+06	4.45716e+06	376579	156105	137192	201157	586046		245745	1.18439e+06	839942	33041.1	840006	412186	680685	246102	186690	2.35992e+06	8.33253e+06	1.2665e+06	2.52007e+06	1.49424e+06	1.3215e+06	3.01198e+06
P13646	KRT13	Keratin, type I cytoskeletal 13	25	14	789	3	458	49.6	4.96	0.265	-1.92	0.000317298	86589.7	2.04587e+06	766862	416725	894847	1.89777e+06	667638		31977.8	218047	68720	69960.2	967922	1.28196e+06	117383	366923	1.07828e+06	126396	406707	490664	143401	246153	318218	176263	97825.6	627540	885088	17895.5	196236	1.63739e+06	224176	2.39632e+06	1.00736e+06	623749	1.80036e+06	2.28809e+06	1.20899e+06
P25787	PSMA2	Proteasome subunit alpha type-2	38	7	212	7	234	25.9	7.43	14.786	3.89	3.94704e-08	1.33175e+07	1.03888e+07	9.00837e+06	9.10658e+06	3.22486e+06	7.67526e+06	4.35082e+06	3.99141e+06	4.08719e+06	9.02609e+06	4.81907e+06	9.51167e+06	9.30253e+06	1.01665e+07	2.31885e+07	75747.2	184931	13761	128995	163269	27666.8	31552.1	1.14653e+06	107051	5569.57	81796.6	330628	34937.2	23215.7	222960	1.57611e+07	1.15354e+07	9.53628e+06	1.22282e+07	5.92453e+06	8.80071e+06	6.48501e+06
P05783	KRT18	Keratin, type I cytoskeletal 18	36	16	383	14	430	48	5.45	0.221	-2.18	0.000177971	2.64161e+06	502248	4.37971e+06	3.16583e+06	269964	1.44033e+07	436196	3.90557e+06	1.05048e+06	2.85109e+06	434532	1.07098e+07	748820	1.29774e+06	9.54273e+06	1.67365e+06	576440	296613	593229	6.08618e+06	1.0458e+06	2.37282e+06	2.01607e+06	1.68538e+06	251709	2.38661e+06	1.31049e+06	1.32403e+06	4.33478e+06	1.18883e+06	3.1263e+06	868587	4.70127e+06	4.32795e+06	725931	1.65153e+07	897388
P27695	APEX1	DNA-(apurinic or apyrimidinic site) endonuclease	48	10	71	10	318	35.5	8.12	2.663	1.41	0.0118103	3.4448e+06	1.20356e+06	1.38033e+06	6.75255e+06	319678	6.46357e+06	527022	1.93318e+06	1.11241e+06	1.12619e+07	1.04513e+06	3.18884e+06	1.16378e+06	2.91554e+06	1.20771e+07	189219	130477	212520	39823.6	385157		107645	400515	291421	51178.7	218178	176397	95297.4	166328		4.11565e+06	1.41074e+06	1.57775e+06	9.09397e+06	778866	7.44161e+06	956390
P05091	ALDH2	Aldehyde dehydrogenase, mitochondrial	33	14	243	10	517	56.3	7.05	3	1.58	0.00996844	6.86083e+06	236085	2.12229e+06	87765.1	1.40391e+06	1.05408e+06		124256	108850	1.03777e+07	1.29219e+06	1.96251e+06	190686		2.71824e+06	32012.5	49854.6		39952.6	11080.2			73502.6	40638.6		15600.4	17653.1	14539.3		26151	8.13833e+06	503706	2.40411e+06	294447	2.77668e+06	1.37537e+06	269427
Q01469	FABP5	Fatty acid-binding protein 5	53	8	187	8	135	15.2	7.01	0.082	-3.6	3.35499e-09	1.17908e+06	556449	280765	7.16054e+06	167494	993673	57901.4	1.10694e+06	1.21923e+06	3.7652e+06	264092	962283	403876	277647	1.39453e+06	1.89316e+06	3.07677e+06	746267	1.6343e+06	1.43095e+06	1.47393e+06	1.56298e+06	6.73535e+06	2.56631e+06	376171	1.85707e+06	8.76298e+06	642910	1.74122e+06	2.74345e+06	1.50873e+06	680583	485384	9.61511e+06	476674	1.22245e+06	328843
Q13011	ECH1	Delta(3,5)-Delta(2,4)-dienoyl-CoA isomerase, mitochondrial	21	6	23	6	328	35.8	8	0.886	-0.18	0.447492	112364			4.43645e+06		528805		136936		401870		661366			1.08757e+06		17588.8		12693	209124	36578	98067.1	95996.8			38043.9		12018.1	32549.4		282436	252814	166625	5.95723e+06	213647	679192	238479
P04275	VWF	von Willebrand factor	8	17	39	17	2813	309.1	5.48	1.822	0.87	0.000536935	904709	2.90582e+06	512778	603548	211767	1.01455e+06	2.58353e+06	182978	644272	159334	2.08913e+06	916992	1.54842e+06	924066	1.96758e+06		43993.6	65983.3		138626	71932.5	90811.7	65046.9	7396.87				22030.6	81840.2		1.16153e+06	3.22654e+06	731317	1.0749e+06	638216	1.29918e+06	3.85822e+06
Q13200	PSMD2	26S proteasome non-ATPase regulatory subunit 2	16	11	52	11	908	100.1	5.2	2.277	1.19	0.00154995	2.00239e+06	3.56224e+06	576480	26439.8	965472	2.76266e+06	1.05854e+06	330708	538832	1.04319e+06	1.33206e+06	1.34971e+06	1.1537e+06	2.04062e+06	5.84687e+06	18274.7	21300.4		63567.2	220310	86006	87574.4	375457	7436.81	12657.1	8438.97	67117.3	3969.26	73045.5	24010.9	2.36979e+06	3.95541e+06	746982	278065	1.77425e+06	3.16775e+06	1.57777e+06
P09104	ENO2	Gamma-enolase	34	8	209	5	434	47.2	5.03	6.28	2.65	9.73635e-09	754642	914998	550330	2.64384e+06	183707	1.01578e+06	415230	168360	174651	1.10901e+06	178986	395818	794788	838628	987844							42448.8									909093	1.07493e+06	654854	3.55013e+06	419254	1.22405e+06	649141
O00391	QSOX1	Sulfhydryl oxidase 1	21	13	100	13	747	82.5	8.92	0.195	-2.36	6.61419e-06	982141	1.33555e+06	947041	1.18068e+07		963443	558398	446909	785192	2.60555e+06	742955	1.1613e+06	681228	589797	1.66413e+06	1.07125e+06	2.22639e+06	522840	211162	3.30522e+06	757731	1.11996e+06	1.31235e+06	1.59111e+06	71123	955109	939677	515900	2.57993e+06	65085.7	1.36757e+06	1.69491e+06	1.21578e+06	1.59065e+07	474291	1.39571e+06	1.08499e+06
P54578	USP14	Ubiquitin carboxyl-terminal hydrolase 14	27	10	101	10	494	56	5.3	12.737	3.67	2.73683e-11	3.23452e+06	6.14181e+06	4.15343e+06	1.98232e+06	1.82348e+06	2.32775e+06	3.20848e+06	409562	2.39437e+06	1.26483e+06	2.08231e+06	2.58571e+06	4.72724e+06	3.48773e+06	4.0171e+06	9825.52				141619			311891	8431.5	3727.52	8990.89	19208.7		10657.6	4083.81	3.828e+06	6.81969e+06	4.39683e+06	2.76799e+06	3.34621e+06	2.7476e+06	4.78232e+06
A5A3E0	POTEF	POTE ankyrin domain family member F	8	11	682	1	1075	121.4	6.2
P31946	YWHAB	14-3-3 protein beta/alpha	48	10	476	5	246	28.1	4.83	0.697	-0.52	0.0572281	4.19204e+06	5.90231e+06	2.85032e+06	4.60903e+06	1.85722e+06	7.13545e+06	1.97414e+06	2.25581e+06	1.48139e+06	5.3228e+06	2.27858e+06	4.92883e+06	3.27209e+06	2.79441e+06	1.4343e+07	1.35973e+06	1.53933e+06	188043	799290	1.31845e+06	362652	996327	5.0225e+06	843064	183063	1.00794e+06	2.21967e+06	295220	776232	947206	5.01771e+06	6.55376e+06	3.01735e+06	6.18897e+06	3.40812e+06	8.23964e+06	2.9425e+06
P01763	IGHV3-48	Immunoglobulin heavy variable 3-48	43	10	401	2	117	12.8	5.36	0.076	-3.71	1.85721e-09	2.72411e+06	5.79265e+06	1.7396e+06	9.86408e+06	2.98423e+06	7.76716e+06	1.23451e+06	522689	2.93501e+06	7.31739e+06	3.57266e+06	4.03398e+06	1.32235e+06	2.94033e+06	1.07367e+07	1.06855e+07	2.08506e+06	2.40134e+06	911314	8.77728e+07	4.62769e+06	1.23878e+07	1.11763e+07	7.77714e+06	1.54069e+06	2.93038e+07	4.96909e+06	4.7838e+06	2.15297e+07	3.06202e+06	3.42159e+06	6.64092e+06	2.05329e+06	1.33813e+07	5.64048e+06	9.05729e+06	1.9647e+06
P07357	C8A	Complement component C8 alpha chain	26	12	144	12	584	65.1	6.47	14.341	3.84	3.69502e-15	5.12395e+06	5.73648e+06	7.14368e+06	6.47409e+06	1.40461e+06	5.3635e+06	1.72032e+06	2.08218e+06	921715	5.00339e+06	2.2672e+06	4.91293e+06	4.4364e+06	1.95022e+06	4.9526e+06			10863.5	18453.3	131231		26958	11991.8			22756.4		13512.4		5401.54	6.0755e+06	6.37641e+06	7.62406e+06	8.69336e+06	2.68037e+06	6.19103e+06	2.66807e+06
O14818	PSMA7	Proteasome subunit alpha type-7	45	9	152	9	248	27.9	8.46	4.548	2.19	9.87477e-07	9.11803e+06	5.34357e+06	6.79584e+06	3.72275e+07	2.68558e+06	9.86426e+06	4.49441e+06	3.9717e+06	3.29695e+06	1.86261e+07	7.09898e+06	1.23561e+07	8.01926e+06	3.36045e+06	2.61796e+07	187468	172197	182362	274138	402576	148321	341575	1.55594e+06	188658	19224.3	362205	564415	20099.6	325744	369782	1.07948e+07	5.96582e+06	7.23918e+06	4.99888e+07	4.94068e+06	1.13708e+07	6.71629e+06
Q06323	PSME1	Proteasome activator complex subunit 1	39	11	80	11	249	28.7	6.02	1.227	0.29	0.770694	1.76183e+06	4.61327e+06	3.63943e+06	4.62636e+06	1.25978e+06	1.22506e+06	2.33639e+06	236616	2.23381e+06	3.88191e+06	946004	1.3198e+06	2.71351e+06	3.59112e+06	3.47613e+06	353081	319061	22550	205180	954144	59067.9	379903	4.21672e+06	146039	79440.9	444354	928933	52238.9	53959.8	836827	2.13692e+06	5.15395e+06	3.85548e+06	6.21224e+06	2.38968e+06	1.56409e+06	3.61664e+06
P08670	VIM	Vimentin	30	14	157	10	466	53.6	5.12	0.574	-0.8	0.232297	1.74226e+06	637440	394221	1.13297e+06	170189	2.54197e+06	209857	533149	288325	2.465e+06	317367	927690	390201	140778	6.43295e+06	167923	396253	203115	318872	193627	132773	91862.8	212032	167967	6540.61	109118	307412	34516.9	451695	125863	2.17468e+06	881847	678410	1.6895e+06	586510	3.09397e+06	593035
P19971	TYMP	Thymidine phosphorylase	24	10	70	10	482	49.9	5.53	0.05	-4.33	1.45182e-07		235015	54635.2		83772		40330.8	36226.6	29860.4		14532.4	16799.8			491932	447167	98629.7	58745.6	1.46108e+06	2.48407e+06	248970	1.07596e+06	5.04319e+06	1.08362e+06	148496	281898	998299	133929	472523	2.0226e+06	262126	449015	357440	221365	403878	357670	397286
Q96G03	PGM2	Phosphoglucomutase-2	22	12	69	12	612	68.2	6.73	1.948	0.96	0.0111761	4.99587e+06	3.8517e+06	483657	118421	707529	820081	962739	178488	451199	8.39964e+06	545385	1.75018e+06	1.75433e+06	2.10507e+06	1606189	23618.4	126371	85591.8		166936		72715.1	483202		11903.5	30389.1	77244.6	61878.6	127111	60656.9	5.91252e+06	4.31919e+06	694213	405430	1.48966e+06	1.07796e+06	1.63033e+06
Q86UP2	KTN1	Kinectin	14	16	34	16	1357	156.2	5.64	1.513	0.6	0.00242283	660581	148213	11902.5	2.99387e+06	162616	1.32131e+06	184223	612920	156222	2.33271e+06		1.80181e+06			2.99102e+06	17944.2		8301.72	4462.85				9807.79							11177.4	1.00307e+06	645577	475544	4.08236e+06	706322	1.62839e+06	716922
P62937	PPIA	Peptidyl-prolyl cis-trans isomerase A	63	11	364	11	165	18	7.81	0.232	-2.11	1.81086e-05	1.18249e+07	6.48636e+06	5.22575e+06	3.8984e+06	3.56149e+06	8.11852e+06	5.55177e+06	6.57665e+06	7.36594e+06	2.56358e+07	6.15061e+06	5.7662e+06	4.06541e+06	5.78009e+06	1.48443e+07	4.58425e+06	8.53379e+06	1.3107e+06	6.19681e+06	3.43492e+06	2.39283e+06	3.10519e+06	1.86237e+07	5.40625e+06	551544	3.64238e+06	1.1503e+07	2.05708e+06	2.18565e+06	4.12056e+06	1.40417e+07	7.45762e+06	5.73862e+06	5.31123e+06	6.65468e+06	9.39271e+06	8.45609e+06
A0A286YFJ8	IGHG4	Immunoglobulin heavy constant gamma 4 (Fragment)	30	9	253	1	396	43.8	6.24	1.401	0.49	0.422094		178770	131025		89013.5		89600		598487	48056.1	124106		68717.5		273810	57239.2	113099	73642.1					97693.5	378915						342268	30511.7	198501	138703	38606.8	163346	53143.9	133551
P25789	PSMA4	Proteasome subunit alpha type-4	39	8	125	8	261	29.5	7.72	5.901	2.56	5.01638e-07	5.67821e+06	3.90191e+06	2.02036e+06	2.60714e+07	3.15921e+06	8.47415e+06	2.07405e+06	2.016e+06	1.97246e+06	1.17208e+07	2.75957e+06	4.25154e+06	3.14637e+06	2.72933e+06	1.08907e+07	101577	202738	57069.2	126315	76744.5	128139	91201.4	583383	85336.4	25294.6	31819.7	114270	16010.6	74922.1	251272	6.74152e+06	4.39682e+06	2.23718e+06	3.50084e+07	5.94337e+06	9.71674e+06	3.13675e+06
P05109	S100A8	Protein S100-A8	51	9	189	9	93	10.8	7.03	0.048	-4.38	1.63469e-08	804371	587052	365518	1.07107e+07	123086	668579	176810	119712	584094	1.23338e+06	465104	723644	981688	2.67859e+06	762680	1.56002e+06	2.47478e+06	331248	1.38991e+06	1.89203e+06	993745	3.37643e+06	6.39188e+06	4.34245e+07	373345	1.79107e+06	5.43743e+06	591256	2.99561e+06	2.11044e+06	1.07244e+06	924739	550662	1.45354e+07	404311	946047	464571
P25325	MPST	3-mercaptopyruvate sulfurtransferase	34	8	100	8	297	33.2	6.6	6.652	2.73	2.85889e-08	2.17611e+06	2.53404e+06	4.6499e+06	6.10454e+06	3.53987e+06	4.15894e+06	1.91093e+06	1.8027e+06	1.3559e+06	1.91791e+06	563663	1.38061e+06	1.23341e+06	3.11582e+06	2.15723e+06	32159	25306.8		40125.2	162164		22908.4	464477	28103.6		14838.7	69006.2	14139	24281	18792.1	2.57539e+06	2.81373e+06	4.9224e+06	8.19713e+06	6.4959e+06	4.76878e+06	2.84828e+06
P07358	C8B	Complement component C8 beta chain	31	13	84	13	591	67	8.13	3.426	1.78	1.80054e-06	2.69858e+06	5.45314e+06	6.27282e+06	1.58934e+06	678011	3.43468e+06	742612	641019	525515	1.40681e+06	831868	2.38175e+06	2.92276e+06	1.36748e+06	1.95618e+06	30372	28473.7	77536.9	35037.8	88337.3	150694	46400.9	44883.3	43443.4	4957.48	48783.3	61563	13798	101995	114087	3.22648e+06	6.05501e+06	6.64042e+06	2.39883e+06	1.32246e+06	3.96647e+06	1.16315e+06
O75891	ALDH1L1	Cytosolic 10-formyltetrahydrofolate dehydrogenase	16	14	42	13	902	98.8	5.94	0.083	-3.59	1.09553e-07	990998	1.2434e+06	342570	888576	100403	1.7781e+06	327689	348774	208054	9.00178e+06	321257	506378	73165.8	201708	1.09883e+06	2.42354e+06	647002	309519	75392.1	4.47247e+06	549491	1.87209e+06	1.61084e+06	1.39648e+06	251497	8.12945e+06	1.40168e+06	2.21804e+06	2.23042e+06	371878	1.36016e+06	1.51781e+06	648780	1.41085e+06	489978	2.12759e+06	781084
A0A4W8ZXM2	IGHV3-72	Immunoglobulin heavy variable 3-72	53	8	272	3	101	11.2	7.97	0.206	-2.28	2.22864e-06		60837.8	74428.9	166188		38329.2				183655		411654			138048	270748	12138.3	58526.9	43780.1	3.23606e+06	72913.8	249189	145053	107707	10313.3	697403	117364	163548	441261	70397.9	210281	162399	230896	330645	188405	174583	221825
Q15084	PDIA6	Protein disulfide-isomerase A6	33	10	59	10	440	48.1	5.08	1.987	0.99	0.00231207	2.48958e+06	277954	683498	4.90313e+06	115698	3.68395e+06	474680	924851	493412	7.62829e+06	538494	4.17829e+06	511141	503137	6.77597e+06	11035.6	20466.2	24799.4	149281	182292	13711.7	14218.8	107208	56953.8		41378.8	83855.2	54858.8	36368.2	49509.7	3.01724e+06	498006	841339	6.59717e+06	505861	4.26925e+06	974112
E7EUC7	UGP2	UTP--glucose-1-phosphate uridylyltransferase	27	11	115	11	517	57.8	8.13	2.601	1.38	0.00322698	5.95216e+06	6.32167e+06	4.96449e+06	717602	1.67259e+06	7.41337e+06	2.62714e+06	2.78125e+06	2.02843e+06	11932087	1.86378e+06	6.22597e+06	3.6716e+06	2.86269e+06	1.13677e+07	22154.2	119911	102125	281893	786944		318376	1.48531e+06	337128	67506.6	215415	422604	133422	65141.2	194817	7.0939e+06	7.03076e+06	5.29337e+06	1.13273e+06	3.1284e+06	8.54329e+06	4.0051e+06
P07942	LAMB1	Laminin subunit beta-1	8	12	190	12	1786	197.9	4.94	0.064	-3.96	3.39304e-11	518927	450919	236928	490126	350544	72198.4	622964	223532	782025	584564	569737	337847	355239	535258	663950	2.4195e+06	3.6679e+06	3.46242e+06	3.32597e+06	638425	2.3535e+06	2.07562e+06	1.83196e+06	2.33769e+06	131804	1.98866e+06	4.26637e+06	651666	1.87522e+06	1.96627e+06	828956	715950	562239	955764	912417	550263	1.28343e+06
P09622	DLD	Dihydrolipoyl dehydrogenase, mitochondrial	26	9	35	9	509	54.1	7.85	2.516	1.33	0.00121837	2.42337e+06	420811	270010	1.8189e+06		3.41695e+06	8874.54	1.0167e+06	85764.9	1.15745e+07	131340	5.43027e+06	16811.7		6.9574e+06																3.01311e+06	654948	493881	2.57555e+06	279396	4.02531e+06	202156
A0A2R8YDT1	GLUL	Glutamine synthetase	16	10	68	10	507	57.1	8.37	0.509	-0.97	0.183275	1.84371e+06	1.41564e+06	478799	3.16169e+07		5.01894e+06	28495.3	1.32837e+06	860502	1.27107e+07	596712	3.32473e+06	254761	165930	4.0904e+06	437092	536136	43357	232616	1.18405e+06	377430	576287	1.79972e+06	2.67246e+06	151085		1.08911e+06	160822	236081	346462	2.41214e+06	1.80077e+06	679505	4.25314e+07	348931	5.97616e+06	338229
P25786	PSMA1	Proteasome subunit alpha type-1	37	11	91	11	263	29.5	6.61	2.104	1.07	0.0145016	8.19691e+06	2.6701e+06	3.06362e+06	1.54833e+07	2.30271e+06	8.93075e+06	3.60214e+06	3.14728e+06	4.12198e+06	1.27227e+07	4.28623e+06	7.39571e+06	3.87462e+06	4.4774e+06	1.4793e+07	463465	423946	272757	668097	985752	677918	334671	867635	448451	19200.5	664062	1.40815e+06	317874	484286	551459	9.7009e+06	3.06906e+06	3.37804e+06	2.08366e+07	4.29128e+06	1.03184e+07	5.52057e+06
P02814	SMR3B	Submaxillary gland androgen-regulated protein 3B	66	7	67	7	79	8.2	9.57	0.168	-2.58	0.000180151		102588		117084	71508.6	56549.6		21615.7		83609.4		58815			118466		107537	2.22456e+07	128793	144759	184273	189076	505065	500023	47762.3	8.27919e+06	44322.9	20874.8	179689	870003	220216	301047	167888	263398	328530	208300	213244
P11166	SLC2A1	Solute carrier family 2, facilitated glucose transporter member 1	12	9	228	9	492	54	8.72	5.589	2.48	0.000642382	1.13475e+07	2.15087e+07	7.59181e+06	1.15198e+06	9.98738e+06	8.03959e+06	1.5994e+07	912251	1.05851e+07	6.425e+06	5.59563e+06	3.15347e+06	6.79022e+06	2.87102e+06	6.87216e+06		192105	70351.3	833778	148089	280360	8998.81	178885	20430.3	46776.5	937674	1.34692e+06		33109.4	873525	1.34973e+07	2.39397e+07	8.15458e+06	1.7485e+06	1.83679e+07	9.25688e+06	2.38515e+07
Q92598	HSPH1	Heat shock protein 105 kDa	20	13	33	12	858	96.8	5.39	2.083	1.06	0.00499379	1.37645e+06	1.99797e+06	329126	177786	24348.1	1.93777e+06	208278	352001	465051	1.16887e+07		1.80651e+06	398453	704675	2.19571e+06	14789.1	17632.8		18863.2	167173	21546.9	57332	23281	55739.1	1906.9	69360.9	17248.4	25451.8	22687.2	30477.2	1.69331e+06	2.36805e+06	705498	647964	442097	2.34057e+06	526503
P05546	SERPIND1	Heparin cofactor 2	25	12	194	12	499	57	6.9	12.653	3.66	1.30893e-06	3.9191e+06	2.93295e+07	1.45676e+07	599459	4.27315e+06	2.36065e+06	1.088e+07	279726	8.46447e+06	1.12212e+06	6.02236e+06	4.47061e+06	6.82008e+06	1.35549e+07	9.40973e+06	18142.6	24814.9	16674.5	84787.5	83852.8	10905.2	72078.3	262289	148326		70283	47404.7		121183	29319.1	4.70497e+06	3.26374e+07	1.54213e+07	939801	7.85515e+06	2.82253e+06	1.62169e+07
P01780	IGHV3-7	Immunoglobulin heavy variable 3-7	43	8	384	1	117	12.9	6.57	0.018	-5.79	5.97633e-09				183632						105739					91114.1	670098	75373.5	121186		2777704	265565	500925	481061	312436	39404.3	699829	131886	130921	648189	154514	44922.3	25111.5	46198.4	246580	12369.6	27485.5	29931.8
P00966	ASS1	Argininosuccinate synthase	36	13	95	13	412	46.5	8.02	0.182	-2.46	2.76675e-05	865035	1.05448e+06	538309	124436	588164	342871	282228	278749	176448	1.38578e+06	360668	233518	391824	99682.3	1.09421e+06	546187	346028	31355.6	517364	1.65413e+06	175822	734030	5.28136e+06	453078	72931.6	251018	935329	163583	179681	781348	1.22102e+06	1.37164e+06	793135	457148	1.36754e+06	667576	816053
U3KQK0	H2BC15	Histone H2B	45	10	112	10	166	18.8	10.54	0.167	-2.58	4.32537e-08	2.86312e+06	744593	682896	2.70325e+06	404795	2.61182e+06	1.47023e+06	867487	1.03192e+06	5.41241e+06	684411	7.40484e+06	936527	1.14186e+06	5.924e+06	1.83071e+06	3.06887e+06	1.73736e+06	4.17111e+06	1.0091e+06	2.19783e+06	2.56781e+06	1.6265e+06	8.39124e+06	199572	1.96195e+06	3.54902e+06	725991	1.9377e+06	1.98453e+06	3.68016e+06	1.17968e+06	1.05422e+06	3.84807e+06	1.01474e+06	3.18411e+06	2.59771e+06
A0A494C165	PEPD	Xaa-Pro dipeptidase (Fragment)	22	8	77	8	522	57.7	6.52	7.672	2.94	9.65751e-07	2.85487e+06	2.9527e+06	2.47932e+06	7.22661e+06	1.88166e+06	3.34832e+06	3.75007e+06	1.38363e+06	1.92076e+06	4.58207e+06	2.2181e+06	2.95193e+06	2.45282e+06	2.17681e+06	4.1964e+06	93373.1	104085		81909.4	95301.3	12954.8		696133	59352.6		36747.1	242295		15075.7	64295.3	3.37868e+06	3.32147e+06	2.69866e+06	9.70383e+06	3.45296e+06	3.85577e+06	5.59653e+06
A0A0U1RRM4	PTBP1	Polypyrimidine tract-binding protein 1	17	8	50	8	588	62.4	9.1	3.428	1.78	0.00169462	2.53792e+06	488646	1.3063e+06	2.91161e+06	66061.5	2.20953e+06	210502	499729	14312.1	785205	33504.9	1.22282e+06	241285	24306.8	3.93776e+06				7203.66		9970.77		89746.4	194923							3.0588e+06	616828	1.51891e+06	3.90969e+06	258156	2.56083e+06	476501
Q5XKE5	KRT79	Keratin, type II cytoskeletal 79	18	15	841	2	535	57.8	7.2	17.446	4.12	0.0050426	1.02414e+06		1.12396e+06	573420		3.44206e+06		924722		700203		2.75724e+06	95309.8		2.40914e+06				9888.67				12304.2	72343.1			22303				1.21205e+06	27435.4	1.18983e+06	769983	46935.6	3.94678e+06	52715.9
P00367	GLUD1	Glutamate dehydrogenase 1, mitochondrial	23	10	72	10	558	61.4	7.8	7.33	2.87	9.46562e-06	1.70131e+06	3.35936e+06	2.20384e+06	3.88868e+06	105135	8.92527e+06	301393	711078	2.81561e+06	7.38375e+06	966149	1.46145e+07	1.07096e+06	178501	1.33739e+07				12599.2								19064.4		29287.7		2.2138e+06	3.844e+06	2.49045e+06	5.28263e+06	495441	1.02816e+07	583133
P13716	ALAD	Delta-aminolevulinic acid dehydratase	32	11	448	11	330	36.3	6.79	25.292	4.66	2.38877e-11	4.60459e+07	6.1078e+07	4.45647e+07	4.71854e+07	3.71509e+07	3.52159e+07	3.33299e+07	1.17868e+07	2.24661e+07	5.08285e+07	5.04805e+07	3.85932e+07	6.03632e+07	3.50467e+07	3.47446e+07	144510	154515	83577.3	84584.5	1.24545e+06	249827	1.46844e+06	832133	784736	16783.5	1.13207e+06	395458	93968.4	394973	161575	5.45291e+07	6.78779e+07	4.72795e+07	6.33602e+07	6.82203e+07	4.04253e+07	4.96844e+07
Q96CX2	KCTD12	BTB/POZ domain-containing protein KCTD12	40	8	30	8	325	35.7	5.64	1.411	0.5	0.116824	414504		215777	5.507e+06	308454	1.33758e+06		456639	1.57062e+06	4.73571e+06		1.75601e+06	31458.6		2.70796e+06		66743.1	36390.4	61965.4		21781.6		104623	66476.3	5590.57	75215	44082.6	23662.1		37951	610407	163529	431510	7.45345e+06	796576	1.58918e+06	217751
P02750	LRG1	Leucine-rich alpha-2-glycoprotein	41	10	190	10	347	38.2	6.95	2.034	1.02	0.000380883	4.68139e+06	1.45676e+07	4.9301e+06	3.24808e+07	2.62532e+06	5.56911e+06	3.53795e+06	2.88653e+06	2.74874e+06	5.2389e+06	2.46633e+06	4.60543e+06	3.23187e+06	4.8311e+06	7.65681e+06	326546	578908	133766	189248	354398	163029	547928	841786	516905	10731.6	497911	355675	63075.8	1.18756e+06	245170	5.66307e+06	1.62258e+07	5.33182e+06	4.36687e+07	4.91832e+06	6.53455e+06	5.32572e+06
P17931	LGALS3	Galectin-3	40	11	310	11	250	26.1	8.56	0.223	-2.16	0.000710862	7.69553e+06	4.71313e+06	2.91989e+06	6.95476e+07	302835	9.47209e+06	577908	6.02818e+06	2.16512e+06	2.48623e+07	932847	6.63321e+06	945986	965816	2.62013e+07	2.98393e+06	4.44462e+06	984102	4.4736e+06	4.53493e+06	2.60253e+06	3.58644e+06	2.74984e+07	3.16747e+06	428919	1.67293e+06	9.55851e+06	1.37123e+06	2.88548e+06	3.18974e+06	9.27734e+06	5.35187e+06	3.24278e+06	9.34099e+07	708654	1.0934e+07	1.13906e+06
E9PK25	CFL1	Cofilin, non-muscle isoform	52	9	89	9	204	22.7	8.34	0.192	-2.38	3.00783e-05	4.28706e+06	1.21089e+06	1.55229e+06	1.49059e+06	187777	2.11686e+06	185034	299402	18821.1	4.8591e+06	983130	1.25045e+06	745871	202757	4.86132e+06	1.68923e+06	4.00167e+06	114619	1.0348e+06	884120	359744	690527	4.23516e+06	931277	193124	527700	3.4185e+06	237536	850968	1.23509e+06	5.15785e+06	1.40631e+06	1.74509e+06	2.16617e+06	541784	2.58409e+06	546102
Q5VZU9	TPP2	Tripeptidyl-peptidase 2	13	10	38	10	1262	139.7	6.52	4.961	2.31	4.2237e-08	870828	3.06715e+06	1.12673e+06	1.47159e+06	779376	1.42912e+06	1.69132e+06	418840	347351	1.31758e+06	206824	759298	926349	2.09856e+06	1.19586e+06			50460.5	13063.9	208883		42783.7	15432.4			32948.3			54183.7	7867.94	1.09962e+06	3.40568e+06	1.28042e+06	2.13197e+06	1.48714e+06	1.77705e+06	2.52095e+06
Q9Y6U3	SCIN	Scinderin	16	8	26	8	715	80.4	5.71	0.864	-0.21	0.832066	218836			1.13284e+06		322784		289822		4.4449e+06		846795				23476	112873			418230			506574	10430.7			276053	4694.46	23993	10497.4	296984	176325	219011	1.59261e+06	165199	551932	168566
P51858	HDGF	Hepatoma-derived growth factor	45	11	17	11	240	26.8	4.73	0.341	-1.55	0.0830912	22374.9		51767.8	4.31345e+06		358702		112049		1.11681e+06	15808.4	267804		72082.1	87507.5	49392.1		52003.5	225156	96199.9		67870		198095		88767.8	115591		86530.2	98928.7	175314	184021	171415	5.79207e+06	173964	495154	139671
P01766	IGHV3-13	Immunoglobulin heavy variable 3-13	35	7	308	1	116	12.5	7.08	0.543	-0.88	0.0275241				306038												47951.4				537397						66761.4		21940.3	28307		39407.6	13818.1	2526.82	410946	27706.9	5098.62	8071.96
P36952	SERPINB5	Serpin B5	36	10	54	10	375	42.1	6.05	0.444	-1.17	0.000268392	2.44489e+06	5.615e+06	3533574	529040	1.21736e+06	2.14785e+06	1.36632e+06	57860.2	170292	650949	4.01311e+06		2.86099e+06	1.71196e+06	3.96485e+06	854624	642349	581925	266619	838365	672871	508114	4.46516e+06	1.1184e+06	119617	642155	2.13035e+06	284465	1.02681e+06	722045	3.20571e+06	6.44815e+06	4.01678e+06	879587	2.5283e+06	2.69752e+06	2.33561e+06
A0A0B4J1X5	IGHV3-74	Immunoglobulin heavy variable 3-74	48	7	350	1	117	12.8	8.66	0.014	-6.12	1.37036e-13																751162	199224	165018	50240.5	6.13437e+06	370640	816553	646364	681376	52140.2	1.02267e+06	459420	269483	1.35608e+06	155972	43654.5	109583	66224.4	84320.2	81650	39130.1	37927.9
P08185	SERPINA6	Corticosteroid-binding globulin	25	8	334	7	405	45.1	6.04	22.562	4.5	1.49363e-16	1.53468e+07	2.32596e+07	1.62015e+07	6.72917e+06	6.14472e+06	1.25921e+07	1.04678e+07	5.91326e+06	6.20788e+06	1.76619e+07	1.13866e+07	1.68175e+07	1.17818e+07	8.90791e+06	1.87357e+07	74986.5	114148	5545.2	18193.1	148893	36938.1	69141	206073	63684.3	11717.5	67632.4	21721.9	43764.8	104293	41282.3	1.81626e+07	2.58268e+07	1.71509e+07	9.03588e+06	1.12889e+07	1.44386e+07	1.56025e+07
Q15631	TSN	Translin	38	9	126	9	228	26.2	6.44	7.171	2.84	9.42313e-08	4.59727e+06	3.84471e+06	5.62942e+06	8.65471e+06	1.94102e+06	5.42654e+06	2.51679e+06	2.1907e+06	1.9522e+06	9.9835e+06	1.79408e+06	5.94382e+06	3.79377e+06	3.16787e+06	9.81523e+06		61718.5		58799.3	336076	44905.3	52758.1	820989	33500.7	11275.2	130385	252274	26120		130677	5.44079e+06	4.29592e+06	5.95932e+06	1.16215e+07	3.59841e+06	6.22225e+06	3.86499e+06
P40121	CAPG	Macrophage-capping protein	38	10	73	10	348	38.5	6.19	0.804	-0.31	0.495553	2.40812e+06	1.13857e+06	328965	1.86266e+07	43604.8	3.25072e+06	1.25545e+06	1.716e+06	722718	6.53466e+06	719620	1921382	852413	42083.9	4.92514e+06	318069	743755	9607.77	460768	398881	52905.9	319200	3.49595e+06	367924	71397.7	104050	1.24849e+06	33087.5	275561	492993	2.92678e+06	1.38947e+06	447212	2.50259e+07	254365	3.8605e+06	2.08373e+06
P28074	PSMB5	Proteasome subunit beta type-5	33	8	245	8	263	28.5	6.92	17.26	4.11	5.80881e-15	2.06745e+07	1.96801e+07	1.44796e+07	2.3635e+07	1.45232e+07	2.08489e+07	1.1324e+07	9.2143e+06	6.95787e+06	2.77994e+07	1.09734e+07	1.16877e+07	1.38929e+07	1.90165e+07	2.06743e+07	164984	37863.2	61168.9	118066	829270	120605	187600	167779	119684	11777.7	296227	221014	38640.2	327168	128500	2.44678e+07	2.18522e+07	1.53281e+07	3.17843e+07	2.6651e+07	2.3906e+07	1.6925e+07
P35611	ADD1	Alpha-adducin	19	9	64	9	737	80.9	5.83	8.983	3.17	1.17961e-10	4.03715e+06	4.48018e+06	4.1985e+06	832978	2.50096e+06	2.98036e+06	1.56731e+06	272720	556639	1.13436e+06	2.51722e+06	1.50773e+06	2.06212e+06	3.0168e+06	3.01884e+06		61987.2			209609		45489.4							56992.4		4.79338e+06	4.97466e+06	4.51228e+06	1.28084e+06	4.64998e+06	3.48731e+06	2.44287e+06
P00492	HPRT1	Hypoxanthine-guanine phosphoribosyltransferase	51	9	125	9	218	24.6	6.68	19.114	4.26	7.24338e-15	1.01896e+07	8.7472e+06	3.78906e+06	4.58917e+06	2.08238e+06	6851122	3.50778e+06	766386	1.22097e+06	9.18916e+06	1.59194e+06	3.33073e+06	4.70613e+06	5.3517e+06	6.00687e+06				33850.6		11659.6	22333.2	61224.2		3750.09	24602.1	39880.9	8892.14	14379.2		1.21025e+07	9.71264e+06	4.10248e+06	6.19075e+06	3.87273e+06	7.87656e+06	5.3125e+06
P19012	KRT15	Keratin, type I cytoskeletal 15	27	14	801	2	456	49.2	4.77	0.147	-2.77	0.000107901	274599	315220	120844	256696		401274		124671	24052.5	638580	28707.2	48874.3			968218	105988	96101	41210.5	136556	50560.3	163219		467129	117950	9702.67	126335	201826	110185	71570.6	116359	361564	354291	130487	344689	71697.8	460114	76870
O75955	FLOT1	Flotillin-1	35	11	36	11	427	47.3	7.49	2.824	1.5	4.54286e-06	1.5078e+06	4.66415e+06	966407	507258	3.70752e+06	1.51087e+06	2.56133e+06	178647	526296	665428	585265	628533	631519	751547	1.08899e+06	49905.5		53727.9				23531.2		19136.7	5810.28	9172.61			45161.1		1.84832e+06	5.17893e+06	1.11626e+06	896032	6.80353e+06	1.79126e+06	3.81773e+06
Q01546	KRT76	Keratin, type II cytoskeletal 2 oral	11	14	976	1	638	65.8	8.12	0.504	-0.99	0.565066		229557				40228.9	247332	12483.6	215949				307905		149419	16716.6	12101.6		314116		22088.3		22362.6	17760		22171.5	23868.2	6929.1			53032.1	254894	62641.6	2899.63	64870.2	46127.8	368654
O43396	TXNL1	Thioredoxin-like protein 1	43	8	44	8	289	32.2	4.96	1.66	0.73	0.171482	2.22679e+06	887517	336776	5.01455e+06	448995	1.89008e+06	773944	336482	582124	5.15375e+06	119731	2.34523e+06	276397	173003	1.30829e+06	95290.7	138558	16195	100348	79381.3		102107	341307	67270.1	4673.96	46801.4	269931	21929	39505.4	102127	2.66463e+06	1.10388e+06	447344	6.7335e+06	1.08643e+06	2.21871e+06	1.28516e+06
P13010	XRCC5	X-ray repair cross-complementing protein 5	24	10	23	10	732	82.7	5.81	1.243	0.31	0.050278	665294	71685.4	61452	453714		2.19328e+06		77643.7	14388.6	585194		290914			1.44966e+06			6628.4				47901.9		20520							852919	273653	324360	787614	274362	2.51489e+06	241179
P28070	PSMB4	Proteasome subunit beta type-4	45	7	144	7	264	29.2	5.97	10.628	3.41	3.58195e-09	1.12215e+07	9.01191e+06	6.01117e+06	2.59177e+07	6.41086e+06	1.36037e+07	6.11875e+06	7.29999e+06	3.59209e+06	2.60227e+07	5.73758e+06	1.35882e+07	8.35551e+06	7.63092e+06	1.60243e+07	89018.4	19348.2	32528.5	247214	337063	218228	159844	708914	118706		100503	316240	79333	155260	36300.4	1.3299e+07	1.00516e+07	6.4836e+06	3.4816e+07	1.18853e+07	1.56259e+07	9.18967e+06
P16152	CBR1	Carbonyl reductase [NADPH] 1	45	8	80	6	277	30.4	8.32	0.181	-2.47	1.29172e-06	656207	1.08112e+06	276507	632205	144140	801929	158255	201287	479908	895117	69807.5	1.50019e+06	188244	381472	1.8698e+06	715415	1.15469e+06	86688.7	462679	867394	248677	529961	4.3575e+06	1.64702e+06	42220.6	625009	1.57325e+06	387987	198991	614237	928140	1.39583e+06	526035	983623	405409	1.2016e+06	420511
Q14515	SPARCL1	SPARC-like protein 1	28	11	36	11	664	75.2	4.81	0.164	-2.61	3.15636e-05		63531.6		60078.2				19819.6		56486.4			68645.6	139149		605874	63089.5	158968		906411	231782	1.55415e+06	644537	182193	39079.4	271994	347795		1.97651e+06		325899	421976	358850	429074	407922	342504	337060
P15144	ANPEP	Aminopeptidase N	17	12	49	12	967	109.5	5.48	1.877	0.91	0.00541871	3.0156e+06	2.68625e+06	1.34459e+06	8.48993e+06	495273	2.39709e+06	558531	1.20694e+06	540490	5.55543e+06	1.36628e+06	2.33421e+06	1.35752e+06	1.14609e+06	5.6331e+06	168937	104470	120099	31139.5	546358	58031.5	144896	269321	212933		520516	174763	36904.7	307020	46115.3	3.67697e+06	3.17291e+06	1.58353e+06	1.14002e+07	1.12342e+06	2.84575e+06	1.1087e+06
Q16610	ECM1	Extracellular matrix protein 1	25	9	31	9	540	60.6	6.71	1.395	0.48	0.23786	278551	2.81095e+06	446735	2.34316e+06	296124	1.02754e+06	754144	338647	280210	1.59454e+06	294097	500007	609816	1.34754e+06	1.10541e+06		109487	21273.6	182145	61397.3	180015	68483.5	404927	124917		75319.9	86876.6	10281	46290.2	332965	471323	3.1212e+06	594064	3.14638e+06	677686	1.21369e+06	1.22888e+06
P20618	PSMB1	Proteasome subunit beta type-1	39	9	170	9	241	26.5	8.13	13.774	3.78	9.3732e-10	1.12681e+07	8.41373e+06	7.178e+06	2.60141e+07	6.96971e+06	1.24568e+07	6.6547e+06	6.31314e+06	6.46099e+06	3.49984e+07	6.37003e+06	1.32169e+07	7.58401e+06	9.72337e+06	2.04031e+07	74843.5	52756.4		205220	165731	171385	115869	656909	111829		63025.1	137370	50212.4	7641.62	255878	1.33356e+07	9.34237e+06	7.64067e+06	3.49316e+07	1.28166e+07	1.43446e+07	9.95249e+06
P53396	ACLY	ATP-citrate synthase	18	16	53	16	1101	120.8	7.33	2.45	1.29	0.000515258	4.5384e+06	7.86557e+06	1.74173e+06	1.59931e+06	1.57659e+06	4.36829e+06	5.44482e+06	758067	644235	8.1989e+06	1.69316e+06	1.04794e+06	1.22095e+06	3.99132e+06	5.8852e+06	41496.7	168730	112745	32539.3	314144	63510.9	185685	377072	399250	2451.66	167455		18096.1	70127.7	817004	5.47676e+06	8.7337e+06	2.08717e+06	2.40522e+06	3.08208e+06	5.20277e+06	8.21421e+06
P14780	MMP9	Matrix metalloproteinase-9	25	12	76	12	707	78.4	6.06	2.325	1.22	0.00242657	2.63974e+06	1.26432e+06	424643	9.83073e+06	362871	2.27965e+06	1.00567e+06	106118	589956	482161	1.94542e+06	780676	5.42098e+06	726627	1.15752e+06			8984.07	22092.4	91926.7	35502.8	18115.9	161240	60091.6		20775	79769.1	23690.8	721146	22899	3.14484e+06	1.47924e+06	697928	1.32006e+07	905566	2.69978e+06	1.71945e+06
P22792	CPN2	Carboxypeptidase N subunit 2	19	8	85	8	545	60.5	5.99	63.674	5.99	2.49137e-24	2.13137e+07	3.24904e+07	1.16914e+07	2.10494e+07	9.03884e+06	3.09713e+07	1.31875e+07	1.02685e+07	6.46995e+06	2.84328e+07	1.56994e+07	1.48733e+07	1.33211e+07	1.41971e+07	3.42996e+07		21614.2							20665.8			11405.4			54315.7	2.52538e+07	3.60765e+07	1.23766e+07	2.83264e+07	1.66375e+07	3.55127e+07	1.97135e+07
A0A0J9YX35	IGHV3-64D	Immunoglobulin heavy variable 3-64D	42	8	303	2	117	12.8	7.85	0.11	-3.19	4.43988e-06	79955.8	62243	33720.5	371675	19953.9	66926.8	10146.6	54746.2	6748.99	183160	7615.68	39770.9	37806.3			326046		20430.4	55820.3	1.76952e+06	170395	319408	82295.5	189154	18663.6	450964	13271.2	38131.1	720753	90945.2	184722	191822	68528.1	553854	136846	146731	111736
Q10567	AP1B1	AP-1 complex subunit beta-1	14	9	26	7	949	104.5	5.06	2.499	1.32	0.00491524	1.28661e+06	1.74376e+06		3.71592e+06	337401	922428	242459	298757	39106	1.88341e+06	247223	482971	239262	664538	2.38998e+06	17089.9	13916.5		15170.6	93892.4	20068.5	14959.1	250364	11603.2		14670.7	19707.9	50838.5	83519.3		1.73373e+06	2.07701e+06	260330	5.11105e+06	808871	1.25531e+06	655186
P80108	GPLD1	Phosphatidylinositol-glycan-specific phospholipase D	16	9	73	9	840	92.3	6.37	7.993	3	6.30789e-06	2.73549e+06	3.05374e+06	1.07405e+06	256844	553176	826066	1.22734e+06	719708	1.49063e+06	4.46233e+06	1.48888e+06	2.22587e+06	2.95557e+06	2.42342e+06	2.5506e+06	14537.8	22279.9	11146.7	71094.5	50326.4			48319.5		21864	13162.9	153391	84017.1	12115.4	5863.55	3.24181e+06	3.39078e+06	1.1624e+06	496627	1.12333e+06	1.01268e+06	1.82938e+06
A0A075B7D8	IGHV3OR15-7	Immunoglobulin heavy variable 3/OR15-7 (pseudogene) (Fragment)	36	7	248	1	119	13.1	8.28	0.124	-3.01	6.36623e-05																39226.9	22696.7	24038.6		780821	35403.3		116882	24414	2367.66	318538	19822.7		51114.8	49348.1	45687.4	14521.5	22174.8	45320.6	28458.3	24149	10455.2
Q92896	GLG1	Golgi apparatus protein 1	9	8	26	8	1179	134.5	6.9	1.186	0.25	0.421223	457182	78739.9	140845	2.59777e+06	45441.4	595959	47205.4	98980.5	95596	2470187	86475.1	195916	64934.9	87954.2	1.47126e+06	65729.3	16164.4		18293.8	259301	19573.1	73960.8	15801.8	17753.3		50666.2	28794.4	10760.3	148559	6284.06	644845	233204	346931	3.48826e+06	265563	784858	258883
P0CG39	POTEJ	POTE ankyrin domain family member J	8	10	351	1	1038	117.3	5.97	0.18	-2.47	0.0431842				150698					503612								179952		69360.5	80768.9			52607.9	265263			35409.1		39108.8	43054.6	16115.2	29506.2	57652.1	202356	59003.9	16856.3	20115.2
A0A0J9YXF8	PRR4	Proline-rich protein 4	37	11	812	11	147	16.9	7.52	0.01	-6.64	2.46798e-07	1.84172e+06	967708	663678	354231	292715	2.00635e+06	564113	539435	367100	694691	399127	1.00247e+06	727189	960809	1.86443e+06	2.12554e+07	1.67606e+06	5.28439e+07	4.18802e+06	2.98213e+08	5.49184e+07	1.31251e+06	4.79613e+07	9.04908e+07	102837	1.87847e+07	3.02343e+07	6.18198e+07	2.24974e+06	396110	2.30342e+06	1.19202e+06	844163	631677	791063	2.44605e+06	1.0611e+06
P01591	JCHAIN	Immunoglobulin J chain	55	7	272	7	159	18.1	5.24	0.015	-6.04	4.43136e-12	654704	140296	570535	1.11623e+06	160021	440899	403466	141079	376758	179394	487555	449531	643114	573332	773768	8.00359e+06	1.11003e+06	4.11309e+06	625084	4.54438e+07	2.05804e+06	9.96944e+06	5.44442e+06	6.16696e+06	632409	9.05239e+06	9.00123e+06	2.47636e+06	3.16064e+07	936503	848043	268850	652793	1.60423e+06	461791	611744	722349
P08397	HMBS	Porphobilinogen deaminase	33	10	42	10	361	39.3	7.18	3.713	1.89	2.54714e-06	664606	1.8049e+06	1.92275e+06	536733	116932	970869	471891	132846	56732.3	151715	549656	273912	822740	1.12593e+06	1.51431e+06	18340.8				36098.9			34368.6						44633.7		891087	2.00411e+06	2.03543e+06	812936	333963	1.13781e+06	726181
P43353	ALDH3B1	Aldehyde dehydrogenase family 3 member B1	22	9	244	7	468	51.8	7.62	0.943	-0.08	0.632219	1.02123e+06	472498	219787	754255	101686	4.66544e+06	82988.7	743049	845474	7.71463e+06	31587.8	1.76996e+06	102737	97775.5	4.01181e+06	130360	233055	125595	385378	31474.7	524578	90743.9	55305.9	116784		163538	286298	28580.8	33285.3	839224	1.3214e+06	682548	492298	1.12015e+06	379421	5.34954e+06	308430
P08571	CD14	Monocyte differentiation antigen CD14	31	8	90	8	375	40.1	6.23	0.649	-0.62	0.886205	2.38304e+06	2.87585e+06	2.42803e+06	4.85752e+06	33872.4	1.63987e+06	427920	304671	368460	1.2016e+06	815449	2.00821e+06	836658	541856	3.71276e+06	256593	21001.1	220276	77580.6	2.48429e+06	283588	503403	381889	203014	19047.7	385913	11361	34413.5	1.07227e+06	8033.49	2.86982e+06	3.25086e+06	2.5903e+06	6.52264e+06	279123	2.04528e+06	725780
P50990	CCT8	T-complex protein 1 subunit theta	23	11	91	11	548	59.6	5.6	2.298	1.2	0.0049283	3.50709e+06	7.54975e+06	6.05574e+06	1.00296e+07	1.13073e+06	1.95617e+06	3.07546e+06	532987	1.64492e+06	4.67572e+06	1.30317e+06	3.35202e+06	2.46502e+06	5.0905e+06	4.95803e+06	91532.2	292429		181396	524443	19541.5	220947	1.27601e+06	290168	28050.7	218574	477617	44683.5	152568	340563	4.21276e+06	8.38303e+06	6.41062e+06	1.3487e+07	2.15554e+06	2.30438e+06	4.65083e+06
O75390	CS	Citrate synthase, mitochondrial	23	9	60	9	466	51.7	8.32	4.616	2.21	0.000291223	2.00403e+06	1.28067e+06	1.01128e+06	940325	13625	3.87904e+06	18540.8	662786	1.32657e+06	2.75869e+06	429045	6.47794e+06	226330		1.03142e+07				11420.1	13615.5			17233.9	45265.7				22824	44329.6		2.44506e+06	1.49793e+06	1.17932e+06	1.4355e+06	291912	4.46408e+06	368720
P52907	CAPZA1	F-actin-capping protein subunit alpha-1	41	7	25	5	286	32.9	5.69	0.953	-0.07	0.587738	1.54836e+06	700693	1.13683e+06	8.95116e+06	372159	2.23174e+06	179398	676860	447386	3.23888e+06	948330	2.35781e+06	663085	76534.2	4.20337e+06	177051	216945		134855	263358		167598	923206	119607	23864.8	111526	426166	34965	176414	218396	1.83747e+06	859974	1.25747e+06	1.20267e+07	859413	2.55899e+06	479321
G3V5Z7	PSMA6	Proteasome subunit alpha type	37	8	121	8	252	28.1	6.76	3.228	1.69	0.000203531	7.24722e+06	5.09429e+06	3.55331e+06	3.83367e+07	2.19287e+06	6.77283e+06	2.33217e+06	2.83567e+06	3.06478e+06	1.32821e+07	3.61684e+06	6.68086e+06	4.1899e+06	3.7562e+06	9.11861e+06	332430	320757	28824.6	365793	347587	314945	230536	1.48465e+06	58288.5	24004	177989	876705	96293.6	119454	340749	8.67089e+06	5.76573e+06	3.77789e+06	5.14782e+07	4.18032e+06	7.89375e+06	3.55826e+06
Q99497	PARK7	Parkinson disease protein 7	47	8	170	8	189	19.9	6.79	0.672	-0.57	0.339544	6.03009e+06	3.33351e+06	2.3705e+06	2.39016e+07	1.66029e+06	4.10367e+06	3.13168e+06	3.26831e+06	2.90353e+06	1.70261e+07	3.47658e+06	4.96651e+06	3.41832e+06	2.61546e+06	4.05421e+06	1.28503e+06	1.59556e+06	260540	1.67762e+06	710957	580513	443985	3.71869e+06	764354	131985	460469	3.76565e+06	394979	456077	1.68491e+06	7.16367e+06	3.73965e+06	2.52775e+06	3.20948e+07	3.08202e+06	4.75727e+06	4.66785e+06
O75874	IDH1	Isocitrate dehydrogenase [NADP] cytoplasmic	26	9	59	8	414	46.6	7.01	0.228	-2.14	0.0123161	269655	6.01342e+06	223916	627145	256773	795867	3.0485e+06	30040.3	152723	3.04783e+07	69578.6	424857	328872	774116	1.9903e+06	252494	275040	97336.5	265802	948555	114930	482009	3.57723e+06	387105	40129.2	282227	1.26636e+06	254725	307133	410300	528906	6.78101e+06	383936	1.06626e+06	705869	951170	4.59599e+06
P05388	RPLP0	60S acidic ribosomal protein P0	26	8	17	8	317	34.3	5.97	3.551	1.83	0.0110645	856282	382605	1.68299e+06	153426	486993	1.11028e+06	773219		195986	1.40427e+06	505282	783362	1.44758e+06	492304	3.35117e+06				36092	41294.1			246111	1.03998e+06			10038.5	8255.01		38881.3	1.17718e+06	657596	1.99193e+06	406873	1.13532e+06	1.34418e+06	1.34595e+06
P16930	FAH	Fumarylacetoacetase	23	8	144	8	419	46.3	6.95	13.927	3.8	2.19663e-14	2.87428e+06	9.59221e+06	6.32903e+06	7.7212e+06	2.25775e+06	1.00552e+07	4.17725e+06	2.43382e+06	6.10099e+06	6.28165e+06	1.95239e+06	4.95191e+06	8.63127e+06	7.59846e+06	9.79614e+06			41846.6		79927.6	21486.4	52118.8	212613	31072.5	1706.02		33033.5	18371.6	55294.9	57355.7	3.50331e+06	1.06509e+07	6.69992e+06	1.0368e+07	4.19629e+06	1.15296e+07	6.22629e+06
P09105	HBQ1	Hemoglobin subunit theta-1	46	5	38	5	142	15.5	7.62	9.37	3.23	9.88919e-05	1.48511e+06	2.69134e+06	3.28777e+06	58679.8	2.00793e+06	431326	2488551	63392.2	1.53366e+06		1.50209e+06	1.61674e+06	5.17902e+06	4.65595e+06	1.21943e+06	54812.6	15176.9		24553.9	179196			94059.7	39729.4		24058.9		15593.1			1.7576e+06	2.98839e+06	3.48044e+06	191817	3.69195e+06	519653	3.70924e+06
P49788	RARRES1	Retinoic acid receptor responder protein 1	35	7	114	7	294	33.3	8.51	0.037	-4.76	9.65027e-10	253931	52576.1	9390.36	314794		199604		9266.99	146690	14380	255341	11265.5	45284.2	45778.9		967958	279903	1.44362e+06	88942.2	3.52301e+06	1.42133e+06	5.3336e+06	1.02197e+06	2.6922e+06	59119.9	2.47849e+06	632871	436021	1.01207e+07	119064	404274	281598	205332	538458	184571	376161	215112
P50995	ANXA11	Annexin A11	21	10	45	9	505	54.4	7.65	0.858	-0.22	0.463395	706287	226645	212502	6.26219e+06		1.84565e+06		371678	358787	4.66305e+06		1.12697e+06	9495	513789	2.69983e+06	107815	63838.1	71528.8	117407	242763	55689.8	66328.9	704402	183217	30313.2	160088	567223	12837.9	54814	203957	929516	478724	513639	8.40882e+06	363535	2.19176e+06	258570
Q9H4A4	RNPEP	Aminopeptidase B	21	9	41	9	650	72.5	5.74	1.561	0.64	0.11833	4.61644e+06	4.22058e+06	736453	4.97782e+06	221286	1.47282e+06	1.52226e+06	567315	1.24218e+06	9.37477e+06	1.68553e+06	1.76661e+06	1.1818e+06	1.44732e+06	3.90644e+06	121570	109495	14822.2	103270	578362	125433	227946	1.17107e+06	179959	26304.6	143340	642071	96444.4	141794	173419	5.50142e+06	4.70534e+06	940234	6.7921e+06	628079	1.71054e+06	2.43036e+06
Q32Q12	NME1-NME2	Nucleoside diphosphate kinase	48	10	413	3	292	32.6	8.48	5.985	2.58	1.8188e-07	2.79017e+07	2.01689e+07	2.0333e+07	2.45577e+07	5.2179e+06	2.01245e+07	9.82212e+06	6.13291e+06	8.02445e+06	4.34125e+07	1.23843e+07	1.68595e+07	9.17876e+06	8.81918e+06	3.30539e+07	222231	496434	49805.9	319276	540960	141581	555269	2.02679e+06	759289	47057.9	478631	985299	154711	150807	460007	3.30212e+07	2.2395e+07	2.15245e+07	3.30346e+07	9.60378e+06	2.30754e+07	1.46401e+07
P26641	EEF1G	Elongation factor 1-gamma	19	7	51	7	437	50.1	6.67	7.948	2.99	0.000550744	1.89453e+06	1.70011e+06	869459	5.14132e+06	108826	3.03582e+06	185660	1.38875e+06	348893	7.00967e+06	243320	3.04563e+06	196729	104782	6.68733e+06		9482.66						420732	144936		100105	31840.7				2.34391e+06	1.94496e+06	994656	6.90373e+06	349738	3.5393e+06	400884
A0A7P0Z472	ADSL	Adenylosuccinate lyase	25	8	18	8	526	59.3	7.09	2.772	1.47	0.00199704	6.43453e+06	1.56987e+06	175661		286840	466149	323006	176798	56617.8	3.36833e+06	208251	535628	343736	469580	1.78341e+06				48486.3	26990.5			105003	89884.9						9383.11	7.61516e+06	1.81715e+06	419772	171370	640605	660456	626350
F6TLX2	GLOD4	Glyoxalase domain-containing protein 4	21	9	153	9	502	54.7	8.7	2.114	1.08	0.00257865	5.65754e+06	4.13469e+06	2.70895e+06	2.96917e+07	1.87381e+06	7.64383e+06	1.94568e+06	2.4526e+06	1.86853e+06	1.23074e+07	2.69643e+06	4.62664e+06	2.59203e+06	1.46455e+06	1.11747e+07	264745	249836	12199.4	246126	508714	72783.7	203078	1.97413e+06	208909	25542.8	181363	783721	143061	121476	335247	6.71258e+06	4.66374e+06	3.0089e+06	3.98698e+07	3.5783e+06	8.76466e+06	2.9592e+06
P68036	UBE2L3	Ubiquitin-conjugating enzyme E2 L3	65	7	37	7	154	17.9	8.51	1.063	0.09	0.877179	1.15883e+06	896331	543888	1.08595e+07	319770	746482	219923	613581	145288	1.52815e+06	296210	465352	400875	225215	1.11007e+06	157545	167099		127823	50099.7	78574.1	91850.3	477723	76442.8	22228.3	43664.1	291181	23787.6	49151.9	111122	1.47222e+06	1.09898e+06	710296	1.4582e+07	719163	934768	457506
O43390	HNRNPR	Heterogeneous nuclear ribonucleoprotein R	16	8	19	6	633	70.9	8.13	1.358	0.44	0.0100747	166644	42429.7	67286.4	3.11303e+06		365387		83849.8		729240		404766		48582.7	1.00052e+06							21711.1									247052	133531	174599	4.18015e+06	153779	494828	184771
P52888	THOP1	Thimet oligopeptidase	16	8	39	8	689	78.8	6.05	2.813	1.49	0.0022051	1.26201e+06	1.76431e+06	816071	2.07046e+06	535577	1.80092e+06	623150	811796	947941	5.08367e+06	985114	2.11536e+06	1.30401e+06	1.0057e+06	2.20635e+06	200548			157834	60989.8		57218.9	70631.8	182619	15621.9	288404		33578	123551		1.58177e+06	2.00206e+06	878725	2.83731e+06	1.16256e+06	2.08206e+06	965536
P07360	C8G	Complement component C8 gamma chain	46	6	104	6	202	22.3	8.31	40.165	5.33	2.56003e-17	6.60506e+06	7.36548e+06	1.14289e+07	7.36741e+06	1.38663e+06	7.48343e+06	2.20389e+06	2.20266e+06	1.54215e+06	6.92498e+06	4.84909e+06	7.31543e+06	5.32879e+06	2.43611e+06	3.30846e+06								91182.6	34804.8							7.81697e+06	8.17842e+06	1.20987e+07	9.8929e+06	2.54455e+06	8.58075e+06	3.28495e+06
P55058	PLTP	Phospholipid transfer protein	24	9	112	9	493	54.7	7.01	0.056	-4.15	3.72449e-09			466087	675136	92070		172117			962047	76019.1	104886	220096	584397	538681	363508	126968	544232	134639	8.39667e+06	506384	2.02863e+06	2.0312e+06	1.25089e+06	107292	1.07558e+06	656254	881410	5.82527e+06	309100	326325	224044	755532	1.09387e+06	361601	342370	439993
C9J2C0	TUBA8	Tubulin alpha chain (Fragment)	22	7	105	1	467	52	5.31	75.185	6.23	6.54839e-11	3.05362e+06	2.91681e+06	1938604		2.06675e+06	2.07725e+06	1.04789e+06	2261093	1.01365e+06	1.90381e+06	1.31087e+06	1.83231e+06	2.14905e+06	2.07196e+06	2.2513e+06				6608.93						4273.33						3.6139e+06	3.23874e+06	2.05221e+06	40891.4	3.79262e+06	2.38185e+06	1.56191e+06
P19013	KRT4	Keratin, type II cytoskeletal 4	23	13	805	4	520	56.1	6.61	0.193	-2.37	1.36348e-05	137602	828352	236946	24857.6		304675		50647.6	104557	39194.9	386147	314718		102826	163850	99594.7	454589	81091.5	177650	230849	28584.4	48879.6	227003	170354	24462.9	267781	432738	20269.7	53012.1	395259	235299	972299	300741	120252	86019.4	497102	173973
Q99102	MUC4	Mucin-4	2	8	42	1	5412	542	5.3	1.276	0.35	0.260148				678839		214874				311042																					42230.2	3196.37	48395.9	911539	41577.1	246382	56982.7
A0A6Q8PFJ0	LMNA	Prelamin-A/C	16	10	31	10	729	80.9	8.27	1.569	0.65	0.0530323	679050	729753	454615	6.6112e+06	481419	2.0613e+06	121958	710661	224158	1.2917e+06	347452	1.06174e+06	354177	245753	2.2017e+06	43183.3	161108	42800.8	41948.2	100835	69743.4	28615.4	120342	70888.5	4620.91	51397.9	177469		154306	82275	1.02992e+06	1.02729e+06	629822	8.87747e+06	1.05874e+06	2.43212e+06	377320
A0A0A0MSS8	AKR1C3	Aldo-keto reductase family 1 member C3	31	9	128	1	323	36.8	7.94	1.478	0.56	0.294939				125432		137726			50784.7	50900.8		162667			151971																25027.3	49706.7	12873.3	168429	6888.79	157921	15153.1
P29622	SERPINA4	Kallistatin	22	8	95	8	427	48.5	7.75	9.11	3.19	1.07993e-08	4.74171e+06	6.86474e+06	7.00775e+06	116246	1.96105e+06	4.0522e+06	3.97427e+06	1.27397e+06	2.61874e+06	3.92099e+06	3.32909e+06	2.93654e+06	4.75264e+06	3.75124e+06	6.63926e+06	44460.4	43533.2			113362		49892.2	468148	96692		47717.7	55998.6	18378.2	31783	82701	5.61173e+06	7.62241e+06	7.41842e+06	368016	3.60624e+06	4.64639e+06	5.92375e+06
P11047	LAMC1	Laminin subunit gamma-1	7	9	161	9	1609	177.5	5.12	0.062	-4.02	8.69044e-12	368094	837470	464019	709856	370792	441895	1.03728e+06	378328	825698	815258	863939	606154	586548	659087	618948	2.36868e+06	3.74071e+06	3.96107e+06	3.6524e+06	939458	2.88433e+06	2.11594e+06	2.24792e+06	2.27257e+06	155511	2.32426e+06	4.26083e+06	659086	2.19854e+06	2.04862e+06	609873	1.04512e+06	716113	1.06886e+06	851065	725168	1.67494e+06
O60506	SYNCRIP	Heterogeneous nuclear ribonucleoprotein Q	15	8	24	6	623	69.6	8.59	12.797	3.68	1.01912e-16	4.7102e+06	3.32398e+06	3.23945e+06	6.10432e+06	871704	4.68172e+06	1.53846e+06	1.52942e+06	1.52188e+06	4.20136e+06	2.57115e+06	5.40746e+06	1.99292e+06	2.96366e+06	4.61947e+06			14679.4		106232		35163.8				27230.3			67939.5		5.62334e+06	3.87935e+06	3.52711e+06	8.19683e+06	1.8808e+06	5.4332e+06	2.45884e+06
P18510	IL1RN	Interleukin-1 receptor antagonist protein	34	6	91	6	177	20	6.19	0.011	-6.49	2.12964e-11				2.25702e+06		152020						1.1542e+06		115315		3.56072e+06	1.03124e+07	185754	1.75561e+06	2.21039e+06	842759	1.15421e+06	3.76219e+06	3.09706e+06	221122	1.26942e+06	8.82376e+06	958486	449609	3.06241e+06	197661	180684	197857	3.12146e+06	187044	347459	243178
Q08257	CRYZ	Quinone oxidoreductase	38	7	24	7	329	35.2	8.44	0.348	-1.52	0.0449286	766543		153386	7.72005e+06		1.27619e+06		840735	201648	2.0598e+06		1.07112e+06			2.05747e+06	137698	183529	135367	172868	70406.3	109603	181344	870946	247939	15445.5	121155	298483	55767.8	91273	320750	1.01767e+06	282442	331336	1.04143e+07	231004	1.4855e+06	183605
A0A0A0MRJ7	F5	Coagulation factor V	5	7	14	7	2229	252.1	6.05	0.755	-0.41	0.497402	509681	1.27346e+06	153365	1.95099e+06	14925.8		169853	94458.7	121019	862890		700839	147310	374544	776069	119735		24529.9	11332	705561	47250.9	198775	76368.6	94047.7		87462.7	66454.6	11962.2	489351		672855	1.47262e+06	285446	2.6842e+06	149303	243445	400101
P49247	RPIA	Ribose-5-phosphate isomerase	32	8	91	8	311	33.2	8.54	10.816	3.44	3.22034e-11	4.09594e+06	1.83363e+06	2.93325e+06	2.17233e+07	1.45795e+06	3.4351e+06	1.83016e+06	1.87593e+06	1.90061e+06	4.63779e+06	3212885	3.26613e+06	2.88905e+06	885706	5.17898e+06	13356.1	12578.5	14184.2	10537.1	48064.9	29527	24954.6	201685	6901.47			56084		11398.8	44866.3	4.88071e+06	2.09899e+06	3.19043e+06	2.91698e+07	2.79941e+06	3.97803e+06	2.75832e+06
A0A0G2JS65	MUC4	Mucin-4	2	8	42	1	7418	734.2	5.24	2.436	1.28	0.0149042	2216623	1.61338e+06	2.13674e+06	5.55823e+06	1.8788e+06	2.65284e+06	1167948	716546	2.14577e+06	4.29209e+06	3.645e+06	3.5885e+06	7246830	6.6569e+06	2.65316e+06	35318.3	145630	52812.1	196112	255665	439124	709954	161316	251859	107549	204632	174103	78691.9	1.59796e+06	62441	2.90365e+06	2.0559e+06	2.48222e+06	7.46355e+06	3.65803e+06	3.17693e+06	1.9661e+06
P05089	ARG1	Arginase-1	44	10	59	10	322	34.7	7.21	0.603	-0.73	0.145434	1.73709e+06	1.09837e+06	1.42701e+06	4.68165e+06	539637	2.34898e+06	745133	707576	713117	1.4825e+06	356597	2.03152e+06	2.31899e+06	1.20365e+06	3.11414e+06	185732	343011	372022	769536	233273	1.72034e+06	264719	192457	1.00274e+06		206841	586686	85143.3	449717	2.48688e+06	2.23452e+06	1.39146e+06	1.60665e+06	6.33634e+06	1.05653e+06	2.77268e+06	1.23255e+06
P48147	PREP	Prolyl endopeptidase	18	9	23	9	710	80.6	5.86	0.523	-0.93	0.0973278	1.94693e+06	1.34247e+06	116120	1.267e+06	127040	795247	187746	120507	201613	3.37433e+06	691688	309617		1.00763e+06	1.54465e+06	308807	241466	252502	168739	82413.3	203559	198627	233502	392145		160135	346499		177214	439491	2.36007e+06	1.60393e+06	285528	1.83026e+06	446591	972860	429429
P10809	HSPD1	60 kDa heat shock protein, mitochondrial	20	10	25	10	573	61	5.87	1.829	0.87	0.0185617	1.33013e+06	283823	496280	1.14419e+06	86037.3	725586		366440	61328.9	3.54873e+06	70362.9	5.25174e+06	52537.4	85415.9	3.0096e+06	17216	13812.9	11386.7	30014.1	12700.5	17535.1		18798.2	28602.9	6337.47	13821.8	27371.4	8929.9		7789.29	1.64903e+06	414052	681300	1.63773e+06	349405	879282	306451
Q5TDH0	DDI2	Protein DDI1 homolog 2	30	9	70	9	399	44.5	5.05	12.695	3.67	8.58222e-13	4.64476e+06	6.1763e+06	3.36339e+06	2.83191e+06	1.56907e+06	2.38953e+06	1.47844e+06	414807	585891	1.45154e+06	3.56517e+06	3.14227e+06	4.38858e+06	3.31482e+06	4.37706e+06	11189.1	29131.7		14818.9	84207.1		20302.6	107915	17906.7			39064.4			16373.3	5.58142e+06	6.87501e+06	3.62044e+06	3.89393e+06	2.94078e+06	2.81087e+06	2.2803e+06
P49189	ALDH9A1	4-trimethylaminobutyraldehyde dehydrogenase	23	11	131	10	494	53.8	5.87	0.469	-1.09	0.00374008	2.53233e+06	1.64768e+06	555979	1.30065e+06	246729	1.487e+06	331998	343341	515835	6.60975e+06	404165	673968	73937.3	440737	2.93431e+06	436379	509053	129113	458584	456285	243529	328086	1.90622e+06	538910	25607.1	247333	1.07531e+06	90700.2	105861	595483	3.09127e+06	1.9288e+06	718945	1.86932e+06	644936	1.81876e+06	702776
Q16658	FSCN1	Fascin	23	7	32	7	493	54.5	7.24	4.786	2.26	5.09362e-06	1.61919e+06	2.28171e+06	16299.9	356929	563539	609492	826144	81646.2	466444	1.01445e+06	119719	277170	482071	1.29588e+06	1.09035e+06								38883								1.9426e+06	2.53355e+06	217518	535135	1.15891e+06	784608	1.24889e+06
P15531	NME1	Nucleoside diphosphate kinase A	47	8	385	1	152	17.1	6.19	42.988	5.43	5.12523e-15	3.00961e+06	1.76853e+06	2.35465e+06	2.74986e+06	930999	2.14995e+06	1.65006e+06	823905	398423	3.37956e+06	1.13364e+06	987389	1.15315e+06	916586	3.24717e+06		13652.2	10199.5	4340.96		11989.9			20339.8						16794.3	3.56182e+06	1.96373e+06	2.49264e+06	3.69249e+06	1.70844e+06	2.4652e+06	2.45945e+06
P51884	LUM	Lumican	34	9	144	9	338	38.4	6.61	8.487	3.09	0.00015421	4.65824e+06	9.92888e+06	3.7845e+06	1.44299e+07	514183	5.42694e+06	3.11526e+06	2.20253e+06	921163	1.37687e+07	2.67104e+06	3.51523e+06	2.55098e+06	6.90642e+06	5.89122e+06	65821.9	152275		46607.6	70627.1	37426.9	48779.8	487588	63211.4	231929	50625.3	66842.7	7165.18	361358	582983	5.58478e+06	1.11134e+07	4.0362e+06	1.93763e+07	1.17635e+06	6.23813e+06	4.68379e+06
Q6UWP8	SBSN	Suprabasin	24	8	17	8	590	60.5	7.01	0.382	-1.39	0.00016529	690919	221186	242625	135987		167916	142872	4335.06	88653.1	114516	206938	53836.5	45368.7	43023.7	403382	136299	116971	64711	45926.1	235978	134928	63623.8	116704	1.24239e+06	2648.3	25068.2	96789.5	20071.7	100916	172743	1.10549e+06	352146	494324	347127	304671	422479	437207
A0A7P0TAT8	HSP90B1	Endoplasmin	13	8	26	6	814	93.7	4.91	2.988	1.58	0.000414547	242492	517990	405435		150839	471461	165254	123413	324390	849446	61499.7	2.64749e+06	233578		3.21582e+06	11796.6	11995.3			69437.6				99388.5		9287.08			21181.3		318814	645594	493778	203549	402918	625444	334108
Q9UNZ2	NSFL1C	NSFL1 cofactor p47	28	8	37	8	370	40.5	5.1	0.441	-1.18	0.104429	965609	1.13596e+06	50249.9	2.92223e+06	317409	246431	543176	112114	627312	3.01788e+06	54908.3	168548	331121	1.23241e+06	128806	29164.2	356634	146319	106208	372949	260362	302059	293287	113143	4723.91	62595.7	433115	7283.37	455784	52963.6	1.14578e+06	1.32215e+06	247528	3.92395e+06	670455	373889	853665
A0A0C4DH35	IGHV3-35	Probable non-functional immunoglobulin heavy variable 3-35	26	5	251	1	117	12.8	7.88	0.017	-5.87	3.12968e-12							27330.5						23451	71926.9	49797.2	189320	55752.7	49603	18217.4	1.88141e+06	129725	381276	204094	173624	17118.4	350231	100624	119771	461589	51267.3	23482.7	45565.7	41570.4	2788.66	5429.42	3656.61	40736.8
P08263	GSTA1	Glutathione S-transferase A1	49	11	541	1	222	25.6	8.88	3.09	1.63	0.136809	4.27729e+07	3.0448e+07	2.87376e+07	1.23225e+08	587155	1.44607e+08	1.19696e+06	8.47404e+07	1.71053e+07	3.77649e+08	2.39351e+06	1.35967e+08	2.67234e+06	1.68112e+06	1.24965e+08	1.71487e+06	1.39352e+06	833030	2.54828e+06	1.14234e+06	1.00471e+06	1.86191e+06	1.34271e+07	1.36882e+06	86057.3	793389	1.75686e+06	619651	1.01064e+06	1.48132e+06	5.06494e+07	3.3903e+07	3.04706e+07	1.65535e+08	1.1959e+06	1.65811e+08	1.86006e+06
Q04917	YWHAH	14-3-3 protein eta	35	8	298	5	246	28.2	4.84	0.75	-0.41	0.276226	629220	1.19052e+06	216280	263775	340979	1.32504e+06	210964	102486	408661	1.13322e+06	272818	1.0896e+06	348951	423199	2.47195e+06	122800	152045	28423	149228	179036	284487	77618.1	304109	69695.3		124081	378786	24187.8	114490	616717	800658	1.3273e+06	365367	438400	758176	1.51933e+06	459745
P22234	PAICS	Multifunctional protein ADE2	28	10	28	10	425	47	7.23	2.955	1.56	0.000395416	1.83827e+06	1.09806e+06	3.07399e+06	2.14893e+06	142209	868296	42308.6	256455	157027	1.58508e+06	2.27921e+06	857790	867456	545519	2.69026e+06		19907.9		16773.3	51628.8	32986.1		139159	28679.8		49984.9	62572.4	5347.45	317365	23624.5	2.25799e+06	1.29007e+06	3.26824e+06	2.97188e+06	538703	1.13452e+06	301812
Q9UBG3	CRNN	Cornulin	26	7	14	7	495	53.5	6.1	0.617	-0.7	0.547243	78737.1			9.15203e+06	205296	100434					433580	407238		647969	96984.2	81344.1			16737.9	63446.1	21790.3	50161.3	103531		11922.5	19484.8	251730		137486	110482	327051	268762	216341	1.2307e+07	559255	289630	167961
P06702	S100A9	Protein S100-A9	45	8	164	8	114	13.2	6.13	0.019	-5.74	3.22329e-13	196578	1.24901e+06	391698	3.04377e+06	54513.9	577607	314755	101643	163627	1.3213e+06	72947.9	194053	325617	1.06214e+06	329963	1.6761e+06	4.83497e+06	1.04749e+06	3.0705e+06	1.1753e+06	1.94039e+06	3.40738e+06	6.38424e+06	7.28333e+06	657593	1.93494e+06	6.53117e+06	2.79183e+06	4.43329e+06	3.432e+06	385537	1.52513e+06	544325	4.23021e+06	361156	830354	664355
Q00013	MPP1	55 kDa erythrocyte membrane protein	25	7	36	7	466	52.3	7.37	0.875	-0.19	0.575372	1.25426e+06	2.24662e+06	1.29518e+06	4.37555e+06	926123	1.44563e+06	991279	267458	744762	1.59211e+06	721391	638411	1.05359e+06	77007.7	1.12911e+06	311852	245496	141003	237713		1.38224e+06	78687.4	99868.7	142607	10688.4	219188	642862	37304	40850.8	903192	1.53423e+06	2.49458e+06	1.43172e+06	5.92043e+06	1.6995e+06	1.73948e+06	1.58768e+06
P09210	GSTA2	Glutathione S-transferase A2	49	11	504	1	222	25.6	8.59	16.768	4.07	9.34248e-08	660831	630525	296820	661953	194826	2130045	278327	1.80402e+06	136164	9404660	107295	1.90283e+06	77100	312830	1.77605e+06								18139.8								782082	700117	314214	888865	357518	2.44238e+06	414854
Q7KZF4	SND1	Staphylococcal nuclease domain-containing protein 1	14	8	29	8	910	101.9	7.17	1.983	0.99	0.000788827	416454	347207	323126	2.01658e+06		1.28264e+06	23107.8	209226	155764	1237647	61249.9	1.06521e+06	24536.1	84203.8	1.05101e+06								57920.6						43691.5		618069	439078	487706	2.70785e+06	211433	1.55593e+06	220892
Q14651	PLS1	Plastin-1	14	7	67	2	629	70.2	5.41	0.929	-0.11	0.750529				181612		187976		31871.9		688682		182030			120134	16283.4	10235			149498			226080	13831.9	6182.46		25895.5			39835.4	95903.5	78678.1	56985.7	253112	92267.5	219893	86387.2
P62805	H4C1	Histone H4	54	10	197	10	103	11.4	11.36	1.203	0.27	0.993315	1.01146e+07	1.7479e+06	1.14945e+06	6.1815e+06	318712	2.69738e+07	3.19741e+06	4.0865e+06	891807	2.19827e+07	700502	5.60165e+07	1.34009e+06	2.4416e+06	1.95237e+07	393878	959698	318736	1.57685e+06	806358	396457	515968	620582	2.71084e+06	47904.3	429354	1.10945e+06	363954	1.38003e+06	410168	1.21043e+07	2.21596e+06	1.38346e+06	8.37297e+06	779882	3.09456e+07	4.87846e+06
J3KQ18	DDT	D-dopachrome decarboxylase	50	7	74	7	132	14.2	7.3	2.626	1.39	0.000774762	3.17414e+06	2.59164e+06	1.74331e+06	1.30745e+07	2.55329e+06	2.49365e+06	2.79052e+06	1.1806e+06	2.23668e+06	3.206e+06	2.38515e+06	2.45845e+06	2.70426e+06	4.00182e+06	4.23739e+06	139125	48162.5	179940	184079	378977	192137	1.13538e+06	770255	147934	1785.12	144771	277825	54236.9	212153	48611.9	3.77692e+06	2.89564e+06	1.98202e+06	1.75564e+07	4.71516e+06	2.88822e+06	4.21463e+06
A0A804CD06	PTPA	Serine/threonine-protein phosphatase 2A activator	34	8	129	8	373	41.7	7.05	11.466	3.52	3.83273e-06	3.5085e+06	2.28978e+06	6.81017e+06	4.25808e+06	1.72566e+06	2.49809e+06	1.99183e+06	1.70723e+06	1.32065e+06	5.74619e+06	4.62818e+06	2.33931e+06	4.21062e+06	2.96609e+06	6.2049e+06	26594.4		34786.2		199512			673410	960109		125764	71950.4			13145.5	4.22912e+06	2.59708e+06	7.20926e+06	5.71771e+06	3.21983e+06	2.95179e+06	3.09551e+06
P00387	CYB5R3	NADH-cytochrome b5 reductase 3	26	6	46	6	301	34.2	7.59	4.817	2.27	1.92616e-08	3.74479e+06	1.19307e+06	2.62149e+06	6.73918e+06	1.71878e+06	3.55971e+06	1.73367e+06	737902	1.43998e+06	1.31534e+07	1.8625e+06	4.19003e+06	1.96524e+06	700675	3.88579e+06	37436.2	65277.9	16878.8	26504.4	77316.8	52231	81523.6	255591	29307	6289.62	116185	58539.3	26286	92804.9	49039.2	4.45371e+06	1.405e+06	2.77511e+06	9.04932e+06	3.15408e+06	4.11073e+06	2.62774e+06
P06576	ATP5F1B	ATP synthase subunit beta, mitochondrial	20	7	26	7	529	56.5	5.4	0.407	-1.3	0.00537447	280211	365168	78637.2	268592		288155		123287	89342.8	1.03184e+06		950270		209802	2.43098e+06	85827.2	223021	29520.5	134151	273589	28144.9	44951.7	269675	51096.2	10841.7	246290	407945	55348.6	45214.7	67444.8	409304	532852	163333	409076	145567	442080	94151.2
Q00796	SORD	Sorbitol dehydrogenase	29	9	56	9	357	38.3	7.97	0.331	-1.59	0.00900452	1.70588e+06	1.97863e+06	601924	470961	138148	2.16527e+06	120971	318456	68369	1.9199e+06	209834	452166	342018	495676	3.338e+06	331766	174334	36301.5	397729	765146	67721.1	575852	4.433e+06	335315	53157.5	113016	677325	55594.8	117528	419223	2.14252e+06	2.22534e+06	901589	825894	426210	2.57166e+06	397502
A0A1B0GW77	ALDH7A1	Aldehyde dehydrogenase (NAD(+))	22	10	28	10	554	60	8.18	1.078	0.11	0.493477	841375	105669	111880	8.11746e+06	39195.3	322338	161947	130962	287508	1.14344e+07	31506.1	484352	94020.8	309531	1.26061e+06				50810.4	74673.4	12452		252902	69475.9		23986.1	178903	36951.6	287110	62192.8	1.163e+06	315172	438311	1.0924e+07	288376	592468	473615
P00441	SOD1	Superoxide dismutase [Cu-Zn]	36	5	32	5	154	15.9	6.13	10.574	3.4	4.05493e-07	2.92171e+06	2.56172e+06	2.006e+06	1.50245e+06	809591	2.49144e+06	2.26143e+06	860312	1.82125e+06	4.92439e+06	2.57481e+06	2.72556e+06	2.14567e+06	1.85564e+06	2.11549e+06	42743.8	75330.9		65361		47243.9		59590.1				112864	13941.6	49784.1	25500.8	3.45779e+06	2.84446e+06	2.12356e+06	2.01748e+06	1.5299e+06	2.85677e+06	3.37071e+06
C9JF17	APOD	Apolipoprotein D (Fragment)	31	7	281	7	215	24.1	5.6	2.504	1.32	0.000295825	1.61202e+07	1.57764e+07	1.29234e+07	1.638e+07	3.47969e+06	1.36346e+07	1.55219e+07	3.63055e+06	3.55975e+06	1.16095e+07	8.87795e+06	7.64875e+06	1.20073e+07	1.41089e+07	2.23599e+07	308829	1.09442e+06	1.52376e+06	258961	775489	1.20694e+06	312974	1.17787e+06	2.0887e+06	56455.2	299392	584726	517800	1.80124e+06	350894	1.9078e+07	1.75177e+07	1.36807e+07	2.1995e+07	6.39553e+06	1.56339e+07	2.31357e+07
P02753	RBP4	Retinol-binding protein 4	36	6	150	6	201	23	6.07	9.891	3.31	3.52638e-05	5.16715e+06	7.67692e+06	2.79128e+06	1.32006e+07	1.73789e+06	3.10524e+06	3.0145e+06	2.75169e+06	1.35741e+06	5.42458e+06	842017	1.01364e+06	1.94287e+06	3.14497e+06	4.49633e+06	104345	1.98438e+06	4373.6	49351.8	39541.7	55595.7	41691.5	186463	280481		10335.5	48752.1	3766.99	26797.2	112006	6.1494e+06	8.52673e+06	3.04017e+06	1.77662e+07	3.26937e+06	3.60005e+06	4.50684e+06
P12277	CKB	Creatine kinase B-type	24	5	21	5	381	42.6	5.59	1.577	0.66	0.28648		662938	14948.2	2.45709e+06		1.36583e+06		41859.2	341309	587830		1.75966e+06	147715		1.76997e+06	51313.9	65162.3			32397.9					8786.65	88932.6		68995.4	95736.6		164498	809461	86846.3	3.29936e+06	153106	1.61382e+06	177689
A0A6Q8PFE1	AIFM1	Apoptosis-inducing factor 1, mitochondrial	15	7	17	7	622	67.9	8.94	1.038	0.05	0.146333	1.37536e+06			185145		781365	82821.8	645881	14421	4.37136e+06		3.67754e+06	73276.8		1.87163e+06	25856.1			21739.2	66267.5				33124.3		76624.6	19592.9	127256		2929.68	1.66093e+06	144304	232109	479449	182423	1.00985e+06	254578
A0A0J9YWQ3	SERPINF2	Alpha-2-antiplasmin (Fragment)	24	7	64	2	264	29.6	6.71	0.085	-3.56	0.016726		228353														64482.9	64699.9	90497.6	35940.5		84973.8		71008.1				81352.9		72658.2	54684	10178.5	253557	38935.1	12496.9	47154.1	41840.1	36026.4
P01034	CST3	Cystatin-C	32	5	191	5	146	15.8	8.75	0.016	-5.93	2.57328e-14	554598	523948	343024	3.30565e+06	27235.7	539659	99207.6	494653	429699	2.53168e+06	215912	366611	204002	125284	511066	6.22564e+06	1.45198e+07	4.40455e+06	781970	7.53741e+06	6.28081e+06	1.02266e+07	3.19007e+06	5.17803e+06	503560	4.74365e+06	8.27127e+06	3.44381e+06	1.02284e+07	1.06404e+06	803642	682938	460223	4.45711e+06	192491	694846	297461
P23284	PPIB	Peptidyl-prolyl cis-trans isomerase B	42	9	95	9	216	23.7	9.41	6.34	2.66	3.28273e-07	3.24834e+07	2.90046e+07	6.72499e+06	2.97469e+07	2.70769e+06	1.23939e+07	3.47699e+06	3.75431e+06	4.03821e+06	5.16239e+07	7.41574e+06	1.29483e+07	7.35293e+06	5.64577e+06	1.50919e+07	190171	72514.1	183359	939509	194174	15309.3	47673.1	412653	185934	15892.3	260005	39396.8	81237	501702	14199.3	3.84435e+07	3.24208e+07	7.24367e+06	3.997e+07	5.12312e+06	1.42514e+07	5.38208e+06
Q9UBQ7	GRHPR	Glyoxylate reductase/hydroxypyruvate reductase	29	6	56	6	328	35.6	7.39	5.639	2.5	2.7786e-06	1.76994e+06	2.57507e+06	494023	572036	1.21582e+06	3.56405e+06	770648	550346	1.10719e+06	3.2553e+06	1.58184e+06	2.3445e+06	907635	877734	5.1216e+06	30088.8				123482		58597.3	492754				49479.1	12356.8	125417	59809.3	2.09469e+06	2.85928e+06	582929	792995	2.23111e+06	4.08666e+06	1.15241e+06
P20073	ANXA7	Annexin A7	25	11	106	11	488	52.7	5.68	6.812	2.77	3.21259e-07	4.6913e+06	4.01623e+06	4.53927e+06	1.22357e+07	2.307e+06	5.3696e+06	2.29532e+06	1.04721e+06	1.14205e+06	5.88161e+06	1.17457e+06	3.13133e+06	2.1202e+06	2.53291e+06	6.34328e+06	32458.3	41821.6	6748.56	91266.1	121188	71582.6	10524.9	558138	38118.6	4207.42	68047.6	275704	28717	4935.89	176007	5.63881e+06	4.52879e+06	4.85619e+06	1.643e+07	4.32001e+06	6.19259e+06	3.44961e+06
P67775	PPP2CA	Serine/threonine-protein phosphatase 2A catalytic subunit alpha isoform	25	5	35	5	309	35.6	5.54	1.137	0.18	0.499095	1.40264e+06	898573	216971	1.09973e+06	94597.2	929092	436845	275056	800572	3.21031e+06	366387	2228361	1.02797e+06	182630	1.86879e+06	112292	235588		156034	253028	45644.6	98093	612976	119150		62411.3	271444	45182.9	53151.8	66799.6	1.72153e+06	1.04411e+06	352269	1.4767e+06	313299	1.10584e+06	776979
Q16698	DECR1	2,4-dienoyl-CoA reductase [(3E)-enoyl-CoA-producing], mitochondrial	27	6	25	6	335	36	9.28	9.05	3.18	3.573e-06	2.1564e+06		92044.3	5.8174e+06	601066	1.14712e+06	1049033	397711	1.02738e+06	4.53644e+06	1.01546e+06	1.35857e+06	61867.7	1.61373e+06	1.4855e+06			35667.6			26183.8										2.61061e+06	195033	241203	7.81156e+06	1.32875e+06	1.46856e+06	1.76453e+06
P31949	S100A11	Protein S100-A11	56	7	233	7	105	11.7	7.12	0.093	-3.43	0.000691737	3.08313e+06	1.2677e+06	890485	1.2557e+08	127831	5.37827e+06	146470	3.08695e+06	477571	1.59488e+07	468426	3.14185e+06	189806	294525	3.66764e+06	2.59176e+06	5.84439e+06	323770	2.67072e+06	3.06699e+06	513686	1.63677e+06	1.33605e+07	1.94395e+06	372193	1.9433e+06	5.46067e+06	987746	1.01305e+06	1.99844e+06	3.75597e+06	1.55251e+06	1.02747e+06	1.68627e+08	421531	6.20777e+06	395761
Q96DA0	ZG16B	Zymogen granule protein 16 homolog B	40	5	179	5	208	22.7	7.39	0.13	-2.94	2.49036e-06	1.71025e+06	572173	2.73769e+06	1.7451e+07		2.98282e+06	201739	157560	1.90364e+06	3.58107e+06	822575	2.29718e+06	2.49222e+06	258164	7.60159e+06	2.61697e+06	1.35767e+06	2.09407e+06	282854	9.72635e+06	2.36847e+06	8.41745e+06	5.84543e+06	4.59316e+06	666909	2.41681e+06	1.21209e+06	1.98844e+06	1.08544e+07	489678	2.02405e+06	684156	2.89813e+06	2.3433e+07	138091	3.4202e+06	361083
P08519	LPA	Apolipoprotein(a)	20	10	27	9	2040	226.4	6.07	5.016	2.33	0.000113022	2.05293e+06	1.96883e+07	4.63483e+06		437517	889768	709252	3.36224e+06	119336	3.96346e+06	2.54945e+06	103213	1.19761e+06	895489	2.71416e+06	17352	9626.57		15624.5	25037.1			76574.4	30618.4		65109.2	40974.3		45111.5	8171.76	2.54923e+06	2.18614e+07	4.90644e+06	251201	902265	1.1803e+06	1.09178e+06
A0A087X1Z3	PSME2	Proteasome activator complex subunit 2	31	6	41	6	254	29.1	6.71	0.291	-1.78	0.00250759	137261	1.60406e+06	1.70894e+06	26001	157552	415941	557347		364236	13483.2	215300	184555	702811	1.67442e+06	1.3893e+06	326952	220646	12946.3	64528.2	599797	36449.7	268467	2.57059e+06	315729	62440.6	392473	530570	30360.1	159807	450592	232364	1.82061e+06	1.84465e+06	204122	434260	628376	890210
Q86VB7	CD163	Scavenger receptor cysteine-rich type 1 protein M130	7	6	17	6	1156	125.4	5.95	3.329	1.74	1.06248e-05	245534	1.24389e+06	85038.5	1.10048e+06	132404	364990	368969	201710	179389	842934	138528	115889	195855	74554.4	1.09465e+06													9394.67			306235	1.38118e+06	210483	1.47772e+06	282888	483099	565953
P07737	PFN1	Profilin-1	65	7	237	7	140	15	8.27	0.162	-2.63	1.97483e-05	6.0029e+06	2.39337e+06	2.72158e+06	2.8315e+07	526749	5.72135e+06	989232	3.39694e+06	2.2711e+06	1.36604e+07	2.04484e+06	5.80464e+06	2.1538e+06	114527	1.23781e+07	4.11749e+06	5.10563e+06	856727	6.41016e+06	3.9285e+06	1.8839e+06	2.48651e+06	1.32418e+07	3.03247e+06	443713	2.06956e+06	7.52438e+06	1.60084e+06	3.25159e+06	3.80027e+06	7.14805e+06	2.73494e+06	2.99154e+06	3.80211e+07	1.05702e+06	6.57582e+06	1.61336e+06
P03973	SLPI	Antileukoproteinase	34	7	118	7	132	14.3	8.75	1.397	0.48	0.157919	2.11053e+06	697925	3.08806e+06	5.22276e+07	337209	3.80942e+06	241549	825899	2.18411e+06	5.48887e+06	755262	1.80108e+06	1.56142e+06	639650	7.41185e+06	230555	319383	118813	43042.4	436271	127442	378270	169161	296692	7038.9	225737	290315	119562	563827	44907.4	2.53584e+06	1.02783e+06	3.26903e+06	7.01308e+07	836936	4.36801e+06	507260
A0A2R8Y5A3	CTNNB1	Catenin beta-1	16	9	13	4	783	85.6	5.97	3.424	1.78	0.00110121	282707		110636	530318	32554	559813		171090		959220	43738	425497		601119	788876					38572.1									17510.2	16221.6	372350	71799.8	163006	795198	142932	664724	172073
P35606	COPB2	Coatomer subunit beta'	13	8	25	8	906	102.4	5.27	1.049	0.07	0.698658	466748	320232		173158		1.32036e+06		66428.4	17056.6	5.76526e+06		584584			2.01638e+06	14676.8	122920		166259	243512	16962.5	64621.9	383069	280617			282606			23260.9	696336	476579	192365	364872	133403	1.54135e+06	158656
Q8NBS9	TXNDC5	Thioredoxin domain-containing protein 5	28	6	29	6	432	47.6	5.97	5.529	2.47	0.000228861	935321	462819	603190	3.24915e+06	18204.1	1.0468e+06	12706.1	272863	195666	1.15444e+06	97583.2	1.71477e+06	314389	58219.2	3.72562e+06	16153.2					46286.9		19902.2			18132.5	45045.5			29080.9	1.14707e+06	523819	698571	4.36293e+06	160933	1.26044e+06	153626
I3L504	EIF5A	Eukaryotic translation initiation factor 5A-1	33	7	101	7	186	20.5	5.25	0.541	-0.89	0.21827	1.79018e+06	1.8037e+06	924910	1.21326e+06	278105	1.0676e+06	732111	361092	252556	1.30024e+06	703281	825978	620506	780242	2.30121e+06	282233	521126	11251.9	215820	270021	36440.7	180309	1.15037e+06	264495	50949.1	129997	872686	48035.5	86050.8	243464	2.11865e+06	2.06369e+06	1.01562e+06	1.64521e+06	561149	1.23803e+06	1.12934e+06
P06737	PYGL	Glycogen phosphorylase, liver form	13	9	31	7	847	97.1	7.17	0.164	-2.61	1.1064e-07		149685	18458.6			64765.1								237105	525720	74164.5	199059	59914.6	36040.8	330898	77408.4	365113	2.60249e+06	207399	16397.2	267447	337455	111659	286112	228539	323526	371571	340288	249249	278351	259535	146862
Q96P63-2	SERPINB12	Isoform 2 of Serpin B12	28	8	56	8	425	48.4	5.39	0.099	-3.34	1.80599e-06	26499.9			2.27732e+06	19878.3	16822.5	31905.4	8405.6	65061.3	96916.6	34384.5	12337.4		135347	47663.8	299357	603950	256394	807093	206349	1.25512e+06	344896	109949	292394		446350	707955	53665.4	177621	1.93391e+06	235987	224887	254142	3.06881e+06	238568	249794	299963
A0A0C4DH42	IGHV3-66	Immunoglobulin heavy variable 3-66	42	6	233	2	116	12.7	8.16	0.016	-5.97	6.70161e-12	175855	421000	259460	970749	267851	357477	570596	92630	267680	733047	239453	244726	354953	310009	583985	5.13802e+06	1.10405e+06	1.59654e+06	84716.5	2.66089e+07	2.48346e+06	5.1512e+06	4.71244e+06	3.03342e+06	861910	6.03339e+06	2.19551e+06	1.70596e+06	8.44541e+06	1.59952e+06	229658	469440	296289	1.32079e+06	496053	472868	867497
P31937	HIBADH	3-hydroxyisobutyrate dehydrogenase, mitochondrial	24	6	22	6	336	35.3	8.13	1.506	0.59	0.0599025	716352	132133	56164	6.6354e+06		1.26463e+06		262791	60787	3.41897e+06		1.43865e+06			1.7314e+06						27988.4	52237.2		33159.8		27548.5			60513.5		847790	254149	108108	8.90996e+06	75493.5	1.45007e+06	57600.3
P00505	GOT2	Aspartate aminotransferase, mitochondrial	24	7	28	7	430	47.5	9.01	2.865	1.52	0.00742246	1.77479e+06	80299.5	451397	312779	18599	1.15348e+06	102875	662186	381128	6.94296e+06	247332	3.15697e+06	211310	363093	1.68105e+06	69070.8	247607				42104.9					61829.1	126892	18296.3			2.18542e+06	258950	576215	509186	198708	1.35257e+06	372472
P27918	CFP	Properdin	19	6	33	6	469	51.2	7.9	5.139	2.36	4.35616e-11	651610	1.35035e+06	1.09558e+06	4112119	539342	1.18408e+06	686565	311688	549397	1.60269e+06	666301	1.04566e+06	505997	760625	847333					66967.8	62579.5					12401.2					818105	1.56382e+06	1.19601e+06	5.52172e+06	1.0086e+06	1.41027e+06	1.05345e+06
Q13867	BLMH	Bleomycin hydrolase	15	4	63	4	455	52.5	6.27	1.594	0.67	0.00762437	1.99133e+06	2.74765e+06	2.37391e+06	897290	659706	1.90945e+06	2.83649e+06	686681	1.03316e+06	1.41824e+06	1.08867e+06	1.33619e+06	2.80631e+06	2.48616e+06	3.8955e+06	113585	123696	134133	223148	100985	317606	162428	183156	171545	6760.97	115401	242818	32436.9	200754	359568	2.3567e+06	3.05091e+06	2.51303e+06	1.20487e+06	1.2106e+06	2.18944e+06	4.22786e+06
P31944	CASP14	Caspase-14	33	9	112	9	242	27.7	5.58	0.07	-3.83	2.65757e-09	509543	242643		6.50612e+06	77776.8	299658		53737.1	15695.6	628840	33643.7	159986	64250.1		661926	505885	1.06001e+06	2.05605e+06	527794	672258	1.45259e+06	994423	427602	2.65754e+06	53084.9	610931	1.06486e+06	277683	1.10096e+06	508945	838762	587262	259927	8.79456e+06	367423	564064	210168
A0A0C4DH25	IGKV3D-20	Immunoglobulin kappa variable 3D-20	37	5	172	1	116	12.5	4.59	0.044	-4.51	7.69821e-13	470902	918774	664859	693426	277496	631573	399193	124808	382717	420806	978850	600000	581724	2.79962e+06	1.15521e+06	2.71604e+06	868060	431534	402417	1.08034e+07	1.43326e+06	3.24902e+06	2.46612e+06	2.1834e+06	501607	3.92868e+06	2.11088e+06	1.05888e+06	5.01469e+06	654208	578040	1.04988e+06	745088	931127	546197	770248	655193
A0A0A0MS15	IGHV3-49	Immunoglobulin heavy variable 3-49	41	6	103	5	119	13	8.62	0.038	-4.74	2.75966e-08	143652		114554	305250	75865.1	222325	230871	16631.9	169252	289281	281053	109791	206290	415351	67883.7	1.36317e+06	87679	396987	44840.3	1.11965e+07	933168	1.6178e+06	1.59981e+06	1.5302e+06	219380	3.5828e+06	883872	689741	2.98175e+06	146977	336620	215363	215134	599301	347179	507827	521037
P63010	AP2B1	AP-2 complex subunit beta	13	8	15	6	937	104.5	5.38	2.631	1.4	8.26667e-06	243480	990530	58534.5	1948147	65370.9	610310	316556	251925	140015	217073	287428	100625	284923	85645.9	761884																349632	1.09986e+06	225242	2.63365e+06	213739	756103	527466
P25705	ATP5F1A	ATP synthase subunit alpha, mitochondrial	15	6	26	6	553	59.7	9.13	0.134	-2.9	7.34944e-09	158920	140956		286005		301633	138562	39981.5	51082.5	869663	66169.8	208022			2.10362e+06	252013	520784	378392	494037	370027	225436	198779	379313	277730	20395.9	261266	659281	102297	238575	238657	277310	300163	219025	519956	134875	483319	339445
O60547	GMDS	GDP-mannose 4,6 dehydratase	28	6	25	6	372	41.9	7.31	0.477	-1.07	0.0102097	84011.3	249460	185496	73961.5	62929.3	412265	53305.8		252806	1.98463e+06	116487	354024	328011	118130	1.02274e+06	79417.9	84848.3	26696.9	27639.2	245892		148480	488473	76667.9	9293.46	81553.1	217151	27907.9	81211.4	97135.6	182719	390030	345232	217527	210214	552943	214153
P45974	USP5	Ubiquitin carboxyl-terminal hydrolase 5	15	9	41	9	858	95.7	5.03	1.007	0.01	0.789471	693330	2.61658e+06	1.11562e+06	701108	183829	674694	558861	84553	359925	882165	285207	719405	1.01289e+06	1.4475e+06	1.73419e+06	116021	105261		121102	206746	26587.6	112189	942817	112784	6635.55	109703	353141	34901.4	92776.4	117997	887234	2.90538e+06	1.2712e+06	1.12566e+06	449096	842725	886623
A0A087WSY6	IGKV3D-15	Immunoglobulin kappa variable 3D-15	43	5	96	4	115	12.5	5.19	0.545	-0.88	0.0450111	175870	2.35311e+06	1.49336e+06	2.99007e+06	1.12032e+06	1.24866e+06	1.70875e+06		3.4083e+06		2.32032e+06	3.36147e+06	2978236	2421809	7.66214e+06	695736	240974	99591.9	66217.4	3.71411e+06	391470	675432	1.08259e+06	723386	61642.5	894370	744870	282182	1.10906e+06	312872	297485	2.70197e+06	1.70375e+06	4.03404e+06	2.10886e+06	1.49972e+06	2.66901e+06
Q96C23	GALM	Galactose mutarotase	29	7	41	7	342	37.7	6.65	0.114	-3.13	9.22745e-05	725844	316509	98863.4	8.60361e+06		433239		929741	241719	9.64594e+06		2.00613e+06	47279.5		2.21649e+06	690822	607577	631307	426476	551410	737276	822289	2.20014e+06	851544	84209	602803	915504	169665	733565	644569	1.01518e+06	450415	293051	1.15529e+07	314297	622756	306046
P61204	ARF3	ADP-ribosylation factor 3	36	6	46	4	181	20.6	7.43	0.233	-2.1	0.00121887	1.20277e+06	465904	569762	157699	6035.69	516463	27220.7	18343.1	131653	225124	200113	89382.5	561505	211516	5.65059e+06	242005	366129		188108	491767	47058.4	113091	1.53247e+06	324420	16991.7	200738	493637	89548.1	250114	212063	1.55714e+06	610907	669953	392730	151098	701735	250194
Q9UQ80	PA2G4	Proliferation-associated protein 2G4	21	9	95	9	394	43.8	6.55	8.072	3.01	1.28779e-06	4.4849e+06	3.23955e+06	4.51323e+06	6.16519e+06	550734	3.28634e+06	1.60556e+06	1.3972e+06	545168	7.8196e+06	724096	2.89194e+06	598589	1.33667e+06	2.79965e+06	65415	23546.6		88575.5	74575.5			407875	25489.3	3399.36		85745.4		46189.7	27454.1	5.30779e+06	3.62005e+06	4.77771e+06	8.32035e+06	1.15569e+06	3.76823e+06	2.39312e+06
P12956	XRCC6	X-ray repair cross-complementing protein 6	18	8	16	8	609	69.8	6.64	2.523	1.33	5.21143e-05	503529	642914	366985	832245	608419	2.78528e+06	109415	357145	105839	1.04052e+06	197337	540145	448508	182245	1.3013e+06	23229.7		15940.2		37127.8	41878.9	20315.9	27928.6				50799.8		49080.3	32850.5	656420	828128	485444	1.2111e+06	1.28191e+06	3.1937e+06	293462
A0A494C0J7	-	TGc domain-containing protein	15	9	32	9	712	78.8	6.27	2.92	1.55	0.0805186	4.29431e+06	4.62512e+06	1.57064e+06	1.97255e+07	1.40901e+06	2.75891e+06	118492	4.01566e+06	4.18617e+06	5.31773e+07	1.18347e+06	7.66622e+06	1.49927e+06	635657	3.11757e+07	222677	334901	308380	517224	292797	1.10317e+06	179866	87974.5	628711	12090.5	141324	671378	74611.6	157319	613121	5.31036e+06	5.30488e+06	1.83526e+06	2.65427e+07	2.65926e+06	3.29388e+06	445195
P06276	BCHE	Cholinesterase	16	8	62	7	602	68.4	7.42	7.629	2.93	8.48154e-11	1.22356e+06	2.14972e+06	1.44097e+06	3.59852e+06	783918	1.95476e+06	906862	592492	959776	2.51134e+06	1.57359e+06	950327	1.43147e+06	1.12485e+06	2.99362e+06	83850.6				134045							68159		29162.2		1.47292e+06	2.41586e+06	1.55103e+06	4.83206e+06	1.49545e+06	2.24139e+06	1.45498e+06
E7EMK3	FLOT2	Flotillin	24	9	25	9	483	53.1	5.24	2.172	1.12	0.0138875	1.5459e+06	3.97776e+06	700357	44634.8	2.62546e+06	631584	1.75618e+06	257078	587191	1.06142e+06	301670	403620	710859	576638	736135			10369.2	112983	48846.9		121061	144979	54085.5	9253.05	15641.6	214727		46818.6		1.89716e+06	4.41679e+06	895313	322316	4.81788e+06	804555	2.67874e+06
P28062	PSMB8	Proteasome subunit beta type-8	18	4	74	4	276	30.3	7.43	3.821	1.93	0.0576148	2.25455e+06	855486	1.15008e+06	1.3719e+07	104302	3.96685e+06	144659	2.42611e+06	1.44123e+06	1.33276e+07	298573	5.3584e+06	471329	128661	8.85499e+06	61362.3	47607		219385	199405	113542	102322	564623	75759.5	7215.58	71949.3	140872	26660.5	122345	150137	2.66822e+06	1.00102e+06	1.21748e+06	1.84218e+07	300506	4.54852e+06	330194
Q15181	PPA1	Inorganic pyrophosphatase	33	7	32	7	289	32.6	5.86	0.2	-2.32	8.58759e-06	123283		211211	2.61295e+06		106767	140838	214499	266602	1.48526e+06	357801	306883	450084		519161	341082	496152	33208.3	443487	382082	169901	373876	1.59742e+06	293888	24168.3	389756	1.01419e+06	98380.3	195476	290668	276897	183153	363069	3.53004e+06	104041	271087	277146
P06132	UROD	Uroporphyrinogen decarboxylase	24	5	34	5	367	40.8	6.14	4.401	2.14	5.41385e-10	1.48173e+06	955176	1.63584e+06	504382	207410	591874	431052	241329	283324	1.71803e+06	590892	740796	379701	852705	1.27545e+06								35013	58562.9						30367.5	1.7536e+06	1.0606e+06	1.7317e+06	697131	459872	690234	648240
O14745	SLC9A3R1	Na(+)/H(+) exchange regulatory cofactor NHE-RF1	25	6	77	6	358	38.8	5.77	0.264	-1.92	0.000892224	1.55413e+06	282335	104835	3.32675e+06		1.65868e+06		633606	311112	5.20564e+06	46913.9	909708		514011	1.49851e+06	384260	1.02102e+06	90110.6	321774	950974	79889.3	479837	1035500	353662	61471.1	142490	972889	106688	692827	527997	1.87469e+06	403786	349149	4.51352e+06	157648	1.91518e+06	222144
Q13835	PKP1	Plakophilin-1	14	7	28	7	747	82.8	9.13	0.095	-3.4	1.73395e-06		73521.8	148735	29267	79546.3	89087.3		6476.31	19123.3	24025.5		117752			63041.4	269090	262980	137888	753895	20702.5	1.00988e+06	290342	150711	343737	11519.3	449706	826842	40908	62255.3	1.87093e+06	130533	223012	201625	122750	270649	205531	183547
O75223	GGCT	Gamma-glutamylcyclotransferase	55	8	59	8	188	21	5.14	0.589	-0.76	0.353101	2.2774e+06	1.37568e+06	1.13985e+06	2.57544e+07	601099	2.26676e+06	1.09003e+06	1.84411e+06	766935	7.37712e+06	1.04297e+06	1.91216e+06	1.17427e+06	1.32765e+06	2.21511e+06	410281	658716	337625	356860	229214	602946	378746	443347	406977	24895.6	336281	895571	129765	876528	347483	2.74401e+06	1.60551e+06	1.32546e+06	3.45828e+07	1.31169e+06	2.67055e+06	1.76978e+06
Q9NNW7	TXNRD2	Thioredoxin reductase 2, mitochondrial	15	6	58	5	524	56.5	7.5	0.054	-4.22	4.15935e-08	126860			1.66526e+06	47409.2	346435		120907	72177.4	708399		402231		42502.9	776235	101477	97420	782388	31804.8	434334	665210	1.42769e+06	1.40993e+06	661589	41713.8	1.19788e+06	408318	312871	1.50132e+06	171405	197565	169851	105221	2.2361e+06	224847	422517	46125.2
P55884	EIF3B	Eukaryotic translation initiation factor 3 subunit B	10	6	36	6	814	92.4	5	2.992	1.58	0.00803879	346349	76077.5	409669	372635		1.01888e+06	119221	268894	201688	1.22322e+06	100692	1.11827e+06	12532		1.34846e+06	4853.99	8916.48	4570.3		53153.5		4459.19	10218.9	58781.7	2263.15	2048.9	5766.45	2336.54	4600.67		506662	155434	433676	505366	83811.7	1.16829e+06	256540
J3QL71	SCRN2	Secernin-2	13	4	28	4	433	47.5	5.68	0.861	-0.22	0.627082	413869	168289	200044	3.09251e+06	54726.1	572437		347934	319933	3.46321e+06	116368	1.08239e+06	228367		573752	121150	116827		113896	91319.9	54025.3	54705.4	1.09655e+06		6592.47	40258.8	318767	57859.6		101749	565477	301514	323634	4.1526e+06	222050	661734	145511
P34913	EPHX2	Bifunctional epoxide hydrolase 2	13	5	14	5	555	62.6	6.28	2.219	1.15	0.605716	499964			2.60852e+06		275959		188795		2790850		542962		233730	806818		8010.05	109257	56786.2	83898.5		9948.78	145095	83296.4		58582	44329.2			10432.2	647373	116955	66315.5	3.5027e+06	154513	354919	87083.6
P02008	HBZ	Hemoglobin subunit zeta	44	8	1769	5	142	15.6	8.21	38.699	5.27	2.0291e-05			2.05924e+07	6.15366e+06	7.14247e+06	7.03304e+06	3.60199e+06	680714	5.71984e+06		4.59077e+06	3.67925e+06	6.5804e+06	507667	1.56724e+07				34673.8							188126					99169.3	183919	2.17992e+07	8.36712e+06	1.31069e+07	8.18859e+06	5.3926e+06
Q9NQW7	XPNPEP1	Xaa-Pro aminopeptidase 1	16	8	36	8	623	69.9	5.67	1.692	0.76	0.128738	464755	3.16734e+06	274936	1.42105e+06	30813	1.67049e+06	317310	70330.3	144172	2.71628e+06	53428.7	600236	105666	441732	1.62122e+06		9004.96		21100.3	127559	37910.8	45165	615558	19596.4		64055.4	205656	8421.72		82493.5	628421	3.51692e+06	381144	1.90817e+06	275384	1.91544e+06	584720
P61158	ACTR3	Actin-related protein 3	26	6	26	6	418	47.3	5.88	0.338	-1.57	0.00382747	610545	1.07618e+06	95204.7	52524.6	81518.8	1.1028e+06	327512	59110	89637.1	407237	111074	193965	107193	159978	2.60064e+06	98991.3	47675	68145.3	42175.5	322193	120274	112056	907398	130114	10024.1	46845.7	220263	36184.5	228902	113251	781879	1.23296e+06	274728	174199	246692	1.27019e+06	575878
P11413	G6PD	Glucose-6-phosphate 1-dehydrogenase	19	8	56	8	515	59.2	6.84	0.989	-0.02	0.662726	564885	3.03902e+06	2.20307e+06	429274	673569	896078	777238	431844	898158	763919	655464	1.14577e+06	763321	1.58147e+06	2.03947e+06	147797	116878		66746.8	483692		271137	1.12589e+06	123352	5377.85	172348	390856	32309.2	563663	213571	843357	3.43498e+06	2.35918e+06	705009	1.31975e+06	1.06602e+06	1.22758e+06
P01880	IGHD	Immunoglobulin heavy constant delta	18	5	11	5	384	42.3	8.12	1.354	0.44	0.048515	30405.8		432484	268939		51505.8		26375.1			1.42903e+06	3.15287e+06			192057	5882.96			6422.12			28945.1					10784.3			20921.1	231713	176050	489837	392928	208263	203177	152567
O43490	PROM1	Prominin-1	11	6	25	6	865	97.1	7.27	3.828	1.94	0.137848	850858	954831	44457.2	2.4597e+06	151714	1.25098e+06	534208	26649.6	471431	1.40085e+06	757226	963006	27545.7	35177.2	1.24171e+06	108194				515066		200832	14497.8	56143.4		167589		12650.2	339232		1.00698e+06	1.13686e+06	241876	3.3339e+06	402067	1.4946e+06	914536
P61981	YWHAG	14-3-3 protein gamma	36	8	314	4	247	28.3	4.89	0.151	-2.73	0.00056326	533822	601026	348577	753139	177496	646018	337625	143933	186616	748130	333042	481784	425083	394846	1.22648e+06	343628	877795	204961	3.76178e+06	135729	895142	166668	733876	303217	21253.9	1.68207e+06	1.0615e+06	241013		2.89955e+06	689261	676663	431939	1.04151e+06	389349	751360	508211
P12830	CDH1	Cadherin-1	9	5	24	5	882	97.4	4.73	2.748	1.46	0.0282368	1.06357e+06	1.06124e+06	98676.2	3.72831e+06	62455.3	1.52655e+06	327035	261193	481264	2.75798e+06	355582	1.49761e+06	786157		1.80236e+06	45701	21682	18298.3	40363.8	377891	37579.2	42564.7		53265.2	8054.86		37883.7	66893	143512		1.31926e+06	1.2603e+06	222684	5.02437e+06	239455	1.81629e+06	553019
A0A075B6S5	IGKV1-27	Immunoglobulin kappa variable 1-27	44	6	188	1	117	12.7	8.29	0.383	-1.39	0.000797272	363362	230602	255520	181718	533672	333594	208013	124134	50706	187209	112735	112354	238675	263053	291041	436640	47656.9	118933		1.76765e+06	114772	140828	170931	220666	10350.2	285537	22275.4	46975.4	324823	82367.3	522271	281911	332524	255139	1.01273e+06	427664	395001
P20810-5	CAST	Isoform 5 of Calpastatin	10	6	23	6	756	81.1	5.2	0.071	-3.81	2.24825e-06	1.63564e+06	2.61258e+06	267874	820457	321589	637284	529748	108244	412057	2.23112e+06	52568.4	74962.8	217756	1.31476e+06	746436	278485	273812	1.28897e+06	16346.5	5.11421e+06	1.36509e+06	3.85888e+06	1.20489e+06	3.38989e+06	48533.4	1.83156e+06	4.33793e+06	629198	7.53944e+06	470944	1.93576e+06	2.90093e+06	379421	1.1098e+06	622088	792965	789602
Q53FA7	TP53I3	Quinone oxidoreductase PIG3	30	7	54	7	332	35.5	7.17	2.017	1.01	0.00102673	1.61289e+06	2.08495e+06	909696	4.79119e+06	594396	1.52597e+06	418714	429614	418175	7.04284e+06	407827	1.58999e+06	835550	409245	3.00731e+06	20159.4	39521.2	81679.7	76171.9	75928.5	22842.6	69477.2	390013	95604.3	7400.64	19915	97735.3	11834	6763.31	109730	1.91931e+06	2.36055e+06	998673	6.43358e+06	1.17894e+06	1.8244e+06	731095
Q9BRF8	CPPED1	Serine/threonine-protein phosphatase CPPED1	29	7	35	7	314	35.5	6.2	2.388	1.26	0.0118208	1.62734e+06	2.17233e+06	3.75871e+06	3.06538e+06	3.30712e+06	2.37092e+06	1.10966e+06	1.72676e+06	1.0041e+06	2.50552e+06	2.44035e+06	1.10454e+06	1.35415e+06	5.5987e+06	3.1209e+06	122475	875855	32754.5	233041	762567	31515.6	68061.4	606845	131453	11784.8	120424	381916	72560.6	71294	163903	2.10678e+06	2.51083e+06	4.06478e+06	4.13699e+06	6.12975e+06	2.75913e+06	1.71404e+06
P01599	IGKV1-17	Immunoglobulin kappa variable 1-17	39	7	178	1	117	12.8	8.68	1.123	0.17	0.796703	4.45255e+06	3.33658e+06	2.89038e+06	46168368	5.737e+06	2.62493e+06	4.91077e+06	2.90406e+06	8402424	12021520	8.27706e+06	6.05976e+06	5.01695e+06	5.89096e+06	4.99084e+06	1.83679e+06	478031	372846	112407	5.25119e+06	587898	1.80738e+06	784369	1.45163e+06	106322	1.95124e+06	902421	390024	2.76685e+06	530868	5.2889e+06	3.75972e+06	3.117e+06	6.1997e+07	1.05347e+07	3.03664e+06	7.35644e+06
P01033	TIMP1	Metalloproteinase inhibitor 1	44	6	51	6	207	23.2	8.1	0.054	-4.22	6.42708e-10		57501.5		4.78166e+06	46747.3	47317.6		24062.7	57317.3	268602	172236		96938.2	229351		683075	1.09895e+06	395122	236632	1.14935e+06	674295	666888	527874	663626	59434.3	1.24709e+06	1.09166e+06	272439	1.16726e+06	134896	274548	240227	125553	6.42078e+06	203434	260183	236044
P50895	BCAM	Basal cell adhesion molecule	15	7	40	7	628	67.4	5.81	5.649	2.5	1.19516e-05	1.46707e+06	986166	449988	2.67434e+06	443355	1.32971e+06	1.56053e+06	419716	845463	1.89813e+06	773057	1.04337e+06	268764	392298	1.44959e+06			78511.3	50577.7			12022.7	247033	53258.6		15998.5			26933.3		1.75687e+06	1.18313e+06	637904	3.64594e+06	989168	1.58921e+06	2.32601e+06
Q16651	PRSS8	Prostasin	26	6	65	6	343	36.4	5.85	0.028	-5.15	6.71771e-10		22711.4		4.0363e+06		19099.2	7202.35	9609.48		198662	7266.12		9172.95	32750.2	111072	1.1008e+06	280740	179368	50878.5	2.57363e+06	1.18358e+06	1.2143e+06	397396	796005	146761	1.55478e+06	746997	609976	1.35757e+06	58875.3	235027	175628	179848	5.47873e+06	166730	209734	232465
P01762	IGHV3-11	Immunoglobulin heavy variable 3-11	43	6	136	1	117	12.9	8.6	0.123	-3.03	4.78538e-06		75129.6	26343.2	308038			24022.4	12378.1	166451	31449.3	31454.3	21616.3	34676.9		80627.2	155331	26694.8	21386.3		1.2345e+06	52964.6	252447	127814	60756.3	2751.09	205490	130921	50915.7	481872	29304.2	77426.1	153859	107209	434293	66578.6	43917.6	102944
P00742	F10	Coagulation factor X	13	5	35	5	488	54.7	5.94	10.073	3.33	1.67856e-10	1.106e+06	4.01259e+06	1.40069e+06	64210	944693	1.63955e+06	752457	334659	501838	832187	559593	1.86437e+06	464280	2.32162e+06	1.15211e+06										6385.9						1.30893e+06	4.45546e+06	1.48278e+06	252239	1.73357e+06	1.87996e+06	1.12156e+06
O75131	CPNE3	Copine-3	19	8	20	8	537	60.1	5.85	0.924	-0.11	0.432187	805939	308880	149902	1.78084e+06	64211.3	1.28e+06	139798	100719	223313	3.82461e+06		510500	76675.7		1.93634e+06	23161.2	28911.3	13579.9	55535.1	52733.1	88972.8	26058.7	63837.5	20482.3		50160.2	97882.8	7497.17	58884.4	104444	1.03353e+06	481738	376431	2.44323e+06	341169	1.56029e+06	342962
P35221	CTNNA1	Catenin alpha-1	9	6	29	6	906	100	6.29	2.246	1.17	0.000845628	552670	136606		716225		768194		162864		902421		625081			1.61611e+06					12980.1			10113.2						9428.64		686136	257065	133073	961741	112025	932294	145248
J3QQX2	ARHGDIA	Rho GDP-dissociation inhibitor 1	23	5	58	5	235	25.8	7.44	0.21	-2.25	0.00428971	1.34727e+06	579054	557820	7.37597e+06	88108.6	1.35888e+06	397586	502600	335626	5.79379e+06	557845	1248581	554099	348684	2.34419e+06	526790	770665	70327.2	414367	438040	174192	298751	2.02593e+06	295118	59451.2	514263	1.46432e+06	154401	186610	600854	1.69245e+06	700607	660117	9.90439e+06	290767	1.61786e+06	673289
Q8NDH3	NPEPL1	Probable aminopeptidase NPEPL1	22	7	28	7	523	55.8	6.87	2.551	1.35	0.000199354	591037	732039	403054	169038	86061.4	920010		298914	285041	4.60033e+06	336988	2.02198e+06	277676	113117	1.48519e+06					62045.1		37924.5	68653.2	5175.18		15036	6399.12			18894.1	788491	938979	594070	421915	385961	1.15953e+06	221225
Q14240	EIF4A2	Eukaryotic initiation factor 4A-II	20	6	47	1	407	46.4	5.48	1.365	0.45	0.0374495	328870	237991	193465	266718	87175.7	271738	150888	83592.5	105431	556043	153636	521499	303408	161743	505719				17366.5	122062		23929.5	293506		3448		59099	11132.9	35512.9	32050.1	389212	264258	204802	358147	159973	311584	224901
Q8NCW5	NAXE	NAD(P)H-hydrate epimerase	25	4	36	4	288	31.7	7.66	9.99	3.32	4.45254e-08	1.64307e+06	1.01966e+06	918288	4.70351e+06	236253	2.19902e+06	248605	445572	358958	3.18019e+06	576271	1.44363e+06	840476	444337	3.38266e+06								408450								1.95925e+06	1.2019e+06	1.04329e+06	6.34142e+06	505697	2.57373e+06	450886
V9GYM3	APOA2	Apolipoprotein A-II	35	6	179	6	133	14.9	8.27	2.379	1.25	0.005323	1.98639e+07	2.89377e+07	1.4288e+07	2.04443e+06	3.27387e+06	1.06749e+07	5.09453e+06	3.8425e+06	2.4462e+06	3.25295e+06	1.57864e+07	4.92197e+06	8.43606e+06	4.99481e+06	2.32873e+07	1.46102e+06	1.63402e+06	69786.7	424708	298032	66688.1	122971	1.73731e+06	835691	70949.8	327614	566149	90828.3	80370.8	1.32141e+06	2.35086e+07	3.21316e+07	1.52056e+07	2.83934e+06	6.04618e+06	1.22628e+07	7.60025e+06
P50991	CCT4	T-complex protein 1 subunit delta	14	5	43	5	539	57.9	7.83	2.219	1.15	0.0796267	1.17107e+06	1.2151e+06	1.24409e+06	283070	84609.9	1.17562e+06	770151	55846.2	129644	296029	1.17463e+06	987792	368500	1.02002e+06	3.69979e+06	68751.5	36726.8			195558		106469	723243	46589.5	2068.04	153003	65025.1	30282.2		98750	1.44761e+06	1.39013e+06	1.31699e+06	443872	297827	1.40207e+06	1.18389e+06
P30048	PRDX3	Thioredoxin-dependent peroxide reductase, mitochondrial	34	6	24	5	256	27.7	7.78	1.937	0.95	0.0161919	895704	103669	178845	6.48016e+06		1.704e+06		777516	161079	1.76342e+06	99853.4	1.81144e+06			1.75602e+06	9140.11		21650	19498.7		14290.3	10656.6	7858.88	18600		25685.4	33227.2			34460	1.16998e+06	169513	223763	8.70151e+06	96126	2.0667e+06	149190
P25391	LAMA1	Laminin subunit alpha-1	3	8	94	8	3075	336.9	6.35	0.063	-3.99	1.38278e-11	457533	278849	401257	170005	487547	370317	1.07751e+06	439841	897861	611102	470820	423618	538555	650868	488811	2.08698e+06	2.8637e+06	2.81033e+06	3.3168e+06	581560	2.19564e+06	1.66012e+06	1.57207e+06	1.46055e+06	119054	1.87364e+06	3.43187e+06	559485	1.57905e+06	1.29843e+06	660830	483159	555097	461850	1.0132e+06	580082	1.64661e+06
P49327	FASN	Fatty acid synthase	3	5	8	5	2511	273.3	6.44	0.919	-0.12	0.848848	80666.2	1.31179e+06			10394.5	102548	54549.6			46288	18069.1		20745.8	154324	398438						81080.1		36099.2	28889		40049.3		13515.9			163644	1.45658e+06	127583	208373	123960	149442	183264
A0A075B6P5	IGKV2-28	Immunoglobulin kappa variable 2-28	32	4	82	2	120	12.9	5.94	0.013	-6.23	3.2242e-17	143262	245804	389439	1.15118e+06	106082	145549	174019	33443.3	164402	66953.1	129742	136492	242340	236501	306916	3.26582e+06	1.40763e+06	636268	442261	2.06882e+07	2.92519e+06	4.41967e+06	3.20704e+06	3.61814e+06	265340	4.62212e+06	3.37366e+06	1.34088e+06	8.25587e+06	1.07226e+06	193652	389314	487205	1.5458e+06	272741	264184	289243
P06753-2	TPM3	Isoform 2 of Tropomyosin alpha-3 chain	27	6	54	2	248	29	4.78	6.107	2.61	1.20286e-05	1.00056e+06	1.02571e+06	471048	1.6025e+06	863438	1.26989e+06	362294	605239	601744	1.47022e+06	474393	641935	745661	895802	1.42914e+06	25561.8	166285		23590.7	37161			76189.6			16175.3	51445.3		23801.9	25699.6	1.18415e+06	1.13892e+06	498653	2.15182e+06	1.58446e+06	1.4561e+06	540008
Q562R1	ACTBL2	Beta-actin-like protein 2	20	8	488	1	376	42	5.59	0.069	-3.86	3.51817e-06				61088.4													38716.5		26007.3			31284.5	217749	33591.8	6398.03	25463.7	56769.6	17979.6	56341.4	49968.1	30648.8	20719.1	3722.4	82029	25083.8	14639.2	46409.1
A0A0B4J1V0	IGHV3-15	Immunoglobulin heavy variable 3-15	38	5	113	4	119	12.9	8.62	0.036	-4.81	8.12232e-12	220601	568833	272115	964314	251923		425801	81673.5	363538	308490	370968		298099	471545	1.1165e+06	3.31062e+06	719519	476296	133854	19140397	994043	3.16215e+06	2.55899e+06	1.89691e+06	174196	5.59255e+06	1.54381e+06	863013	5.20534e+06	1.16664e+06	332517	703823	372710	1.35586e+06	554805	54161.3	727648
P02747	C1QC	Complement C1q subcomponent subunit C	25	5	115	5	245	25.8	8.41	45.263	5.5	1.19958e-16	5.19537e+06	1.69022e+07	5.20556e+06	15314805	3.19198e+06	7.82039e+06	5.46673e+06	3.62833e+06	3.70824e+06	9.8871e+06	2.49141e+06	1.84286e+06	4.24455e+06	8.80984e+06	8.00951e+06								70187.3				87479.1		36314.8		6.16454e+06	1.87677e+07	5.51062e+06	2.05646e+07	5.85749e+06	8.96711e+06	8.1483e+06
P01601	IGKV1D-16	Immunoglobulin kappa variable 1D-16	29	6	177	1	117	12.7	7.74	1.958	0.97	0.181664			188815			209647							236256							102603						37921.1					64742.8	62921.7	199880	26262.6	6565.36	240388	23067.7
Q14974	KPNB1	Importin subunit beta-1	9	5	40	5	876	97.1	4.78	4.023	2.01	0.00345662	1.8585e+06	1.94488e+06	610945		300954	2.14809e+06	634109	226368	159049	1.33474e+06	1.1231e+06	848157	379609	1.11943e+06	4.89225e+06	27692.8	27190.8		33377.7	225118		51398	747181			25774.7	52028.4	8910.79	49946.1	28862.4	2.1995e+06	2.15953e+06	664600	122782	608801	2.46307e+06	945155
P81605	DCD	Dermcidin	44	5	91	5	110	11.3	6.54	0.041	-4.59	3.8393e-16	845925	1006939	826971	2.10017e+06	736197	1.12016e+06	622039	947410	838319	1.35327e+06	543057	625947	1.15984e+06	1.05181e+06	900189	4.50326e+06	9.10354e+06	3.62712e+06	3.58011e+06	2.64726e+06	6.89457e+06	4.34503e+06	3.83864e+06	4.42724e+06	345310	4.29737e+06	9.33383e+06	977866	3.96945e+06	3.87771e+06	1.05898e+06	1.19585e+06	985613	2.91773e+06	1.50392e+06	1.33889e+06	990431
P07910	HNRNPC	Heterogeneous nuclear ribonucleoproteins C1/C2	21	5	33	5	306	33.7	5.08	1.864	0.9	0.0429556	619172	195972	102676	8817338		1.41849e+06		286885		1.08269e+06		2.12085e+06			2.74301e+06				22222.1	28043			29890.7	73588.9			71045.6			16869.8	792662	397347	212709	1.18945e+07	180344	1.6465e+06	179034
Q6P4A8	PLBD1	Phospholipase B-like 1	13	5	24	5	553	63.2	9.06	0.424	-1.24	0.18871	284229	172996	171312	3.37329e+06	21197.5	336834	12460.5	131189	76838.6	1.52418e+06	67520.6	869041	176859	126743	898559		327999	323497		196325			20504.8	252130	88201.4	488584		202611		857747	370160	332685	234121	4.52962e+06	185571	503866	122939
B1AK88	CAPZB	F-actin-capping protein subunit beta	27	7	27	7	301	33.8	6.43	1.602	0.68	0.0246807	794102	357783	351249	3.66212e+06	89467.1	776398	447947	369015	250803	2.65498e+06	315523	970074	528162	268848	1.57777e+06	59452.5	57515.2	30134.3	26810.1	70550.5	16686.3	53749.1	308002			45543.8	188963		78579.1	42281.3	1.03857e+06	512165	544343	4.91747e+06	305996	977664	814598
Q9UHX1	PUF60	Poly(U)-binding-splicing factor PUF60	15	4	7	4	559	59.8	5.29	1.109	0.15	0.184461				1.10772e+06						448471																					69470.9	90116.9	112622	1.48744e+06	106632	94135.4	96155.4
P06703	S100A6	Protein S100-A6	61	9	1103	9	90	10.2	5.48	0.378	-1.4	0.0181009	7.18658e+07	4.50362e+07	5.21317e+07	2.65873e+08	2.95168e+07	1.2745e+08	3.74801e+07	6.7089e+07	1.24301e+07	9.28712e+07	1.8845e+07	5.09934e+07	4.15723e+07	2.46888e+07	1.18644e+08	2.50012e+07	7.11517e+07	2.94661e+06	2.92153e+07	2.47781e+07	7.62168e+06	1.54516e+07	6.87498e+07	1.85496e+07	2.29636e+06	2.07049e+07	1.06055e+08	7.12901e+06	7.11777e+06	1.83724e+07	8.52006e+07	5.01438e+07	5.53647e+07	3.57111e+08	5.4369e+07	1.46325e+08	5.59878e+07
Q9NR45	NANS	Sialic acid synthase	16	5	21	5	359	40.3	6.74	0.733	-0.45	0.578479	3.50459e+06	1701892		742363	195548	2.18788e+06	246899	104711	811174	1.50376e+07	745126	2.5831e+06	638502	528913	1.42443e+06	199548	227943	67926.8	63684.4	411120	106491	191238	1.20514e+06	210294	13120.5	105056	487063	81253.3	118376	156032	4.22042e+06	1.92952e+06	228401	1.07748e+06	473441	2.53257e+06	490960
P52566	ARHGDIB	Rho GDP-dissociation inhibitor 2	44	7	38	7	201	23	5.21	0.283	-1.82	0.000407984	1.30796e+06	169257	57085.1	5.49535e+06	111507	1.04259e+06	251222	648196	553543	2.24185e+06	339851	451794	758401	499151	2.14733e+06	438537	935828	114974	528834	498712	131682	331257	1.0812e+06	355471	53335.1	300677	950279	82249.1	726054	458880	1.68243e+06	347938	176405	7.37911e+06	290420	1.26079e+06	621237
E7ETB3	DNPEP	Aspartyl aminopeptidase	26	7	26	7	493	54.5	7.74	0.369	-1.44	0.0265409	394297	1.69628e+06	299984	77084.5	159706	737816	287055	114502	160532	1.1881e+06	212146	560148	568739	332053	1.30472e+06	208746	41887.3	145373	78320.3	394224	96926	367586	398178	370676		240100	149177	12048	118700	56800.9	577598	1.8835e+06	451322	385569	484528	934755	538350
Q12905	ILF2	Interleukin enhancer-binding factor 2	23	5	8	5	390	43	5.26	1.578	0.66	0.0200088	217987		152370	227925		219922		33221.1		601127	38986.1	359670			1.82217e+06				31254.1												353076	198999	269052	336875	129274	302804	153608
P49721	PSMB2	Proteasome subunit beta type-2	39	7	138	7	201	22.8	7.02	7.7	2.94	2.21927e-09	5.29342e+06	4.46214e+06	4.37807e+06	2.15687e+07	4.0074e+06	5.32098e+06	4.11801e+06	2.79392e+06	2.88518e+06	1.2638e+07	2.4826e+06	4.95583e+06	4.5376e+06	3.92156e+06	8.68633e+06	56700.9	66822.5	115079	132481	167981	45190.2	415502	472439	53501.2	5120.72	97093.9	224508	38590.8	129870	135043	6.2849e+06	4.96762e+06	4.72915e+06	2.8991e+07	7.35384e+06	6.19529e+06	6.20073e+06
Q8IZ83	ALDH16A1	Aldehyde dehydrogenase family 16 member A1	15	8	18	8	802	85.1	6.79	1.517	0.6	0.0793104	782240	1.85445e+06	39686.8	40582.9	262871	315612	438951	70075	67575.2	328908	156369	65936.5	69563.8	505482	1.22683e+06				36180	34949.8		12570.7	181725	25108.7			52513.4		18212.6	13140.2	925767	2.05913e+06	217468	225012	517220	465916	728155
P14555	PLA2G2A	Phospholipase A2, membrane associated	31	6	118	6	144	16.1	9.23	0.034	-4.86	1.12511e-08	101164	140835	117815	389404	196762	386350	29917.7	88382.7	46663.9	337309	156506		56232.5	642620	724736	444827	640244	76490.7	102279	2.07647e+07	536397	1.85053e+06	1.48171e+06	1.42605e+06	322007	3.15254e+06	2.07309e+06	1.82875e+06	859319	370489	365468	262968	308104	668312	526347	537312	171716
A0A3B3IQ51	CFHR2	Complement factor H-related protein 2	22	5	81	1	355	39.4	6.65
Q9NRV9	HEBP1	Heme-binding protein 1	33	5	46	5	189	21.1	5.8	2.636	1.4	0.031506	2.1016e+06	687976	1.24446e+06	9.81268e+06	515196	891970	145865	1.24002e+06	225482	2.77936e+06	1.2863e+06	974945	1.32755e+06	1.44336e+06	2.59078e+06	71655.9	160060	16035.6	218218	118474	90342.5	28207.9	378178	65505	4324.49	91686.3	355091	54821.7	35060.7	17397.9	2.53367e+06	775232	1.32443e+06	1.31764e+07	1.00536e+06	1.07064e+06	295562
P46926	GNPDA1	Glucosamine-6-phosphate isomerase 1	27	4	12	4	289	32.6	6.92	7.471	2.9	0.011915	564464	427882	460397		522035	389881	320132		372486		402303	597812	455109	563403	1.18867e+06				23222.2	188553			175749	27168.6			41916.9			35952.9	668033	525049	487378	39882.8	1.00041e+06	447051	488714
Q86UX7	FERMT3	Fermitin family homolog 3	17	6	13	6	667	75.9	6.98	2.705	1.44	0.00736047	270690	315918	220093		123216	311646	184602			87013.8	446409	99397.3	49684.7		1.50052e+06								53291.9								323835	384033	258782	88725.6	246178	357344	275154
Q14914	PTGR1	Prostaglandin reductase 1	26	5	17	5	329	35.8	8.29	0.776	-0.37	0.80197	476886	222906	149609	837616		1.05694e+06		328322		731327		1.56181e+06			1.64491e+06	56763.1	40952	161151		142267		33298.4	437637	28965	5875	88538.1	238679	12109.1			632164	390061	254867	1.18723e+06	143195	1.22012e+06	220129
A0A0C4DH38	IGHV5-51	Immunoglobulin heavy variable 5-51	33	7	105	5	117	12.7	8.27	0.156	-2.68	5.12095e-09	785520	1.09326e+06	455796	577595	800522	1.48174e+06	880797	168173	1.17873e+06	926822	976966	491548	647763	2.45801e+06	1.17165e+06	2.90946e+06	453933	423320	186257	1.37814e+07	1.10134e+06	2.7852e+06	1.13571e+06	2.57032e+06	102058	3.33227e+06	1.05107e+06	728766	5.21591e+06	614448	1.10708e+06	1.41057e+06	665840	854611	1.68058e+06	1.87953e+06	1.44217e+06
P09228	CST2	Cystatin-SA	35	5	282	1	141	16.4	4.93
Q15907	RAB11B	Ras-related protein Rab-11B	30	5	32	5	218	24.5	5.94	0.542	-0.88	0.0850482	736851	731372	940904	36743.4		1.02162e+06	630654	145100	891398	902094	1.45399e+06	580597	1.17054e+06		1.94743e+06	230584	528174	33631	227183	730851	63890.7	239884	831985	223305	21501.6	66050.8	481538	105502	267585		1.02732e+06	941093	1.08958e+06	182415	163578	1.24766e+06	1.01421e+06
P28066	PSMA5	Proteasome subunit alpha type-5	34	6	103	6	241	26.4	4.79	0.909	-0.14	0.949446	2.54995e+06	1.71957e+06	1.2888e+06	9.20617e+06	1.02155e+06	2.53046e+06	824936	1.02905e+06	715937	5.76372e+06	1.34979e+06	2.75544e+06	1.82194e+06	9.97718e+06	4.66575e+06	598086	794055	36009.1	621337	237795	298509	410355	1.6454e+06	520676	36812.2	214473	1.14431e+06	156302	178749	455067	3.09413e+06	2.04643e+06	1.42454e+06	1.23986e+07	1.93779e+06	2.94537e+06	1.31195e+06
P21964	COMT	Catechol O-methyltransferase	24	4	10	4	271	30	5.47	0.117	-3.1	4.01482e-06				15014.5							14276.6				34868.3	137334	271105		156341	103082		29475.7	880536	237971	9527.39	235222	654314	26100.5	75906.9	34283.9	80114.2	96951.9	141996	107622	132176	110454	55307.8
O15296	ALOX15B	Polyunsaturated fatty acid lipoxygenase ALOX15B	15	8	9	8	676	75.8	6.1	0.567	-0.82	0.0062672	388095	613681	176123	1.10578e+06	66984.4	817164	182758	253366	190461	2.56682e+06	12092.9	357103			443139	251278	55483.2	53596.3	13911.4	354807	121038	247910	95516.7	87019.9	15644.6	454423	118827	70472.2	403668	84267.4	650756	787273	375552	1.56982e+06	315929	991628	539585
Q12805	EFEMP1	EGF-containing fibulin-like extracellular matrix protein 1	15	5	28	5	493	54.6	5.07	1.429	0.52	0.558509	338103	1.34936e+06	587752	1.46842e+06		328153	579929	25658.6	324027	778115	123511	244538	69589.4	800561	1.02363e+06	55688	337775		49688.2	66224.6	22363.8	36470.5	83147.7	45990.4		83878.8	105831	18606.2	43613.4	13895.1	490780	1.50743e+06	793743	1.99614e+06	196399	382869	877832
O75367	MACROH2A1	Core histone macro-H2A.1	24	7	16	5	372	39.6	9.79	0.134	-2.9	0.000100146	17929.8	68715.9		659497	21443.3	403832		111126	31846.8	172251		728348		16838.3	945218	151191	212187	52440.7	246656	44459.5	386656	137398	229764	275149	1458.49	101193	283525	17318.8	124815	356205	115940	152461	77596.6	899908	113194	570404	94284
P62979	RPS27A	Ubiquitin-40S ribosomal protein S27a	31	5	402	5	156	18	9.64	1.703	0.77	0.0407402	1.5289e+07	7.40526e+06	1.04496e+07	4.56809e+07	7.29051e+06	1.62137e+07	1.00917e+07	8.51366e+06	7.80343e+06	1.75165e+07	9.47102e+06	1.04356e+07	1.26418e+07	7.8973e+06	1.724e+07	1.79779e+06	2.73454e+06	595667	1.60077e+06	1.10927e+06	630790	1.48991e+06	2.61067e+06	1.40884e+06	174768	1.17441e+06	2.48702e+06	364479	1.08297e+06	1.01974e+06	1.80943e+07	8.22259e+06	1.10619e+07	6.134e+07	1.33785e+07	1.85912e+07	1.5042e+07
G8JLB6	HNRNPH1	Heterogeneous nuclear ribonucleoprotein H	13	4	20	3	472	51.2	6.8	1.172	0.23	0.197503	462928	29206.7	43378.3	4.5106e+06		646045		170691		962740	17035.9	419268		66897.7	801051		42964		38993.5		42808.8		45247.9				56911.8			94250.6	606443	166998	138660	6.05679e+06	142307	808174	185476
Q9NP55	BPIFA1	BPI fold-containing family A member 1	23	5	11	5	256	26.7	5.76	1.609	0.69	0.172473	158738		380885	3.19698e+06		1.10604e+06		115257	184589	227061	85278.3	79399.6	107131	85948.2	3.22987e+06	30089.4	65540.5	43337.2	24678.7			43277.5	68101.3								234415	130324	474720	4.29288e+06	135724	1.32085e+06	152654
P48740	MASP1	Mannan-binding lectin serine protease 1	10	5	35	4	699	79.2	5.49	6.052	2.6	3.09945e-06	1.29148e+06	1.93972e+06	295231		117953	775326	592049		678391	2.89163e+06	484677	594967	760353	821732	1.91107e+06				10531.1				93623.6							11055.7	1.58393e+06	2.15381e+06	430383	146108	309644	943436	882464
P61769	B2M	Beta-2-microglobulin	48	5	49	5	119	13.7	6.52	0.018	-5.82	3.47303e-09	170223	483709	129345	2.02467e+07		220544		60605.3	114790	92042.7	43989.7		57013.2	85516.7	632886	3.12071e+06	2.17415e+06	1.30405e+06	340028	3.28299e+06	4.4039e+06	1.62477e+06	5.51789e+06	1.48837e+06	326312	1.15604e+06	2.26967e+06	1.07678e+06	2.63863e+06	433185	347109	683999	298735	2.72848e+07	197023	346053	157979
A0A0A0MRZ8	IGKV3D-11	Immunoglobulin kappa variable 3D-11	42	5	104	2	115	12.6	5.29	0.01	-6.64	1.00893e-15				216058												1.46451e+06	378749	146811	246303	4.17739e+06	430153	1.1399e+06	700448	1.16519e+06	151720	1.57297e+06	1.21616e+06	471209	2.17947e+06	242227	54696.6	52370.6	53337.1	290120	64607.4	36225	49792.7
E7ETE2	HARS1	Histidine--tRNA ligase, cytoplasmic	18	7	34	7	512	57.8	5.88	1.634	0.71	0.0712388	496458	106452	439896	2.97471e+06		1.13331e+06	57757.4	214975	111302	3.25712e+06		997829	437678		1.28349e+06	24095.3	26916.3	40552.5	52261.8		46948.6	84068.3	119336	38342.2		72073.9	31650.4				689479	356729	543841	3.99442e+06	241810	1.29949e+06	263180
A0A0A0MRJ6	PCMT1	Protein-L-isoaspartate O-methyltransferase	31	5	12	5	285	30.3	7.52	3.029	1.6	0.000831885	1.53927e+06	453430	1.64431e+06	2.20005e+06	104051	665924	387755	346142	69720.2	890629	406337	372119	965936	281635	1.17011e+06	20488.1	14724.8		16974.3		66861.4		213111	81006.1		13143.1	72388.2	9813.71	23503.3		1.8217e+06	621396	1.82482e+06	2.95421e+06	332347	824371	642513
P36957	DLST	Dihydrolipoyllysine-residue succinyltransferase component of 2-oxoglutarate dehydrogenase complex, mitochondrial	13	4	22	4	453	48.7	8.95	1.832	0.87	0.100833	306137	144923		2.58832e+06		938337		175287		1.48737e+06		933059	161208	86055.6	1.05819e+06		56687		49328.3					35540.1	1790.42						362308	238859	79838.3	3.47558e+06	108137	1.07593e+06	74674.6
P02786	TFRC	Transferrin receptor protein 1	12	7	19	7	760	84.8	6.61	0.372	-1.43	0.265578	473818	2.54756e+06	42718.3	44367.5		176227	2.6695e+06	36876.9		1.29743e+06	20136.7	74527.8		3.72244e+06	191960	25120	74414.7	67155.4	361853		43421.3		30770.2	153264	4530.84	187524	71351.1	63941.8	45531	68660.1	586078	2.82874e+06	167854	207165	157029	279994	3.97895e+06
Q96DG6	CMBL	Carboxymethylenebutenolidase homolog	33	7	63	7	245	28	7.18	9.243	3.21	6.08649e-15	1.95287e+06	1.32645e+06	2.55056e+06	980924	699863	1.38123e+06	702697	692076	1.31416e+06	3.71509e+06	1.23026e+06	2.39624e+06	1.60905e+06	571077	1.99751e+06	22668.1				20372.8	6623.76			7461.92			6129.9			26972.5	2.31119e+06	1.51123e+06	2.70003e+06	1.41254e+06	1.32005e+06	1.62437e+06	1.08936e+06
J3KR44	OTUB1	Ubiquitin thioesterase	30	7	14	7	272	31.4	5	0.257	-1.96	0.000771113		808898		349876	236469	113418	1.28925e+06		29455.9	93897.3	34844.4	504756	575302	128562	853832	255261	393581		160681	309730	27279	115247	1.04054e+06	134172	21285.8	188989	628967	69264	54549.7	216335	151612	985575	182893	566326	525206	300309	2.04363e+06
D9J307	HLA-B	HLA class I antigen	22	6	9	1	362	40.4	6.3	0.636	-0.65	0.09043	35378.7		20990.3	288647		69854.5		18493.3	6660.26	59459	7718.14	34034.7			1.16297e+06		18610.5		4656.18	98851.1	28947.9	57875.2			1540.56	18703.6		20556.9	53402.5	8900.27	118048	96272.5	111978	442009	69732.5	167646	100858
A0A0J9YY99	-	Ig-like domain-containing protein (Fragment)	49	7	127	4	117	13	8.92	0.037	-4.74	2.25472e-05				603526			252189								221690	1.08341e+06		154198		6.69571e+06	194136	798142	571228	425543	80791.1	869717		422906	1.32693e+06	94448.3	154005	96209.7	159426	878893	78526.5	198891	533921
A0A0C4DH72	IGKV1-6	Immunoglobulin kappa variable 1-6	39	7	30	1	117	12.7	8.29	0.211	-2.24	9.04824e-05	35973.6	46248.7						24058.3								16489.3	11427	7687.61		107040		26110.7	10056.6	28173.7		17164.8		44408	90794.6	16513.7	42574.1	51353.2	25906.6	38541.8	2347.05	4756.68	25536.8
A0A075B7D4	IGKV1OR2-108	Immunoglobulin kappa variable 1/OR2-108 (non-functional) (Fragment)	30	7	40	2	117	12.5	6.48	0.377	-1.41	0.000258833	820535	653475	592322	3.04829e+06	505883	1.15577e+06	639757	669842	248625	1.59511e+06	429104	659183	311471	729919	1.89727e+06	574759	335197	143088	83115.2	2.51673e+06	124140	414463	506626	477426	19661	1.50246e+06	295861	341274	866328	173569	1.17555e+06	963444	835734	4.24207e+06	1.07134e+06	1.44433e+06	1.13534e+06
P43251	BTD	Biotinidase	14	7	41	7	543	61.1	6.25	12.199	3.61	6.43276e-11	4.77615e+06	5.21109e+06	2.14123e+06	893911	1.52351e+06	5.50954e+06	2.64754e+06	419081	1.57713e+06	6.84757e+06	1.76523e+06	2.99136e+06	1.91614e+06	3.46233e+06	5.05287e+06		10454.5	36739.9	11744.5	215650	9715.5		97399	34942		44708.7	33963.7		105935	15457.8	5.65249e+06	5.78625e+06	2.31459e+06	1.23419e+06	2.88958e+06	6.36627e+06	3.94622e+06
Q96BQ1	FAM3D	Protein FAM3D	29	6	14	6	224	24.9	9.33	0.508	-0.98	0.354863	183936			2.83371e+06		194725				792390		695601			289192	37063		14927.7	7699.43	115879	55195.7	85122.2	21181.5	67413.2		44006.6		18774.4	125688	103571	335156	196393	149578	3.80508e+06	236868	290000	133241
H7BY16	NCL	Nucleolin	9	6	19	6	734	79.3	4.73	12.453	3.64	1.6823e-13	2.78158e+06	5.06266e+06	3.56357e+06	6.36999e+06	504610	1.7427e+06	906086	845235	1.55758e+06	4.78103e+06	1.67896e+06	2.19428e+06	1.04967e+06	1.69655e+06	3.17104e+06				23445.9	27916.6	14631.4	15233.1	22260.1	18321.9		23388.2	10417.9	7452.03		10499.9	3.40981e+06	5.8821e+06	3.94795e+06	8.55357e+06	1.1138e+06	2.0971e+06	1.53116e+06
O43175	PHGDH	D-3-phosphoglycerate dehydrogenase	18	7	17	7	533	56.6	6.71	0.174	-2.52	0.00034633	93716	39499.9		70062	13172.4	118101	48070	15182.7		444089		14702.1	27780.2	40103.2	260560	161595	95497.5		299556	427232	20432.4	115282	2.64667e+06	173864			463821	87320.1	127505	324196	258661	251472	221662	280135	162484	230200	260512
P06312	IGKV4-1	Immunoglobulin kappa variable 4-1	33	4	120	4	121	13.4	5.25	0.221	-2.18	8.99453e-07	2.94439e+06	2.31394e+06	2.18517e+06	4.43816e+06	1.89802e+06	2.32251e+06	827625	738706	828431	2.7941e+06	1.59758e+06	712128	2.74373e+06	2.59557e+06	2.80524e+06	1.59765e+06	760288	253798	277295	8.75914e+06	647502	1.3963e+06	1.79037e+06	1.76895e+06	211314	3.64983e+06	1.79321e+06	543337	2.42949e+06	693005	3.60433e+06	2.60849e+06	2.36525e+06	5.97398e+06	3.58885e+06	2.7617e+06	1.33007e+06
P05387	RPLP2	60S acidic ribosomal protein P2	46	5	21	5	115	11.7	4.54	0.128	-2.97	0.000116032	156242	284312	113989	73113.2	48794.4	138947	155457		77120.9	218152	171059	123119	122499	136797	141895	243901	354364		559806	96389.7	47426.9	53668.4	577488	297807	25679.2	139690	632554	83416.1	57384.6	242470	250112	397314	219330	194622	158853	215707	355157
Q9NYU2	UGGT1	UDP-glucose:glycoprotein glucosyltransferase 1	4	4	18	4	1555	177.1	5.63	1.953	0.97	0.0168437	620400	184512	104156	243512	17342.4	985991		36616.4		680339	86470.9	914479			1.49842e+06									58201.2			26942.8				734233	240040	143617	337188	88311.9	1.13057e+06	157784
P09417	QDPR	Dihydropteridine reductase	24	4	29	4	244	25.8	7.37	3.132	1.65	0.00106537	369629	1.00438e+06	877167	2.47207e+06	662767	1.6448e+06	736443	472411	732180	975630	840047	1.36705e+06	1.249e+06	1.1348e+06	2.18116e+06	66216.9	103530		90266.5	79835.6		27623	240159	29428.1	2818.08	43140.2	122685	30805.1		32859.5	489115	1.15381e+06	986987	3.31948e+06	1.24266e+06	1.92895e+06	1.12348e+06
P22626	HNRNPA2B1	Heterogeneous nuclear ribonucleoproteins A2/B1	23	7	42	7	353	37.4	8.95	3.828	1.94	0.0120413	896833	733848	524296	5.09443e+06	82539.5	1.57e+06	42154.1	762139	660808	1.42054e+06	227033	2.40846e+06			2.58628e+06		75464.9	15345.8	65409.7	4279.23			118270	18984.3			38809.3		100509	64973	1.15196e+06	915541	602834	6.84076e+06	264604	1.80022e+06	219206
P05455	SSB	Lupus La protein	20	6	16	6	408	46.8	7.12	2.1	1.07	0.00438619	340663	239625	114595	685911		619392		231115	15286.8	1.07038e+06	28542.6	426296	53829.4		1.6602e+06								22430.6						21682.2		452753	381430	195385	921036	198451	733308	95175.4
A0A0C4DH73	IGKV1-12	Immunoglobulin kappa variable 1-12	29	6	42	1	117	12.6	8.31	0.094	-3.41	0.00124746																123820				485472	44862.6	227413	84784	54214.7	4404.88	130111	37071.6	44085.3	382573		31557.9	52600.2	47309.3	30463.7	36583.1	17736.6	37622.9
P60842	EIF4A1	Eukaryotic initiation factor 4A-I	19	6	34	1	406	46.1	5.48	1.964	0.97	0.00290788	2.94841e+06	4.31221e+06	1.81221e+06	888065	974878	4.11036e+06	1.43959e+06	903460	1.93419e+06	2.8732e+06	1.73408e+06	2.34667e+06	2.15327e+06	1.59989e+06	5.99323e+06	137280	157279	17057.4	145959	416798	39682.6	171343	1.33423e+06	191111	17550.9	72867.2	301399	27890.7	154482	141813	3.52958e+06	4.82252e+06	2.03943e+06	1.25993e+06	1.86948e+06	4.75195e+06	2.15693e+06
P31146	CORO1A	Coronin-1A	17	5	17	5	461	51	6.68	0.648	-0.62	0.759616	1.55759e+06	731521		41934.8	52626	873707	188621	106867	80168.2	3.26694e+06	203840			179468	2.17218e+06	79662.2	95017.2		35652	186569	19016.6	67277.3	175144	21084.7	4440.94		38754.2		648983	28969.7	1.84338e+06	822063	164419	84826.9	148948	1.00182e+06	390811
O60701	UGDH	UDP-glucose 6-dehydrogenase	19	8	12	8	494	55	7.12	1.845	0.88	0.0046073	227833	104720	46146.5	864368	86523.1	323681	162324	27543.8		4.60806e+06	41828.8	256197	80344.6	144210	1768043					35874.8			56309.2	17632.1			18927.8				407216	319882	158230	1.16394e+06	332011	504553	390426
G3XAK1	MST1	Hepatocyte growth factor-like protein	13	8	17	8	725	81.9	7.8	6.366	2.67	1.37944e-06	2.01541e+06	2.95366e+06	1.2432e+06	4.34318e+06	232455	1.51364e+06	319456	719889	1.0092e+06	2.87283e+06	637693	1.52787e+06	432692	239861	1.99538e+06	54106.2					23488.6		111281				87952.8			14705.8	2.4285e+06	3.27967e+06	1.39623e+06	5.95e+06	506717	1.79827e+06	638850
P61978	HNRNPK	Heterogeneous nuclear ribonucleoprotein K	18	6	28	6	463	50.9	5.54	2.258	1.18	0.0200835	359314	411678	27124.3	1.92365e+06		826443	129740	73173.6	95984.8	1.12672e+06	63178.8	594006	121945	240269	983450		13274.1		36224.6				230803						19290.5		501532	563639	91806.7	2.58307e+06	221304	947627	386322
Q15782	CHI3L2	Chitinase-3-like protein 2	29	7	21	7	390	43.5	7.53	0.114	-3.13	5.1157e-08			159687	1.13492e+06	20797.8	111088			42056.8	707124	194004	156778			58022.4	197437	74635.3	342331	19039.7	1.76393e+06	216561	416802	407018	465733	30781.1	318022	147339	76579	1.00795e+06	55235.9	183405	314455	387796	1.57589e+06	260912	269171	101597
Q8NBJ4	GOLM1	Golgi membrane protein 1	24	7	27	7	401	45.3	4.97	0.123	-3.03	7.19384e-07			657670	235469	54148.2	118293				1.82183e+06		719198		168532	240491	200388	189756	204088	27776.9	2.09016e+06	388818	536646	425436	141100	7289.51	233294	447994	132530	1.31359e+06	48629.8	147340	175957	817187	409731	250019	257787	159905
P14866	HNRNPL	Heterogeneous nuclear ribonucleoprotein L	16	6	19	6	589	64.1	8.22	1.54	0.62	0.0888433	429429	234424	22412.4	5.68416e+06	94792.8	664772	12483.8	404781		1.01383e+06	44376.7	311826	283329		1.16125e+06		28094.9		16241.3	51354.7	7150.9	24168.3	69820	15042	2355.09	37264.6	35733.2	8540.39		8439.56	587288	345585	115599	7.63264e+06	279312	911418	144556
P04179	SOD2	Superoxide dismutase [Mn], mitochondrial	23	4	64	4	222	24.7	8.25	4	2	0.00323345	1.55107e+06	670610	538284	9.44759e+06	129419	4.03806e+06	157816	1.86743e+06	963035	4.04136e+06	466561	5.60314e+06		58961.9	7.41049e+06	44192.8	64930.4		62980		15116.7	59248.9	108242		8016.65	77647.9	56694.5		66746.7	24501.1	1.83567e+06	744626	607043	1.26861e+07	312364	4.63018e+06	313251
P35612	ADD2	Beta-adducin	11	5	25	5	726	80.8	5.92	7.374	2.88	1.81899e-09	1.61995e+06	2.48727e+06	1.11464e+06	154792	806518	626172	1.37988e+06	109121	570407	525221	1.6677e+06	750709	632288	1.78021e+06	1.58209e+06					39958.3										24443.5	1.99615e+06	2.7618e+06	1.19471e+06	314021	1.56265e+06	829616	2.12318e+06
P06331	IGHV4-34	Immunoglobulin heavy variable 4-34	27	5	96	5	123	13.8	9.33	0.032	-4.96	4.52646e-13	798483	701048	586912	653434	115739	896548	765535		612159	1.3418e+06	1.38433e+06	798425	962557	1.20651e+06	452024	6.25333e+06	6.4165e+06	958347	1.5599e+06	1.28304e+07	1.74515e+06	4.14006e+06	1.73373e+07	7.29621e+06	136900	4.12423e+06	5.88316e+06	513301	4.79882e+06	5.99524e+06	1.0955e+06	852084	773037	945604	329487	1.07787e+06	1.2522e+06
A0A0B4J1X8	IGHV3-43	Immunoglobulin heavy variable 3-43	42	6	140	1	118	13.1	5.41	0.046	-4.43	9.99373e-05				115721	49694.6	30034.3		30313				93112.5			56218.1	619255				1.32313e+06	32236.1	1.1673e+06	414256	227028	49395	530626	63243.9	90329.4	1.67108e+06	36820.7	81619.9	74318.6	90987.9	166002	107668	48276.6	74832.8
P80748	IGLV3-21	Immunoglobulin lambda variable 3-21	39	5	49	5	117	12.4	5.29	0.057	-4.14	2.73898e-08	34502.7			413816		22546.7			3588.43						31393.2	504082	140739	41790.7	37947.3	2.64801e+06	129175	376164	232872	357745	10520.5	341227	768653	283443	796199	17926.8	127201	128448	99611	645007	97316.9	108859	116792
Q04756	HGFAC	Hepatocyte growth factor activator	10	5	34	5	655	70.6	7.24	5.496	2.46	2.30401e-06	201057	3.79603e+06	1.69785e+06	1.4181e+06	115403	554730	249072	526322	1.26553e+06	4186320	122748	440362	710240	1852335	628689					9855.36									7860.93		336417	4.215e+06	1.79735e+06	1.90421e+06	336746	667107	399408
P53041	PPP5C	Serine/threonine-protein phosphatase 5	19	7	51	7	499	56.8	6.28	3.533	1.82	3.43939e-05	924521	550698	389429	4.22408e+06	147234	1.75218e+06	374580	535603	253196	3.63618e+06	251114	1.72126e+06	473459	26855.8	1.98671e+06				21583.4	32380.1	15109.4		76495.3				13489		13081.9	7304.65	1.12203e+06	694060	520204	5.67205e+06	378987	2.00911e+06	581237
A0A0G2JPD3	HLA-A	HLA class I histocompatibility antigen, A alpha chain	19	5	12	2	394	44.4	6.2	5.936	2.57	0.00134526	182141		138628	390713		348109		97601.5	176988	534923	285308	535812			1761518																215561	29772.7	146751	524647	42065.2	399153	19139.4
P30040	ERP29	Endoplasmic reticulum resident protein 29	33	6	32	6	261	29	7.31	1.428	0.51	0.0109547	500471	87966.3	210671	9.61702e+06	55021.4	1.55172e+06	109343	673639	95382.1	3.47376e+06	437288	1.35821e+06	183423	143775	2.19999e+06	54258.9	63162.4		15702.4	34423.7		9864.98	123365	70531.8		62846.8	44192.7	18479.3			662362	338732	416616	1.29137e+07	276495	1.85295e+06	316604
P11766	ADH5	Alcohol dehydrogenase class-3	25	7	18	6	374	39.7	7.49	0.421	-1.25	0.0470181	86907	407343	467099	457446	24198	1.38678e+06	263263	16890.9	191870	619619	378340	271473			1.48316e+06	137114		595373		436353		161163	622649	541417		533498	144970	39361.2	242402	52179.9	258134	501580	542662	710390	167439	1.59013e+06	442384
Q14980	NUMA1	Nuclear mitotic apparatus protein 1	4	6	18	6	2115	238.1	5.78	1.344	0.43	0.366978	374065	75663	220987	545313	36094.1	706395		161788	37881.3	731678	43460.3	535603	95346.9		840468			9524.99	74282.7		25341.3	24507.6		18997.6	2300.92	20207.4	26173.1	11699.4		111128	498557	157068	315789	795733	169941	835992	148470
Q1KMD3	HNRNPUL2	Heterogeneous nuclear ribonucleoprotein U-like protein 2	10	5	14	5	747	85.1	4.91	2.541	1.35	0.00184481	621786	309936	295969	678868	23464.8	689344		184814	280773	896165	51856.2	986001	230688	74806.1	1.47831e+06		15931.3	11002.9	9398.28	32246	21956.9		37191.6			14634.1		27422.8	17670.7		735873	366627	322802	911578	181173	790424	120318
P61019	RAB2A	Ras-related protein Rab-2A	32	5	16	5	212	23.5	6.54	3.251	1.7	0.0313684	1.20962e+06	760398	757059	157517	1065585	2.00387e+06	713101	283884	999629	1.62401e+06	1.22254e+06	1.48754e+06	1.91042e+06	3.55572e+06	2.60974e+06	15932				96823.5		174597	349642	537411	55268.9		381043	291968		54706.5	1.47834e+06	966924	837558	301451	2.09015e+06	2.30718e+06	1.17811e+06
P63244	RACK1	Receptor of activated protein C kinase 1	17	4	21	4	317	35.1	7.69	1.192	0.25	0.772241	333790	697834	87541.4	47173.8	79352.1	909848	407260	80072	287632	757074	36752	371688	326579		2.67013e+06	41099.7	43734		147453	133008	50258.1	57845.8	409319	108973		16260.4	146455	14850.5	46139.8	47741.9	418601	846840	208583	187559	223177	1.05947e+06	727566
P54819	AK2	Adenylate kinase 2, mitochondrial	33	7	23	6	239	26.5	7.81	2.127	1.09	0.11505	1.48807e+06	1.59529e+06	987678	3.19131e+06		2.39915e+06	434729	405347	163697	791199	1.48602e+06	2.03605e+06	689281	1.66516e+06	1.86585e+06	83979.7	141951		111493	119437	22398.5	69015	280066	94461.7	20313.6	88742.7	297669	26386.9	31992.4	107927	1.84645e+06	1.95104e+06	1.13914e+06	4.28526e+06	218137	2.81188e+06	744584
M0QXF9	BCAT2	Branched-chain-amino-acid aminotransferase (Fragment)	13	4	8	4	445	49.9	7.46	2.292	1.2	0.00154927	208926		130969	765992	29060.4	373543	20351.9	51050.8	23118.5	711143	77044.2	546449	190241	51571.6	967566																296692	118520	195263	1.02857e+06	99110.2	467514	100714
P0DP04	IGHV3-43D	Immunoglobulin heavy variable 3-43D	42	6	157	1	118	13	5.41	0.014	-6.12	5.38163e-09				168162			23018.9									568303		65237.3	10732.5	2.66519e+06	174799	477674	298864	294261	47825.9	422693	85530.9	159544	684768	40137.3	42980.9	39343	39782.5	225806	3253.18	32556.7	34310.2
B7Z596	TPM1	Tropomyosin alpha-1 chain	22	6	41	3	275	31.7	4.89	1.808	0.85	0.0650959	880770	928296	739842	824519	986757	1.42558e+06	792321	434079	755782	1.54559e+06	637073	931588	1.21039e+06	956431	1.91805e+06	61283.5	235094	25136.8	58901.8		44377.2	107235	391346	74068.8	10097.9	82544.5	541255	17868	131931	132771	1.09196e+06	1.06589e+06	797246	1.10716e+06	1.84626e+06	1.63462e+06	1.19475e+06
P40306	PSMB10	Proteasome subunit beta type-10	18	3	44	3	273	28.9	7.81	0.119	-3.07	4.88233e-05	218926	191358	35000.5	5.23341e+06		548947		236220	7185.02	815168		604634			1.79586e+06	200620	165349	258246	275480	207349	598529	299565	1.603e+06	383575	17151.1	168047	699426	46441.1	374231	273309	315407	273988	71217.9	7.02738e+06	67151.4	629441	117260
A0A075B6S6	IGKV2D-30	Immunoglobulin kappa variable 2D-30	32	4	68	3	120	13.2	7.99	0.136	-2.88	0.000574826	373951	351641	430778	293746		417424			230046	133800	317592	303343	340232		476947	520056				2.11048e+06	605800	734844	676737	310364	69031.5	419768	338739	256512	985041	162970	533924	442167	559391	428645	110137	557119	117880
J3KQ32	OLA1	Obg-like ATPase 1	17	5	35	5	416	46.9	8.06	10.623	3.41	5.43138e-08	967408	2.08004e+06	2.99747e+06	539821	840786	855617	1.0658e+06	451557	583940	1.88041e+06	346468	1.20897e+06	1925767	1.22952e+06	1.36071e+06					45598.4		18311.9	416635			28059.6	19479.9				1.14491e+06	2.30962e+06	3.17313e+06	816838	1.5429e+06	981079	1.58861e+06
P11216	PYGB	Glycogen phosphorylase, brain form	8	5	18	3	843	96.6	6.86	0.338	-1.56	0.371077	1.51177e+06	468776			578813	146668				130553		1.49408e+06			542594	38407.6	78154			104508		43429.1	630384	25202.5	4636.51	37019.1	168391	24863.6		44327.1	1.82082e+06	520516	103862	46498.1	1.13093e+06	253558	125498
A0A0C4DH69	IGKV1-9	Immunoglobulin kappa variable 1-9	29	5	44	1	117	12.7	8.29	0.016	-5.95	4.93977e-05																555990	124141	36609		1.86887e+06		441483		621326	38926.2	482334		112094	588344		60699.6	31571.7	26487.9	20362.2	43088.1	6311.48	22980.4
P58107	EPPK1	Epiplakin	4	5	10	2	5088	555.3	5.62
Q15393	SF3B3	Splicing factor 3B subunit 3	6	5	13	5	1217	135.5	5.26	1.392	0.48	0.0342023	263254			526282	31470	917613		169436	75247.6	1.23175e+06	43482.9	635090	34824.9	66386	1.9073e+06			8331.83	21954.2	58306.6		10035.7				11230.4	20338.6	9788.36		30386	386963	138960	191266	742155	229814	1.11014e+06	134033
F5GXT1	CD9	Tetraspanin	13	2	23	2	270	29.9	7.52	21.041	4.4	5.83804e-08	1.9224e+06	1.40393e+06	1.5912e+06	1.98901e+06	643030	1.59001e+06	463708	470291	1.49447e+06	4672137	793850	3.25279e+06	532252		3.63157e+06	33391.9				124199		12987.4				32355.8			43098.2		2.27512e+06	1.55889e+06	1.68445e+06	2.67083e+06	1.23715e+06	1.82316e+06	735335
Q6FI13	H2AC18	Histone H2A type 2-A	43	6	72	4	130	14.1	10.9	0.138	-2.86	0.000210509	2.96256e+06	660865	382005	1.11639e+06	39484.6	4.11322e+06	321352	373863	378974	8.58404e+06	216629	1.7367e+07	539800	1.4283e+06	3.0974e+06	740779	1.85142e+06	364832	4.43419e+06	801349	811979	1.23698e+06	1.76963e+06	1.96901e+06	101011	556211	1.24514e+06	283801	1.15241e+06	1.32453e+06	3.52037e+06	790931	467092	1.68668e+06	152003	4.71636e+06	575178
P17980	PSMC3	26S proteasome regulatory subunit 6A	13	5	23	5	439	49.2	5.24	2.195	1.13	0.0920454	434007	506096	644013	481083	98231	454467	251889	28999.1	90770.6	671405	286348	253502	335721	359130	328741	55881.2	92098.6			108585			309384				55069.4			39404.9	561419	605480	681754	654262	250494	521106	375447
Q9Y3I1	FBXO7	F-box only protein 7	11	5	68	5	522	58.5	6.55	4.56	2.19	3.61646e-06	3.61783e+06	2.69263e+06	2.8397e+06	3.18115e+06	1.61628e+06	1.14566e+06	1.43909e+06	348247	591212	3.29179e+06	2.08844e+06	1.05259e+06	3.87111e+06	955660	3.50674e+06	107734	121183		8847.63	90401	102236	101655	82792	81000.3			162243		73945.3	154814	4.28164e+06	2.99696e+06	3.00612e+06	4.27163e+06	2.96599e+06	1.32161e+06	2.14499e+06
P04080	CSTB	Cystatin-B	66	4	67	4	98	11.1	7.56	0.128	-2.96	1.27539e-05	657912	655200	110687	7.90379e+06	43233.8	1.08803e+06	73589.5	744798	415012	3.97774e+06	23551.2	1.24704e+06	26357.8	127420	1.41482e+06	924551	2.1832e+06	287400	993631	464252	512463	1.09286e+06	2.75255e+06	622725	96370.1	631971	2.86398e+06	219110	670527	894014	833138	746137	220425	1.06131e+07	155400	1.33423e+06	235972
P07099	EPHX1	Epoxide hydrolase 1	18	6	21	6	455	52.9	7.25	1.015	0.02	0.164938	1.09311e+06	736038	624199	858336	200859	4.09748e+06	435253	1.12002e+06	200528	3.92264e+06	361108	1.42054e+06	204747	412274	6.03759e+06	40234		246222		744189	197759	76647	95530.2	59974.7	11211.6	143289	212721	57131.1	125148		1.39249e+06	919254	780764	1.17329e+06	512086	4.69831e+06	803133
Q6NVY1	HIBCH	3-hydroxyisobutyryl-CoA hydrolase, mitochondrial	16	5	16	5	386	43.5	8.19	23.131	4.53	0.000193283	5.51803e+06	121288	5.81954e+06	6.56993e+06		3.99402e+06	6.26161e+06	255801		1.79284e+06	3.9753e+06	4.29367e+06		3900316	373448	23659.7	22480.7						24105.9	22229.8			22721.1				6.61763e+06	280652	6.23041e+06	8.82205e+06	162443	4.647e+06	9.49159e+06
J3KQJ1	SUMF2	Inactive C-alpha-formylglycine-generating enzyme 2	21	5	28	5	320	35.9	9.19	1.048	0.07	0.0769408	404843		56210.9	4.49348e+06		1.19298e+06		719657	97189.2	2.72204e+06	23744.1	1.02382e+06	34760	71854.4	1.45765e+06	11341.5	53899.3	10979.4	11836.2	39108.1	10637.4	35983.5	36005.6	24302		7275.49			114362		509863	198760	206964	6.0338e+06	122759	1.40344e+06	147443
O60437	PPL	Periplakin	4	5	10	5	1756	204.6	5.6	0.917	-0.12	0.892316	292644			480826		977758		213081	15547.9	422831		280014		253713	1.5764e+06	39451	47827.9	59768.4			51020.5	35712.8	76307.6	53023.7			68093.1		65947.2	50326.9	401945	207977	174576	731788	168509	1.12113e+06	86658.1
P09651	HNRNPA1	Heterogeneous nuclear ribonucleoprotein A1	17	6	42	6	372	38.7	9.13	1.839	0.88	0.0155665	717142	369022	476264	7.44538e+06	134832	1.87592e+06	89899.9	1.04377e+06	52899.8	1.52982e+06	133257	1.09698e+06	243825	218100	3.14622e+06	25976.3	35067.9		47512.6	26539.9	58580.1		84029.1	19723.4			21024.1		51613.3	41450.7	897508	493659	612252	9.99759e+06	387484	2.20934e+06	181172
P49747	COMP	Cartilage oligomeric matrix protein	16	6	9	6	757	82.8	4.6	2.736	1.45	0.131261	179086	2.0518e+06	214117		40407.3	181196	468442	96226.9	278293		133774	462945	224798	702634	678414			290724			251953			189649			18036.8				260382	2.27826e+06	297255	74477.6	176392	235744	698224
A0A0C4DFZ2	ARSA	Arylsulfatase A	11	3	15	3	509	53.8	6.07	1.27	0.35	0.63707				1.48203e+06		335646		52500.6	28534.4	395577	49803.3	390735			605331				23256.1		92579.6							33471.7			23697.8	102583	54836	1.99006e+06	77136.3	425798	16000
P26447	S100A4	Protein S100-A4	49	7	330	7	101	11.7	6.11	0.086	-3.54	1.18478e-07	4.0228e+06	2.0408e+06	4.49136e+06	1.02151e+07	2.05708e+06	3.75991e+06	2.90177e+06	791345	640544	4.70037e+06	2.17227e+06	1.4071e+06	1.69225e+06	1.56817e+06	4.37187e+06	7.87292e+06	1.98858e+07	786731	7.06504e+06	7.82929e+06	1.52743e+06	3.57953e+06	3.64722e+07	5.74834e+06	1.11767e+06	4.55086e+06	2.5347e+07	1.15569e+06	1.71447e+06	7.56667e+06	4.76933e+06	2.30748e+06	4.76584e+06	1.37628e+07	3.81777e+06	4.37151e+06	4.3349e+06
Q14103	HNRNPD	Heterogeneous nuclear ribonucleoprotein D0	26	5	10	5	355	38.4	7.81	3.752	1.91	0.000111105	718026	130469		3.44233e+06	310238	783431	143264	424973	188337	2.30426e+06	439721	337626		273811	1.4594e+06																904039	258853	109674	4.62797e+06	710668	955745	305328
D5H3J5	HLA-B	HLA class I histocompatibility antigen B alpha chain	17	5	8	1	362	40.5	6.04	1.147	0.2	0.625421				74458.1	22398.3	350545		36621.8		42694.5		174725	11278.4	23446.2	455462							34797.7							13903.3		15977.1	5367.25	63330	99981.8	41102.3	401946	31698.9
C9JIZ6	PSAP	Prosaposin	13	6	25	6	527	58.4	5.17	0.181	-2.47	4.78249e-07	237364	401473	165447	1.12498e+06	14872.1	268740	94813.8	124329	275555	1.29467e+06	159588	425001	283293	52459.8	1.3211e+06	328642	386731	178123	20446.6	1.35253e+06	447715	605920	333076	405086	10652.5	376250	241849	87333.7	664170	119174	447213	531390	265407	1.61431e+06	233790	381236	296750
P62136	PPP1CA	Serine/threonine-protein phosphatase PP1-alpha catalytic subunit	24	6	19	3	330	37.5	6.33	0.732	-0.45	0.943127	265574	107835	56273	1.60213e+06		491603	34143.7	84447.5	45317.1	1.03632e+06	111657	564353	157666	98195.2	1.12625e+06		33767.9	29367.4	47518.3	123620	38395.4	9862.89	274268	52692.8			110939		52174.1	105028	344393	200794	189950	2.15133e+06	282331	563688	279697
P14324	FDPS	Farnesyl pyrophosphate synthase	16	7	42	7	419	48.2	6.15	4.865	2.28	6.36854e-05	3.5256e+06	2.77782e+06	891154	3.63908e+06	719026	4.96976e+06	1.04524e+06	1.5947e+06	1.33604e+06	1.26966e+07	1.14382e+06	4.21436e+06	1.6595e+06	298510	2.93444e+06	116634	73155	17654.7	47580.5	268937		82119.1	566990	44710.7	7274.05	27137.6	218912	29700.1	14822.9	166167	4.20313e+06	3.13999e+06	1.03316e+06	4.92687e+06	1.37264e+06	5.69849e+06	1.60473e+06
P23634	ATP2B4	Plasma membrane calcium-transporting ATPase 4	7	5	16	5	1241	137.8	6.6	2.589	1.37	0.0013741	276300	654937	265571	51050.9	206957	431774	335764	13928.9	144251	232668		267217			561790																366195	727223	320228	184187	379779	543417	500464
A0A075B6K4	IGLV3-10	Immunoglobulin lambda variable 3-10	37	4	37	4	115	12.4	4.83	0.047	-4.41	5.89899e-09				674577		255750				433118	68929.4	67807.2			414476	886726	289476	57388.3	63839.4	4.2709e+06	411051	411935	464148	477999	3352.47	1.11162e+06	1.50396e+06	230717	892197	129927	118931	170332	121733	987513	48182.3	381617	155541
Q96GG9	DCUN1D1	DCN1-like protein 1	18	4	59	4	259	30.1	5.34	12.02	3.59	8.14605e-10	1.25088e+06	2.97031e+06	1.54507e+06	2.66592e+06	1.35352e+06	2148660	1.36308e+06	187912	817724	1.04041e+06	1.55267e+06	1.50261e+06	1.82164e+06	1.79189e+06	2.2089e+06			42309		34243.2		44762	67085.2	82666.5			37208.2				1.49399e+06	3.29814e+06	1.66939e+06	3.57978e+06	2.48379e+06	2.46372e+06	2.0317e+06
P78371	CCT2	T-complex protein 1 subunit beta	12	4	26	4	535	57.5	6.46	0.603	-0.73	0.0491175	600440	1.30067e+06	893048		230328	667680	300946	14490.3	50411.7	204611	366368	548172	41884.1	830447	748718	82127.2	50892.7	100811	47356.8	257675	168462	142617	666381	24589.7	24231.3	85196.4	367750		37629.4	277124	753544	1.44423e+06	945382	128262	561523	818163	454506
B4DUC8	MTAP	S-methyl-5'-thioadenosine phosphorylase	25	4	21	4	300	33.2	7.46	1.636	0.71	0.534852	997567	454387	439555	2.6627e+06	58903.2	509084	165229	52833	35261	417593	189173	423545	583066	111841	794211	57259.9	66383.6		21196.3	30474.8	19948.1		866256	47032.5		29908.2	257691	13270.3	21119.4	61504.3	1.19537e+06	572711	523626	3.59911e+06	193671	660462	313975
Q5T9B7	AK1	Adenylate kinase isoenzyme 1	36	8	81	8	210	23.4	8.6	0.975	-0.04	0.638865	6.60253e+06	3.70086e+06	1.75023e+06	5.35503e+06	2.17459e+06	4.03268e+06	2.36003e+06	2.13033e+06	2.25066e+06	8.30018e+06	710195	2.91203e+06	1.78376e+06	2.43572e+06	2.60417e+06	307477	456221	190490	359132	2.6169e+06	129352	671765	1.75853e+06	411892	54340.8	332965	879607	275577	1.42487e+06	384703	7.82435e+06	4.19786e+06	1.95613e+06	7.21813e+06	4.04346e+06	4.67777e+06	3.61102e+06
P31151	S100A7	Protein S100-A7	39	7	35	7	101	11.5	6.77	0.159	-2.65	0.000485535		45405.9		1.45018e+07		87574.2									176350	187244	520140	250678	179499	27419.8	501661	122367	231250	4.45304e+06	15844.6	187313	481303	70685.3		80923.6	258618	324085	169204	1.95261e+07	240379	297866	162640
P07686	HEXB	Beta-hexosaminidase subunit beta	14	6	26	6	556	63.1	6.76	0.915	-0.13	0.497657	630084	111289	30651.2	3.18172e+06		915339		204698	340236	3.25221e+06	363976	662519	383174		722925	35263.3	23728.1	74473.2	29430.7	367696	75005.3	209100	133616	190639		80421	80889.8	61658.2	268609	31770.4	833834	238924	136854	4.27239e+06	168463	1.13885e+06	162127
P35754	GLRX	Glutaredoxin-1	31	3	17	3	106	11.8	8.09	0.495	-1.02	0.0426732	1.50174e+06	734382	600164	4.43245e+06	258391	1.20308e+06	366841	383413	98461.6	1.48551e+06	633695	1.30689e+06	501794	289350	1.27278e+06	215379	402370	94306.8	450326	59455.7	635936	153240	1.15162e+06	125242	67443.6	106924	545077	77872.4	117690	282611	1.82754e+06	831579	690065	6.00804e+06	530815	1.44246e+06	585272
A0A5F9ZHN9	ALDH3A2	Aldehyde dehydrogenase	8	4	207	2	521	58.6	8.13	1.066	0.09	0.114709						37327									201695																41722.9	49232.8	20240.2	51120.2	20251.4	42800.3	31943.3
P53004	BLVRA	Biliverdin reductase A	28	7	61	7	296	33.4	6.44	12.576	3.65	2.85637e-07	2.67021e+06	3.51392e+06	3.76919e+06	3.4469e+06	1.56139e+06	2.91812e+06	1.3999e+06	552496	1.17461e+06	3.14533e+06	995496	2.37775e+06	1.87796e+06	2.18737e+06	2.60552e+06	7662.96	20341.6		18627.4	170197	5932.97	31168.6	373230	40910.7	4748.47		123946	4162.69	6212.24	52550.2	3.16015e+06	3.90175e+06	3.99008e+06	4.62846e+06	2.86525e+06	3.34602e+06	2.10364e+06
O00233	PSMD9	26S proteasome non-ATPase regulatory subunit 9	24	6	48	6	223	24.7	6.95	1.019	0.03	0.785765	3.03906e+06	2.55374e+06	1.79613e+06	7.03062e+06	812238	1.11637e+06	850052	460226	460300	2.82483e+06	737548	778944	1.35578e+06	1.19246e+06	1.09368e+06	131063	370817	250357	608254		901862	216907	186976	150170	1808.17	234973	645999	79236.6		449230	3.61041e+06	2.89283e+06	1.90139e+06	9.44065e+06	1.53727e+06	1.3244e+06	1.3042e+06
P01593	IGKV1D-33	Immunoglobulin kappa variable 1D-33	29	3	180	2	117	12.8	4.78	0.104	-3.26	4.34405e-05																979849	83830.8	40942.3	13642.9	708708		230828	68025.2	200932		320239	325947		346801	74600.4	23687.9	65504.4	51891.5	66329.6	79274.6	57361.1	90980.2
P53634	CTSC	Dipeptidyl peptidase 1	10	5	10	5	463	51.8	6.99	0.957	-0.06	0.782267	152886	183723	133852	2.95361e+06		53763.8	279744	69855.4	141867	646127	186572	119209		326029	137274	22977.5	12336.2	105156	7641.9	30301.3	14582.4	77189.7	83800.6	41218		8237.8	171210	35333.7	115426	10959.8	321996	370383	313390	3.96609e+06	131090	207222	570186
P29218	IMPA1	Inositol monophosphatase 1	24	5	13	5	277	30.2	5.26	0.282	-1.83	0.0181443	124399			5.01604e+06	34082.9	733938	125594	406132		1.46108e+06	125697	614610	48443.5		371856	108836	181751		109801	112996	174589	67795.3	1.14433e+06	97373.6	9924.16	100914	484565	73998.4	45634.5	102629	256824	235465	110659	6.7355e+06	215374	933852	247378
P60953	CDC42	Cell division control protein 42 homolog	27	4	33	4	191	21.2	6.55	0.224	-2.16	6.0391e-07	384935	706628	492423	212450	56391.5	581956	193754	88151.4	150345	126467	273910	293215	287067	214233	2.28045e+06	195944	217912	149916	108467	296020	109469	199220	930108	209833	30538	294649	394618	43255.8	210384	145275	478814	801902	576201	371585	182077	731693	291301
A0A7P0TAE9	CANX	Calnexin	11	5	15	5	626	71.3	4.72	4.995	2.32	0.115628	200783	1.41631e+06	600151	836495	361602	1.50231e+06	585231	413912	1.76561e+06	2.79156e+06	1.45631e+06	2.26174e+06	1.3361e+06	1.25083e+06	3.26088e+06	82489.9		15475.9	64191				205261			52487.4	14063.8	53173.3	4.15849e+06	5.73719e+06	247874	1.66983e+06	687563	1.18222e+06	766756	1.7226e+06	907683
P49720	PSMB3	Proteasome subunit beta type-3	23	3	64	3	205	22.9	6.55	1.239	0.31	0.875673	3.00467e+06	2.68816e+06	2.07763e+06	3.37415e+06	724358	2.98112e+06	1.23085e+06	561184	1.13537e+06	3.30653e+06	1.40355e+06	2.59182e+06	2.70398e+06	2.29913e+06	5.14459e+06	325365	478167	564363	315325	128773	460022	274954	745752	331757	32320.6	210958	696417	115575	286353	634520	3.55597e+06	2.98486e+06	2.19939e+06	4.53079e+06	1.32924e+06	3.41825e+06	1.83462e+06
Q9UHY7	ENOPH1	Enolase-phosphatase E1	26	4	9	4	261	28.9	4.78	1.29	0.37	0.791585	340287	503245	196762	706772	42745.2			137760	335584	668090	371240	136655	477572	415420	832731	115706	117076		64990.6	38709.3		56706.8	393658			69257.9	174953		39654.7	88713.9	449763	615335	278777	957880	156196	92337.8	141554
O00764	PDXK	Pyridoxal kinase	19	4	32	4	312	35.1	6.13	0.023	-5.45	8.23813e-08	20284	632883	77786.8	763405		200920		13337.9	16997.7	924350	72985.3	150597		24007.5	829773	1.72187e+06	1.84892e+06	257318	221114	609442	1.15349e+06	2.39247e+06	1.91754e+06	1.17942e+06		1.48295e+06	1.41413e+06	472592	742193	157994	112506	702735	159969	1.04434e+06	66362.5	305034	189539
P09758	TACSTD2	Tumor-associated calcium signal transducer 2	16	3	18	3	323	35.7	8.87	3.694	1.89	0.230949	752830	543816	367336	778386		1.10857e+06		340567	719715	2.02863e+06		1.07252e+06			1.86746e+06	68242.9			67454.2			24043.3	53976.5	27216.8		24590.6	250658	30262.5		48383	890961	603837	391362	1.04521e+06	67609	1.27113e+06	110164
P50502	ST13	Hsc70-interacting protein	15	4	79	4	369	41.3	5.27	6.376	2.67	3.50377e-06	6.98322e+06	5.37241e+06	5.16804e+06	8.57218e+06	1.68971e+06	6.34677e+06	2.51499e+06	1.04889e+06	1.67598e+06	9.72812e+06	3.94063e+06	4.24502e+06	4.55556e+06	2.38163e+06	5.91219e+06	100468	206336		92030.6	252857		117338	742436	107345	5295.73	107951	394766	29872.9	38217.9	177350	8.26452e+06	5.96537e+06	5.4709e+06	1.15644e+07	3.10072e+06	7.27742e+06	3.74865e+06
P31153	MAT2A	S-adenosylmethionine synthase isoform type-2	16	4	26	4	395	43.6	6.48	5.068	2.34	0.000907515	832596	682342	319462		138580	1.17548e+06	223954	410005	516474	1.45422e+06	386002	1.35102e+06	412561	246978	1.68202e+06				15262.2	38535			165542							37892.9	985362	757653	397182	20133.7	312546	1.34784e+06	379026
Q9ULZ3	PYCARD	Apoptosis-associated speck-like protein containing a CARD	28	4	20	4	195	21.6	6.34	2.793	1.48	0.00846504	965841	288470	545579	2851565	598968	1.15041e+06	452865	227725	439839	1.20664e+06	553718	468507	414090	967397	1.7981e+06	28737.2	73537		90694.6	51274	23308.3	92581.4	316742	25848.1			137926	13171.3	131304	30288.5	1.15191e+06	350359	653983	3.82906e+06	1.19262e+06	1.3191e+06	805197
P27694	RPA1	Replication protein A 70 kDa DNA-binding subunit	10	4	6	4	616	68.1	7.21	1.369	0.45	0.876303	51387.9	78449.7	61186.8	844512		84047			52559.6	219441	35167.4		47278.4		520785				97574.5							112258		27118.1			166837	168618	140279	1.134e+06	208497	198593	107896
P35219	CA8	Carbonic anhydrase-related protein	26	5	10	5	290	33	4.86	0.475	-1.08	0.00969367	117100		219050	2.00148e+06		170495		31881		150938	93645.8	95796.9				23189.7	85797.2		19212.4	53878.2	77252.3	28729.2	319127	25408.2	2811.79	86883.2	136611		65662.4	95844.2	242831	210169	374588	2.68757e+06	232517	360080	229521
A0A024R0K5	CEACAM5	Carcinoembryonic antigen-related cell adhesion molecule 5	10	5	24	5	702	76.7	5.69	0.572	-0.81	0.753585	218786	188821	229283	7.62715e+06		518424	48700.5	45273.2	314405	1.70631e+06	748532	702479	75544.1	105184	310853	89082.9	52159.5			172375	29510.8	210766	111776	11160.7	8303.1	39773.5	295305	23600.9	133951	80643.5	434688	285119	263870	1.02417e+07	198719	644852	169920
Q14697	GANAB	Neutral alpha-glucosidase AB	7	4	12	4	944	106.8	6.14	0.575	-0.8	0.409771	175441	579836	39045.2	222533	31456.4	377968		36072	45571.2	1.42691e+06	33745.6	504032			733023	53152.6	7097.03	40740		505406		192596	144875	114278		73657.7			350311		238804	643834	150814	318479	177628	433391	109935
Q8IUI8	CRLF3	Cytokine receptor-like factor 3	15	5	28	5	442	49.7	5.14	3.742	1.9	2.30716e-09	1.20411e+06	1.82754e+06	638359	766294	374510	1.15149e+06	468805	269174	214787	1.08672e+06	616811	508510	184576	1.29258e+06	1.73239e+06	17520	13653.9	13499.1	8772.1			15550.9					17317.8			11568.4	1.42504e+06	2.02925e+06	732658	1.08927e+06	728782	1.32034e+06	734006
B5MCA4	EPCAM	Epithelial cell adhesion molecule	16	3	13	3	342	37.9	8.47	3.62	1.86	0.0269546			178343	137154		769763		266057	134164	816794		675989			849116					50369.5											63044.8	48003.1	237966	195519	84262	882636	19094
Q13510	ASAH1	Acid ceramidase	16	5	61	5	395	44.6	7.62	0.46	-1.12	0.0311982	2.82849e+06	1.30671e+06	2.13928e+06	3.47209e+06	54362.1	4.31879e+06	441795	773222	1.60561e+06	5.62721e+06	813921	5.26449e+06	640897	638566	7382038	748159	871636	250502	468454	526217	639674	271984	749526	638308	26865.7	623554	1.22637e+06	345841	334631	611154	3.34747e+06	1.46072e+06	2.26465e+06	4.6623e+06	184750	4.95206e+06	726810
P25788	PSMA3	Proteasome subunit alpha type-3	27	7	75	7	255	28.4	5.33	1.999	1	0.0055532	6.11347e+06	5.29064e+06	3.01757e+06	1.81257e+07	1.71235e+06	4.34735e+06	2.95274e+06	3.72954e+06	3.06896e+06	1.47809e+07	4.08412e+06	6.06024e+06	3.79293e+06	4.55762e+06	9.40551e+06	132425	129335	334407	341283	218950	113011	177196	941943	754032	60340.5	222607	2.59933e+06	295014	320139	348796	7.24501e+06	5.92191e+06	3.20981e+06	2.43391e+07	3.22419e+06	5.10179e+06	4.44745e+06
P34896	SHMT1	Serine hydroxymethyltransferase, cytosolic	15	5	7	5	483	53	7.71	0.344	-1.54	0.094917				384642		64764.9		333348		454669	786166		691320	720147	297205	97359.3	83604.5	68654.5	135201	34614.4		42459.1	1.14404e+06	40852.8	4749.66	42444.5	273670	42150.9		150071	155652	144312	152844	645644	68084	276192	215807
Q96C19	EFHD2	EF-hand domain-containing protein D2	22	5	16	5	240	26.7	5.2	0.125	-3	9.30743e-06	277880			3.76177e+06	22599.8	526858	75133.5	207775	39210.1	1.74129e+06	22070.9	520678	25382.1	44172.1	905506	650275	778468	101786	91537.9	356854	365516	624470	335348	219061	19504.5	816676	404765	484554	272958	62089.2	391637	189583	141804	5.05128e+06	195650	673808	266128
P48643	CCT5	T-complex protein 1 subunit epsilon	10	4	11	4	541	59.6	5.66	0.602	-0.73	0.190857	236357	615667	113945		312672	133684	202319		100254		97983.7	76547.9	45212.3	303039	603493	36606.9	50115.4		7718.28	109627		73806.2	478431	31179.3		51110	84382.4	13234.6		38110	321416	711273	208890	104371	655562	227744	333822
Q9BWD1	ACAT2	Acetyl-CoA acetyltransferase, cytosolic	18	3	15	3	397	41.3	6.92	1.055	0.08	0.467033	309042	1.50285e+06	581394		57973.8	830272	305926		95224.9		283826	189747	540228	601357	888069	28118	140872	59267.1	136464	100595	18109.7		45644.8	141709	17118.8	27159.7	150145	28401.5	25812.4	24832.8	365745	1.66872e+06	615465	138092	150240	952017	487568
O75828	CBR3	Carbonyl reductase [NADPH] 3	15	3	60	1	277	30.8	6.18	0.155	-2.69	0.000489018				71328.4							70904.6					33031.9	18356.6			71009.8			42607.4	26574.2			58073.3	9187.42		74148.5	12893.5	31318.7	8784.53	95779.2	24478	40489.8	27235.2
P03951	F11	Coagulation factor XI	11	5	8	5	625	70.1	8.1	2.888	1.53	0.000187434	482793	720737	531536	199361	147506	437920	581026	167952	77657.1	43243.8	103315	172084	36292.8	465068	368452				11009.2				16510.4	22402.2			16844.4			14378	642546	842399	639320	336744	372686	563208	875869
P17858	PFKL	ATP-dependent 6-phosphofructokinase, liver type	6	3	5	3	780	85	7.5	0.804	-0.31	0.486268		241530		32927.5	26646.2	71455.8					41332.8		24538.9		207539					71066.1			369400	105201			36522			11015.6	93626.1	268188	120404	91263.3	86601.6	81933.5	76819.9
Q6ZVX7	NCCRP1	F-box only protein 50	26	5	26	5	275	30.8	6.62	0.119	-3.07	3.8637e-06	62832.4	340990	15931.7	134432	5038.55	56001.4		6538.3	2767.87	124410	5338.28	4377.38	11062.5	12909.3	58704.6	14404	65007.6	94853	116874		218759	76577.3	270536	1771.35	20411.9	58148.4	498587	135483	100482	146730	223518	470071	118467	192143	124789	134753	79672.7
A0A494C039	HYOU1	Hypoxia up-regulated protein 1	6	5	12	5	1000	111.3	5.22	2.949	1.56	0.00211048	331306		164116	2.37286e+06		339669	88479.3	131238	188156	1146904		815879	35496.5	63137.7	697851																400527	218950	226436	3.18626e+06	84106.3	435290	211823
P47755	CAPZA2	F-actin-capping protein subunit alpha-2	30	6	19	4	286	32.9	5.85	0.207	-2.27	6.31728e-05	190076		163948	2.78429e+06	43963.4	767620	26096.5	145643	277227	2.39134e+06	57778	430620		262478	1.09617e+06	191192	268143	454284	38249.7	873214	163512	1.15683e+06	394104	138439	23178	837643	158266	85576	1989287	87196.2	301799	114943	319868	3.79936e+06	146500	935223	96129.9
Q9H008	LHPP	Phospholysine phosphohistidine inorganic pyrophosphate phosphatase	35	5	11	5	270	29.1	6.15	8.796	3.14	2.25864e-06	3.67506e+06	184665	1.84441e+06	1.14423e+06	4671641	5.29062e+06	2.80724e+06	3.42127e+06	1.67275e+06	3.69831e+06	2.34817e+06	2.52721e+06	3.2192e+06	2.3093e+06	3.68788e+06					38093.2	85915.9	139214	543071		17254.5		41993.3	56842.2	72390.6	42537	4.36129e+06	266286	1.9525e+06	1.59285e+06	8.67059e+06	6.07994e+06	4.26968e+06
Q13630	GFUS	GDP-L-fucose synthase	22	5	42	5	321	35.9	6.6	0.577	-0.79	0.0190654	215942	693326	775557		340833	422209	1.18012e+06	83475.2	607973		164364		692788	962436	333717	117194	83372.6	29304.7	125216	231092	58942.7	184856	669877	156687	15749.3	35306.1	296752	75718.5	56152.3	117199	351505	787270	826553	171163	694315	573635	1.76453e+06
Q15063	POSTN	Periostin	7	3	3	3	836	93.3	7.53	1.424	0.51	0.107064															530833																82403.3	82844.9	65514.9	22707.6	101005	118082	58733.2
Q9UBC2	EPS15L1	Epidermal growth factor receptor substrate 15-like 1	6	5	11	5	864	94.2	5.11	1.643	0.72	0.0530343	247742	411403	139145	2.11789e+06	124685	525531	235349	134964	63438.4	1.03013e+06	25626.4	199006	217934	242824	668962			15907.5	74281.2		15718.5		12881.8	26167.1	7403.56	14064.8	31235.3		15403.3	38049.4	362708	523320	282781	2.84389e+06	263046	640442	427657
O75594	PGLYRP1	Peptidoglycan recognition protein 1	28	3	4	3	196	21.7	8.59	0.781	-0.36	0.780365	31698.9	26436.3		2.37078e+06		77728.3			14082.3				57313.8	28637.1			13550.1		41849.2			17217.5							42392.3		113256	93142	90704.5	3.18346e+06	87333.8	110390	54122.4
Q9UKV8	AGO2	Protein argonaute-2	8	5	22	5	859	97.1	9.19	2.428	1.28	0.446516	2.5227e+06	1.97384e+06	235505	31315.8	566570	522929	482741	32640.8	53438.2	2.34408e+06	125443	36472.3	261933	761923	645700		120615			87556.6		59016.2	246878	1.84504e+06	8959.17				35323.8	52984.3	2.98557e+06	2.19169e+06	351106	152321	1.03969e+06	599608	719538
P02763	ORM1	Alpha-1-acid glycoprotein 1	23	4	41	3	201	23.5	5.11	0.281	-1.83	0.0120588	519579	503707	431143	1.00895e+06	72733.5	323967	211977	50264	218649	525424	400514	431836	374488	475267	797308	448420	2.23537e+06	116338	722421	35109.4	342907	116004	1.10293e+06	436235		165726	769780	29411.5		1.44109e+06	634890	623876	499387	1.40152e+06	188981	425053	389349
P15121	AKR1B1	Aldo-keto reductase family 1 member B1	29	7	48	6	316	35.8	6.98	1.694	0.76	0.027983	741011	676350	221160	9.6263e+06	64249.4	2.15864e+06	179398	1.0414e+06	319585	4.03137e+06	65481.3	954658	138697	335428	2.85756e+06			79321	16824.2			92805.8	121034	76210.5		111462	161485		42373.9	74434.5	876974	751000	313025	1.29261e+07	183254	2.47517e+06	337014
P99999	CYCS	Cytochrome c	49	4	28	4	105	11.7	9.57	2.768	1.47	0.00460538	691452		112294	7.18382e+06		880977		484895	169270	2.65077e+06		1.5884e+06		89638.2	2.72624e+06		54965.8		11176.5				12157.8	17383.2							818322	187276	173978	9.64637e+06	218857	1.01409e+06	105147
P15169	CPN1	Carboxypeptidase N catalytic chain	14	5	24	5	458	52.3	7.34	11.419	3.51	1.98905e-09	1.18022e+06	1.50038e+06	1.62323e+06	26743.8	621602	1.65941e+06	437153	597486	147487	920166	339761	1.07075e+06	718219	782764	1.70648e+06																1.39677e+06	1.66598e+06	1.71835e+06	102025	1.16397e+06	1.90274e+06	685481
P21281	ATP6V1B2	V-type proton ATPase subunit B, brain isoform	12	4	13	4	511	56.5	5.81	0.768	-0.38	0.28817	187732	242788	224556		36267.1	298551	301222	123976	26656.3	159772	43604.9	246073	243621	385749	383118	58355.2	50024.4		37080.2	106851			488924	22227.5	10463.5	37259.8	100651		23246.6	48495	285680	340050	357207	192200	173096	384317	564346
O95969	SCGB1D2	Secretoglobin family 1D member 2	34	4	63	4	90	9.9	8.25	0.61	-0.71	0.4253	169904	126663	59638.1	1.11696e+08	304501	395264	178100	151283	278394	83224.4	204532	131599	309978	295466	1.31868e+06	79144.1	172439	75887.5	11190.8	40990.4	121806	464556	49606.9	163010	8027.16	48353.9	209166	68390.6	382449	25740.9	301714	206200	136154	1.49985e+08	687030	551401	400259
P10253	GAA	Lysosomal alpha-glucosidase	7	4	7	4	952	105.3	6	0.806	-0.31	0.312589	375050			738800				26860.1		233098		247822			100156		11327.4										25266				504026	89865.7	82902.9	1.03448e+06	91532.4	83238.3	65301.4
P55060	CSE1L	Exportin-2	6	4	6	4	971	110.3	5.77	1.59	0.67	0.287469	58386.3											28302.3			168480																69099.1	22780.7	48985.8	27215.9	41568.8	19552.6	31945
A0A0C4DG17	RPSA	40S ribosomal protein SA	22	4	12	4	300	33.3	4.87	1.489	0.57	0.522098	639430	831992	602233	138410	352217	1.69438e+06		417970	199837	946677		1.09435e+06			1.96972e+06	45391.2			95170.3	70806.1		20339.8	921740	109086	6274.6	14793.2	110161	37631.7		71627.4	853273	1.02603e+06	735062	250712	742907	2.02479e+06	159069
P17987	TCP1	T-complex protein 1 subunit alpha	11	4	10	4	556	60.3	6.11	2.111	1.08	0.100494	138846	1.26392e+06	209932	443670	102500	165227	274993			136079	41864	40682.9	269241	568041	413911		11800.6					74264.7	77582.3				27645.1	145777			225170	1.40342e+06	222234	602757	231464	199430	435206
P52597	HNRNPF	Heterogeneous nuclear ribonucleoprotein F	14	4	9	3	415	45.6	5.58	1.912	0.93	0.0303045		155321		1.35715e+06		110821	125884	78868.7	68456.8	522750	28603	219884			78456.9																45284.1	244309	66811	1.82238e+06	92300.5	224951	196910
P13987	CD59	CD59 glycoprotein	36	5	78	5	128	14.2	6.48	1.267	0.34	0.264783	3.25003e+06	4.24049e+06	1.42325e+06	5.00469e+06	4.09256e+06	4.51829e+06	3.97491e+06	1.45189e+06	1.62263e+06	6.19418e+06	1.22038e+06	2.67094e+06	1.2075e+06	1099460	5.18734e+06	959757	356588	167809	44157.4	1.30987e+06	375321	621783	313202	384324	39387.9	750255	343194	311991	514942	75491.7	3.86393e+06	4.71274e+06	1.5502e+06	6.72026e+06	7.51011e+06	5.18517e+06	5.9247e+06
P43490	NAMPT	Nicotinamide phosphoribosyltransferase	19	5	16	5	491	55.5	7.15	0.13	-2.94	1.37203e-06		332458	48492.7	77390.9			16082.3		31611.1							114850	112368	11616	52634.2	367065	37375.1	525376	1.32671e+06	91567.9	17805.3	51916.3	293858	19722.1	578160	240812	129290	514614	167136	193217	130044	152577	147229
Q9Y5Z4	HEBP2	Heme-binding protein 2	23	4	17	4	205	22.9	4.63	0.429	-1.22	0.0116768	134953		706761	1.15413e+06		715630		108378	185773	294769		162937		494948	308292	76943.6	528998	43567.8	650645	59909.2	445162	132847	451662	143050		137569	877154	9725.25		88057.9	242006	93679.6	825734	1.59671e+06	70637.9	839279	126817
Q15365	PCBP1	Poly(rC)-binding protein 1	20	5	32	5	356	37.5	7.09	0.799	-0.32	0.632323	1.63567e+06	1.286e+06	768606	4.06513e+06	427095	1.08575e+06	437002	926662	128531	2.13965e+06	232712	668434	469576	363758	1.82086e+06	185982	200811	41952.2	167324	421533	44775.9	117197	1.48075e+06	56199.5	27252.4	48495.7	504685	42213.8	145825	129678	1.93578e+06	1.44802e+06	865442	5.49584e+06	829664	1.36767e+06	746092
A0A2R2Y2Q3	TPM3	Tropomyosin 3 nu	19	5	33	1	285	33.1	4.74	10.035	3.33	1.74241e-05	364075	376134	116624		177114		115058		188113	560162	204217	237048	262770	262292	466562																430876	417649	123459	34439.3	325015	7189.25	171497
Q9GZT8	NIF3L1	NIF3-like protein 1	22	6	29	6	377	41.9	6.65	9.471	3.24	5.79607e-10	2.77972e+06	2.22409e+06	2.71705e+06		1.62273e+06	3.19396e+06	2.66984e+06	1085643	2.23122e+06	5.21129e+06	1.57352e+06	3.66803e+06	3.00267e+06	2.64351e+06	3.34038e+06	44903.1	67673.2		18442.1	79828.8		22580.2		63600.7	5821.69	52780	49250.1				3.35044e+06	2.57149e+06	2.89494e+06	260243	2.98805e+06	3.71196e+06	3.97946e+06
P54725	RAD23A	UV excision repair protein RAD23 homolog A	25	4	34	1	363	39.6	4.58	1.439	0.53	0.0564588	34767.3	489199				43944.1							283873	389028	200784																41146.5	543192	49207.3	46755.1	3909.17	50387.8	47588.6
A0A087WT12	GPX4	Glutathione peroxidase	19	3	20	3	233	26.9	10.07	0.053	-4.24	0.000540948	1.27119e+06	547500	516327	7.03406e+06	105276	638939	150544	436857	1.19328e+06	1.36581e+07	1.01207e+06	3.05229e+06	762847	288537	2.12744e+06	5.94653e+06	4.61112e+06	870258		2.30734e+06	4.0941e+06	8493988	2.0388e+06	3.61128e+06	135908	4.88224e+06	4.20937e+06	1841354	3.13932e+06	64107	1.56778e+06	672506	592237	9.44528e+06	301638	736076	273053
Q6MZM9	PRR27	Proline-rich protein 27	24	4	25	4	219	22.7	4.87	0.071	-3.82	6.29618e-06																40471.3	201001	150961		791258	111094	1.76875e+06	75748.8	632750	24896.1	46877.5	37207.9	102698	2.487e+06	47928.2	72238	120575	115888	70331	154463	138331	79220.9
P17050	NAGA	Alpha-N-acetylgalactosaminidase	13	5	16	5	411	46.5	5.19	3.424	1.78	1.15428e-06	1.02503e+06	500406	453606	3.10047e+06	441347	766867	147403	392745	327032	4.17983e+06	611470	1.17549e+06	772869	314233	1.39988e+06	20172.8	53173.7				7885.88	43271.8	27304.5	26341.8	1897.44	24689.9	66550.5		15953.5	24925.1	1.2585e+06	633732	582545	4.16329e+06	930885	967167	368055
P62820	RAB1A	Ras-related protein Rab-1A	22	4	49	2	205	22.7	6.21	0.624	-0.68	0.654231	826856	7.23361e+06	1.12527e+06	1.27948e+06	378144	1.38491e+06	1.01866e+06	131414	534495	1.67681e+07	9.89332e+06	991719	658822	5.7861e+06	1.05698e+07	394579	605611	33485.9	69513	1.05331e+06	61198.6	192809	1.40326e+06	360705	30685.6	145895	634549	153728	180041	119360	1.01165e+06	8.032e+06	1.20659e+06	1.71807e+06	750508	1.61436e+06	1.56978e+06
P22735	TGM1	Protein-glutamine gamma-glutamyltransferase K	8	6	22	6	817	89.7	6.04	0.184	-2.44	1.09388e-05	46202.4			38412.4			26675			79006.4		35987.4		132479	81086.2	279096	178452	79212.3	332812	117573	785594	144386	8746.95	142383		215470	531085	20181.9	133656	672928	254995	196057	163737	201899	133762	211560	269179
P61604	HSPE1	10 kDa heat shock protein, mitochondrial	57	5	12	5	102	10.9	8.92	1.837	0.88	0.246089	251493	346592	181233	2.87326e+06		242084	116512	276824	118236	628134	106718	380944			359396		70835.4		48283.8				31921.3	229669		23925.7	50954.1			33065.2	384607	468738	247591	3.9099e+06	177146	361494	308733
P24158	PRTN3	Myeloblastin	21	4	28	4	256	27.8	8.35	0.384	-1.38	0.459056	202940	71459.6	2.41706e+06	188325		7.02099e+06		848510	62873.9		32149.5	1.50635e+06	1.05094e+06	929178	1.70524e+06	109059	799955		544294		51257.1	1.25588e+06	275917	237162	1881.42		172843		1.09806e+06	75035.7	363757	159196	2.7001e+06	301835	128136	8.09485e+06	134658
Q15691	MAPRE1	Microtubule-associated protein RP/EB family member 1	21	4	7	4	268	30	5.14	9.76	3.29	3.15924e-11	1.2145e+06	1.06109e+06	982655	2.66362e+06	195315	1.821e+06	354147	597795	557152	2.81377e+06	884745	2.29146e+06	1.6944e+06	707365	2.99194e+06		8059.93	6307.37	7955.1			22836.7	93709.2	8106.03			27288.5		13389.3		1.43734e+06	1.19709e+06	1.04024e+06	3.57668e+06	412129	2.08802e+06	580191
Q15847	ADIRF	Adipogenesis regulatory factor	70	3	17	3	76	7.9	5.31	0.153	-2.71	0.000738641	112961			78212	160898		384703	62041.4	252282	306853	452202	630125		130461	69907.1	157730	1.02995e+06	60514.2	144319		47834.2	27888.3	234311	132212	81137.4	156852	1.98015e+06	34581.7	34309.3	249751	184129	124331	77038.7	167491	353955	90868.2	650295
Q15435	PPP1R7	Protein phosphatase 1 regulatory subunit 7	16	5	9	5	360	41.5	4.91	0.385	-1.38	0.00270083	230247	222032	70634.4	2.0622e+06	59405.6	346910		79985.2	44520.9	351736	80446.5	178836	77649.8		64591.3	32715.8	97439.4	19562.7	37863	148978	75017.8	123512	470789	61648.2	12763.3	56971.8	304582	11864.5	44325.4	97869.7	369099	300138	154810	2.83699e+06	179276	460884	144388
A0A075B6S9	IGKV1-37	Probable non-functional immunoglobulinn kappa variable 1-37	28	4	13	3	117	12.7	9.25	1.667	0.74	0.0480297	3.65783e+06	2.83909e+06	3283327	19885340	276465	2.26888e+06	1.20587e+06	1.99481e+06	333178	6.56753e+06	502472	1.87912e+06	1.74999e+06	866266	4.94973e+06	357256		11288.7		1.11462e+06	27690.2	233456	107475	307219	52176.6	1.43082e+06	208106	13405.6	508946	199903	4.4437e+06	3.23441e+06	3.52173e+06	2.677e+07	544654	2.62549e+06	1.82511e+06
P26639	TARS1	Threonine--tRNA ligase 1, cytoplasmic	9	5	12	5	723	83.4	6.67	2.74	1.45	0.0105225	650656	1.23476e+06	259200	39380.7	297871	1.327e+06	951480	85930.8	75628.7	385713	189755	144067	91902.5	963122	1.56684e+06							26556.5	86671.9	298613		40367.1		6675.29			833511	1.37105e+06	350610	158711	611838	1.56293e+06	1.47359e+06
P54725-3	RAD23A	Isoform 3 of UV excision repair protein RAD23 homolog A	25	4	32	1	362	39.5	4.58	3.167	1.66	0.000531419	550021	2.00587e+06	605446	756428	758791	137179	843788	160385	183076	445249	166736	109148	1.2382e+06	1.42015e+06	396274		56197.2		42965.1	51589.2			121218	33970.5		28593.3					662494	2.22726e+06	640926	1.11785e+06	1.44018e+06	265572	1.28899e+06
P11940	PABPC1	Polyadenylate-binding protein 1	11	6	19	6	636	70.6	9.5	1.607	0.68	0.037602	70642.8	86040	304571	1.77178e+06		550383		299509		2.24742e+06		772007			872820						19734.5		155752				34192.3			42688.3	166962	281593	414717	2.37913e+06	208634	649753	177088
P01768	IGHV3-30	Immunoglobulin heavy variable 3-30	36	4	127	1	117	12.9	8.92	0.042	-4.56	2.0026e-09											159384					130079	68585.5	35936.4		1.0514e+06	99698.7	240196	93173.9	128632	6268.31	387978	64268.6	112804	543933	62575.4	43933.5	15086.5	5998.69	11767.1	8821.97	33387.4	60699.3
P18085	ARF4	ADP-ribosylation factor 4	28	4	36	2	180	20.5	7.14	0.68	-0.56	0.141268	84585.1	35851.2		27586.4		150412				25047.5		88583.5			415423	14335.3	39778.4			87030.3			91595.6	33036.3		15295.4	47344.9				100105	39808.1	47147.9	37042.8	32426.4	172467	41310.6
P01700	IGLV1-47	Immunoglobulin lambda variable 1-47	39	4	46	4	117	12.3	5.91	0.022	-5.51	9.90724e-16	257738	86913.6	412868	328708	88162.1	68327.5	192328	60513.6	221447	363246	243319	110269	123428	167196	269340	1.78605e+06	705440	521919	599023	9.07871e+06	987138	2.16521e+06	1.90803e+06	1.07097e+06	264479	2.16371e+06	1.8784e+06	809158	4.10206e+06	438545	329758	161357	489110	499909	234704	206288	307907
Q9BR76	CORO1B	Coronin-1B	17	4	14	4	489	54.2	5.88	0.611	-0.71	0.790316	310943	94736.7		72381.2	607311	788547		510971		1.56676e+06	100210	253875	163323	257267	943423	66319.4			27199.9	22489.3			537165	65847.8	13722.8	20800.1	166994	30750.8	65373.1	87897.2	462084	202396	155941	208668	1.20658e+06	967248	178367
O94760	DDAH1	N(G),N(G)-dimethylarginine dimethylaminohydrolase 1	20	5	14	5	285	31.1	5.81	0.928	-0.11	0.741571	155498	178291	126193	947969	58605.8	1.05951e+06	54308.6	364366	38437.5	1.96033e+06	81830.2	648086	68557.5	285028	888220	44057.5	239280		47260.4	13765		16037.8	228161	43340.4		52842.5	102360	10621.9		26535.3	234647	250295	144737	1.33778e+06	123601	1.27138e+06	132156
P10155	RO60	RNA-binding protein RO60	14	5	13	5	538	60.6	8.03	0.298	-1.75	0.170204	518666	387757				779987		57748.6	111649	2.16944e+06		658473			1.25811e+06	173026		125661			129519		217298	127100	27088	132829	50422.5		122709	24583.5	680701	518880	73636.2	35262.7	107811	907938	95789.2
Q99954	SMR3A	Submaxillary gland androgen-regulated protein 3A	25	2	69	2	134	14	9.57	0.01	-6.64	2.19335e-17										401303						662370	724852	2.39087e+06	110759	1.43007e+06	1.45411e+06	819041	1.29411e+06	4.03173e+06	51122.2	981990	2.26127e+06	877854	1.59661e+06	722198	54002.4	65659.9	102042	85511.6	34388.6	46475.1	33544.5
F6S8M0	GNS	N-acetylglucosamine-6-sulfatase	11	6	23	6	584	65.7	7.97	0.709	-0.5	0.552117	385272	644966	107156	2.98669e+06	138855	708021	348236	389882	385259	3.15401e+06	510954	1.78855e+06	301712	435358	1.47746e+06	163875	149192	56821.7	94265.9	318033	2.20505e+06	172566	48764.2	84368.3	3286.68	81052.7	366200	40382	29534.6	182608	566754	832560	338981	4.0105e+06	393245	848985	775784
Q96HE7	ERO1A	ERO1-like protein alpha	12	4	9	4	468	54.4	5.68	1.498	0.58	0.0450292	501875	73265.8	227144	900979	267537	170636		156366	102623	1.34851e+06		739483	64957		757893	18087.3											216952	3977.19	14409.6		656142	142571	260736	1.20983e+06	670786	244501	66341.3
O00151	PDLIM1	PDZ and LIM domain protein 1	21	6	16	6	329	36	7.02	0.514	-0.96	0.0456645	423330	900764	376849	98058.8	72507.6	300806	346259	96476	259263		220252	551560		220736		13673.7	443990		274964	146094	57052.3	65956.7	1.51189e+06	93786.8	12152.5	108443	611772		33558.3	261336	664693	1.06893e+06	558361	324605	294509	520124	706523
P62140	PPP1CB	Serine/threonine-protein phosphatase PP1-beta catalytic subunit	18	4	20	1	327	37.2	6.19	1.756	0.81	0.0332626	79730.6	22070.1	113725	391612		35916	50858	82316.1	51455.6	482364	41503.6	152636	101698		294019		8333.53	8925.49		27443.2			8236.25				57851.1	12991.5	15494.1		94359.8	24506.1	120390	525853	39552.7	41182.5	75805.1
Q8N4F0	BPIFB2	BPI fold-containing family B member 2	9	3	18	3	458	49.1	8.72	6.276	2.65	0.00352392	1.05078e+06	126316	3.0954e+06	498066		992389			492587	226721		877040	549734		1.88659e+06				10004.4	38001.9				68984.2							1.24358e+06	199524	3.2768e+06	668799	99790.1	1.13791e+06	49544.8
P04278	SHBG	Sex hormone-binding globulin	24	6	12	6	402	43.8	6.71	6.142	2.62	2.5106e-11	323622	967266	463927	313848	247404	611048	592932	150405	495213	194257	602925	710134	664945	668346	1.0351e+06					35695.5			41049.4	10871.4							490352	1.07402e+06	570580	474894	508162	708941	962536
P01767	IGHV3-53	Immunoglobulin heavy variable 3-53	42	5	172	1	116	12.8	8.28	0.041	-4.61	0.00110014			148418	50764.6	49694.6	170778		30313				93112.5			56218.1	556068		42592.9		1.2107e+06		938390	208646	188306	34367.9	506657		212453	1.50512e+06		60826.6	4685.48	157116	68166.3	91192.8	195820	40436.1
Q32MZ4	LRRFIP1	Leucine-rich repeat flightless-interacting protein 1	5	3	18	3	808	89.2	4.65	2.19	1.13	0.0651584	635888	277605		1.42355e+06		649355	63302.7	350075	74550.7	2.8012e+06		633846		52855.4	1.3281e+06	12103.2	12102.3			136831			77136.7	8004.25		15227.5	28595.8	49734.4	15851.8	7836.93	752562	308244	71104.5	1.91153e+06	88002.1	744571	119038
F8VVA7	COPZ1	Coatomer subunit zeta	25	3	13	3	198	22.3	4.89	1.086	0.12	0.0488657	242988	116793		132886		904645		44281.5	47511	1.0329e+06		262822			991563	8082.18	10812.5			19151.2			56887.3	13247.3		21359.5					349559	140353	108268	286043	78349	1.0373e+06	87520
Q96IY4	CPB2	Carboxypeptidase B2	11	4	22	4	423	48.4	7.71	8.012	3	5.04881e-08	341764	4.1861e+06	1.67021e+06	770258	746429	414291	2.05453e+06	224307	2.57843e+06	676999	693364	1.665e+06	1.93628e+06	2.26634e+06	889609					179617			77829.4			99942.7					462808	4.64813e+06	1.76809e+06	1.05753e+06	1.36974e+06	523183	3.06232e+06
F6XZQ7	GSTM2	Glutathione S-transferase	27	4	23	2	220	26.1	5.54	5.581	2.48	7.70222e-05	941897	1.8678e+06	113310	1.33124e+06	571727	2.62385e+06	712451	1.10591e+06	579902	2.44337e+06	607909	2.33589e+06	828930	1.25751e+06	4.16641e+06	34496.2	62998.6		15583.7	66916.4		29799.9	84417.6	42001.5			62232.9		878194	46294.4	1.13633e+06	2.07395e+06	203529	1.80322e+06	1.14056e+06	3.03813e+06	1.17182e+06
O75342	ALOX12B	Arachidonate 12-lipoxygenase, 12R-type	9	4	14	4	701	80.3	7.64	4.882	2.29	0.0132644	4.84293e+06		17289916		3.37614e+06	5.47257e+06	2.97815e+06	1.12635e+06	2.02487e+06	3220952	3.02754e+06	5.12034e+06	3043038	33417072	2.24902e+06	238760	165502	43994.9	238499	45356.2	693025	70732.2	28886.7	88592.3		161303	383296		33560.1	628013	5.83254e+06	78164.3	1.83741e+07	119026	6.2613e+06	6.32903e+06	4.51269e+06
O14618	CCS	Copper chaperone for superoxide dismutase	18	3	22	3	274	29	5.58	8.742	3.13	1.51715e-05	1.07835e+06	904545	914466	1.7248e+06	319320	890033	478234	202150	353151	1.3607e+06	924858	835610	1.11585e+06	662085	935913		69015.6		28119.1				70084.5	48059.2			65104.4			41381.5	1.27621e+06	1.01579e+06	985483	2.32551e+06	635079	1.0774e+06	732444
Q00839	HNRNPU	Heterogeneous nuclear ribonucleoprotein U	6	3	10	3	825	90.5	6	4.143	2.05	0.177013	158376		143679	355619		360195		54101.9		243308		161462			870554					384759		76588.1				111245		25639			187435	36731.1	152099	477523	59188.4	413012	35200.4
P28289	TMOD1	Tropomodulin-1	16	4	5	4	359	40.5	5.1	1.277	0.35	0.228001	93868	121429	116598	1.01789e+06	103664	86192.1	65933.5	35417	16846.9	86372.9	43068.6	38219.6	97670	145132	123879		626880	579771						564654					294186	706085	157814	195351	174709	1.43041e+06	209201	157360	137361
Q13907	IDI1	Isopentenyl-diphosphate Delta-isomerase 1	28	5	11	5	227	26.3	6.34	1.577	0.66	0.0107685	281771		323963	611109		218792		61575.4		821383																					376606	87713.4	364782	820592	86621.8	271736	65353.5
P25774	CTSS	Cathepsin S	20	6	24	6	331	37.5	8.34	0.355	-1.5	0.00580621	543290	73763.1	449861	1.1273e+07		606315	21051.6	365586	192918	1.53236e+06	28871.9	450650	193222	26303.7	907010	210520	420440	62091.5	270208	503974	151127	206027	369117	187986	11746	178596	302548	86477.3	479826	76109.2	743079	342808	556074	1.51373e+07	161883	812917	165555
Q9BUJ2	HNRNPUL1	Heterogeneous nuclear ribonucleoprotein U-like protein 1	8	5	7	5	856	95.7	6.92	1.311	0.39	0.0637779	184069			578782		866188	36085.1	169917	24107.8	1.86567e+06		572153	23728.9		663710			47043.6		21741.8				13147.1	4050.27	52820.6					313348	159447	113847	896323	129307	993200	143887
K7ERG9	CFD	Adipsin	25	3	3	3	260	27.8	7.25	1.132	0.18	0.564156		904794		551198						67682.5				112028			38829.7							36983.8							31046	1.00466e+06	74141	740144	45995.3	52754.8	46513.8
Q5SRE7	PHYHD1	Phytanoyl-CoA dioxygenase domain-containing protein 1	14	3	21	3	291	32.4	6.32	0.391	-1.35	0.112387	270272	52799.4	74592.4	486604	85190.9	439581	25837	304545		1.90799e+06	81576.4	399268	114718	61555.3	369641	62574.4	252448		123597	123607	35832.3	20830.6	629541	198688			385629	46708.4		98847.6	334847	101735	122633	653408	233443	504039	132267
A0A0A0MR85	GSTM4	Glutathione transferase	20	3	6	2	218	25.5	5.9	1.458	0.54	0.0217465						69054.8						590229	229360	550991	829873																119609	17029.9	24428.9	65204.5	32586.6	85621.9	113943
P15559	NQO1	NAD(P)H dehydrogenase [quinone] 1	22	4	22	4	274	30.8	8.88	2.106	1.07	0.328499	914005	2.72448e+06	1.24256e+06	3.76224e+06			29122.4	1.94067e+06	124194	3.06455e+06	44207.6	1.65346e+06	88364.3	202754	1.7722e+06	36285.3	42256	74775		190738	63231.8	187752	181622	61909.9		88702.6	72221.8	7653.73	199848	15246.2	1.12811e+06	3.02519e+06	1.31891e+06	5.05191e+06	105614	138247	146800
Q07021	C1QBP	Complement component 1 Q subcomponent-binding protein, mitochondrial	12	2	9	2	282	31.3	4.84	5.711	2.51	0.0222175	128176		208577	1.07126e+06		206654		48937.3		358249		228555	115999		858998																151694	14951.9	220800	1.43848e+06	41505.6	236956	47023.6
O43242	PSMD3	26S proteasome non-ATPase regulatory subunit 3	10	4	7	4	534	60.9	8.44	1.775	0.83	0.235865	259006	834479			44093.5	506281	293890	40069.9	72948.3	237293	26517.6	46571	149689	433619	1.47117e+06	95731.6							87402.2		5016.34		57044.5				371902	985777	103964	70573.2	155559	638605	460673
O60664	PLIN3	Perilipin-3	13	4	9	4	434	47	5.44	0.237	-2.08	0.00509369				181279						176584						11109.3	51162.9			273923			735061	72676.9	9753.77	79818.2	368833			92340.9	63833.6	111980	129357	323216	61944	134182	78547.2
P31513	FMO3	Dimethylaniline monooxygenase [N-oxide-forming] 3	8	3	3	3	532	60	7.78	1.178	0.24	0.34745	70582.4		57093.5				57664.8				37835.6				541156																112768	99151.9	80654.8	33472.1	71352.9	100937	140276
O15143	ARPC1B	Actin-related protein 2/3 complex subunit 1B	24	5	11	5	372	40.9	8.35	3.658	1.87	0.000179888	1.5751e+06	1.99588e+06	603438	1.04057e+06	403608	1.51102e+06	1.08317e+06	972573	332304	2.3409e+06	242558	682233	483922	753022	2.58925e+06	21911.9	41522.4		25151.7	249856		49537.6	374027	17886.3	6588.73		70399.5	10839.2	95678.9	57442.5	1.88773e+06	2.26189e+06	816054	1.43087e+06	883380	1.81477e+06	1.71841e+06
O15144	ARPC2	Actin-related protein 2/3 complex subunit 2	25	5	7	5	300	34.3	7.36	0.176	-2.5	7.63923e-07	264825	236602	26818.7			279463	24055		38016	383175		106571	57590.9		972108	67076.8	101937	48846.4	76108.6	235109	73757.1	119373	449169	86447.6	9005.53	92944.9	182654	10011.4	124655	105618	327610	284027	110300	123771	111563	374166	116180
Q04760	GLO1	Lactoylglutathione lyase	29	4	33	4	184	20.8	5.31	1.561	0.64	0.419844	955186	112967	187437	5.82873e+06	61682.6	956831	63615.6	180546	222806	1.37093e+06	207173	722758	283308	212281	961906	178936	371379		45668.1	96625.1			673048			42914.1	262327			26244.6	1.13045e+06	235277	309668	7.82677e+06	193757	1.09713e+06	202764
Q96HC4	PDLIM5	PDZ and LIM domain protein 5	12	5	10	5	596	63.9	8.21	0.351	-1.51	0.0302214	110345	42276.7	19065.3	2.33937e+06		158145		115051	8794.86	450511	9777.82	36715.6			140510	39683.4	131323	7136.79	14940.9	214697		59721	538407	18426.3	3501.82	18519.9	154390	8655.99	73559.7	36981.8	242951	131936	59810.6	3.22209e+06	112580	279540	137028
P02511	CRYAB	Alpha-crystallin B chain	32	4	16	4	175	20.1	7.33	0.165	-2.6	4.52824e-06	32499		18571.2	18471.6		33911.9		12265.6			31132.8	22028.9	44156	53952.2		87966.3	87875.9		119358	35314.5	31776.3	51882.9	779057	41565.4	10437.9	194201	529727	121686	86429.4	152034	142115	76619.4	112923	85619.9	140494	146009	144204
P00488	F13A1	Coagulation factor XIII A chain	7	4	15	4	732	83.2	6.09	7.291	2.87	2.37143e-06	1.14433e+06	1.95802e+06	1.74267e+06	198542	334110	1.27234e+06	905301	94503.1	46518.1	635458	787832	812584	606345	242425	4.25357e+06					25192.2	22670.1						41683.5			74003.7	1.35429e+06	2.22027e+06	1.8448e+06	284665	656445	1.51352e+06	1.37327e+06
P13861	PRKAR2A	cAMP-dependent protein kinase type II-alpha regulatory subunit	13	4	14	4	404	45.5	5.07	1.019	0.03	0.636393	347956	87943.7		1.29722e+06	28527.6	455512		86477.8	17693.3	1.80633e+06		448378		100994	600463	16899.4	20112.1		15611.4	152951			174179	38881.8		127472	80577.6		9690.18		417336	239567	104968	1.74189e+06	131402	549484	134055
A0A087WW87	IGKV2-40	Immunoglobulin kappa variable 2-40	31	3	55	1	121	13.3	4.61
Q96IU4	ABHD14B	Protein ABHD14B	30	5	21	5	210	22.3	6.4	0.221	-2.18	0.00020798	445150	349060	170824	1.51022e+06	134185	226005	181690	108983	64860.2	153906	103320	155835		94315.4	524858	208693	176607	13396.4	146745	169971	77462.2	101738	1.12977e+06	160185	17301.2	75854.7	429060	113396	62153.2	169227	636137	433048	276588	2.0566e+06	321635	331252	350449
A0A7I2V3E8	CTSH	Pro-cathepsin H	9	4	10	4	446	49.8	8.59	2.418	1.27	0.000821498	374600	334673	409373	3.55396e+06	80330.4	395960	100522	308553	133549	538118	101824	308394	198163	168819	589801		5930.32	27843	10440			17230.6	6421	42994			26066.4		25144.1		492446	445802	487310	4.77223e+06	246706	502033	224186
P07741	APRT	Adenine phosphoribosyltransferase	33	4	18	4	180	19.6	6.02	0.141	-2.83	1.54294e-07	536869	304098	142203	79287.7	110783	332654	253126	33521.8	248079	355409	620242	326422	333111	169296	1.49758e+06	342777	275037	132160	441998	415785	177260	270964	1.62609e+06	358734	37315.2	124536	772171	216264	102470	333527	635375	337662	206866	189550	265006	439983	377290
Q9Y678	COPG1	Coatomer subunit gamma-1	8	5	8	5	874	97.7	5.47	0.848	-0.24	0.18026	87760.8	75277.8				351453			70639.3	69647		74705			1.16696e+06					307896	135344	98768.2	351204	122630			137936				182571	161829	161242	146770	166701	438056	140546
Q12955	ANK3	Ankyrin-3	1	4	12	1	4377	480.1	6.49	1.131	0.18	0.888305				151029													48098.4														54127.3	41446.4	34942.4	202800	16107.1	46946.2	14493.4
P05026	ATP1B1	Sodium/potassium-transporting ATPase subunit beta-1	17	4	12	4	303	35	8.53	8.075	3.01	1.63051e-05	909813	935988	842217	1.99529e+06	95997.6	2.27961e+06		462661	970636	3.01483e+06		1.83856e+06	44915.5	160848	3.16791e+06		6344.61		12951.6		17445.2			22405						3407.31	1.09911e+06	1.09582e+06	891573	2.67926e+06	286202	2.61387e+06	180477
Q8TDQ7	GNPDA2	Glucosamine-6-phosphate isomerase 2	17	2	6	2	276	31.1	6.95	0.242	-2.04	0.0589609	55152.9	260705				73989.6	51946	35199.3	37303.8		43304.6	204959	98235.8	149624	509967	132709	152790		154412		77492		153750			150120	165162	51483.8			109840	289479	86840	113954	56204.9	148889	117503
Q8N1V2	CFAP52	Cilia- and flagella-associated protein 52	9	3	6	3	620	68.3	6.95	0.969	-0.05	0.0720028	214491					589375		91507.6		1.29203e+06		332537			450990					34147.6											310108	107519	90898.3	68004.5	135564	719279	62243.5
H7C2N1	PTMA	Prothymosin alpha (Fragment)	26	4	8	4	148	15.8	4.23	0.522	-0.94	0.00359635		40717.7	46962.3	84379.2		286959	26715.9		52974			17707.1			208017		183243		33501.4	225714		28080	558575	73330.7	3989.51	18773.3	138224	5391.45	17046.3		126110	115514	138674	177088	150660	421493	188519
G3V4P8	GMFB	Glia maturation factor beta (Fragment)	21	2	4	2	150	17.5	5.31	1.323	0.4	0.0225259	490637	106814		1.57437e+06		128820				599462				86317.9	175107				5104.97												580660	173363	31505.8	2.11405e+06	59656.5	212528	91975.3
A0A0B4J2C3	TPT1	Translationally-controlled tumor protein	31	2	7	2	197	22.6	5.24	0.81	-0.3	0.121939				158610						292307					334517	39870.5	91157.7						131013	46217.9			152033			40332.1	67138.2	101713	73082.9	266057	105363	77069.1	71859.6
O75368	SH3BGRL	SH3 domain-binding glutamic acid-rich-like protein	55	5	28	5	114	12.8	5.25	0.181	-2.47	0.000140463	489451	35643.6		1.39165e+06	178955	126839	75687.1	307311		761721	35950.4		486866			285542	1.21789e+06	199812	739870	57774.4	145393	192384	939928	118297	24530.4	85111.7	806840	66560.3	33183.4	159353	659595	204820	187597	1.8687e+06	484793	290472	249181
P56537	EIF6	Eukaryotic translation initiation factor 6	27	4	28	4	245	26.6	4.68	0.21	-2.25	4.68914e-06	278845	190250	110053	790714		344823	29559.1	29068.6		548572		85398.1	40186.8	105688	510327	139240	221074	43374.2	270609	105525	179603	110548	346836	157114	22197.7	122097	803534	21181.1	141189	223329	372456	340026	184177	1.08232e+06	137350	523637	181556
Q15582	TGFBI	Transforming growth factor-beta-induced protein ig-h3	9	5	26	5	683	74.6	7.71	3.871	1.95	4.13312e-09	1.00784e+06	623586	1.19108e+06	499639	143365	391322	386526	173417	94937.9	1.05316e+06	633966	468933	595439	273868	1.10977e+06						43792.3			13836.5			12773.1	6052.92	23985		1.20268e+06	754199	1.26088e+06	709019	412368	500994	637031
Q06210	GFPT1	Glutamine--fructose-6-phosphate aminotransferase [isomerizing] 1	9	5	16	5	699	78.8	7.11	0.197	-2.34	0.00273369						105605				628606	41154	105295			130947	12847.6	161265			511843		106469	671412	102186	3127.71	113218	331889	49304.6	6290.5	87678.9	195718	75466.6	101330	85479.3	98151.6	170753	155426
A0A0B4J2D9	IGKV1D-13	Immunoglobulin kappa variable 1D-13	25	2	66	1	117	12.6	7.84	0.017	-5.92	2.18942e-13		50751.7		713726	64397.4	58824.5	266715		91822.8	68689.6	37590.5	33142.1	30886.1	306036	135311	1.25951e+06	332326	365715	279527	7.63584e+06	872264	1.10658e+06	1.64003e+06	619868	81345.2	1.4368e+06	1.39918e+06	696296	2.07618e+06	511734	54258.7	90635.3	48586	958385	170225	109292	397545
G3V3D1	NPC2	Epididymal secretory protein E1 (Fragment)	22	3	7	3	221	23.7	6.73	0.695	-0.52	0.227114		259864	243500	1.77879e+06			225201	153023		529459	221553			153719	51750.3	35679.4	94660.9	34364.5	30610	55758.8		31218.1	119789	308480		20480.2	82973.9	19182.8	44342.2		153360	364839	330617	2.38855e+06	142908	154305	423784
A0A3B3ISG5	IDE	Insulin-degrading enzyme	6	5	25	5	1019	117.9	6.92	2.881	1.53	9.82829e-07	1.19541e+06	1.73817e+06	935661	703039	390602	1.24897e+06	513031	179814	450292	2.18474e+06	761554	947778	643596	1.06785e+06	1.31445e+06	9238.66	26438.5	27520.5	29691.4		41624.4	52754.3	109487	68339.4			102097	16806.4	34267	17077.4	1.41475e+06	1.93001e+06	1.03239e+06	944035	716779	1.43211e+06	799252
P09238	MMP10	Stromelysin-2	11	5	10	5	476	54.1	5.8	2.456	1.3	0.079221	827418			878142		777433	599871		485388	500031		997534		1.78318e+06			37703.8	15476.9		96119.4		17768.8	84951	23634.9		39198.2	27106.2		18969.5	36662.3	1.01078e+06	164096	155141	1.17916e+06	113805	1.01596e+06	973002
Q9P258	RCC2	Protein RCC2	13	5	18	5	522	56	8.78	1.196	0.26	0.327468	99785	125994	58420.4	1.8169e+06	21794.5	416418		293797	14499.8	1.205e+06		562553			1.09267e+06	41047.3	29046.8		21415.2	21368.2				32475.1		37836.1		15587.3			212556	233902	97457.4	2.43971e+06	172685	511317	171960
J3KQE5	RAN	GTP-binding nuclear protein Ran (Fragment)	19	4	39	4	234	26.8	9.58	3.406	1.77	0.0642549		3.80131e+06	1.37872e+06	256255	498666	2.84431e+06	1.11623e+06		182528	1.91752e+06	1.80461e+06	703076	1.95522e+06	1.17824e+06	4.46504e+06	57450	38307.7	11188.6	70600.8	138119	15007.6	64187.8	560590	64288.2	11433.6	48225.7	92071.7	18757.5	100093	44512.1	151395	4.2604e+06	1.50978e+06	444921	956786	3.26138e+06	1.77492e+06
Q99460	PSMD1	26S proteasome non-ATPase regulatory subunit 1	7	5	19	5	953	105.8	5.39	1.52	0.6	0.0280094	963932	1.31633e+06	307394	130540	184965	1.18526e+06	584588	147233	415859	1.36901e+06	682852	964898	383886	709483	3.10955e+06	8825.3		58970.3	32063.3	145779			218933	127132	9066.2	56225.5	54884.8	38834.3	95207	9343.58	1.18444e+06	1.51336e+06	357138	251295	389128	1.38934e+06	871342
P67936	TPM4	Tropomyosin alpha-4 chain	19	5	26	2	248	28.5	4.69	0.809	-0.31	0.641515	86522			116017		78191.7									211636	8797.38	23872.7			16194.7			19988				35070.9			11300.9	102397	43311.7	34776.1	155787	63626.5	89657.2	62296.9
Q3LXA3	TKFC	Triokinase/FMN cyclase	9	3	4	3	575	58.9	7.49	0.347	-1.53	0.024382	33308.6	841022	44581.8	29758.1	10453.9		21027.7		17274.4			36621.9	36661.1	230878	214737			83560.8	27255.7	78619.1		23869.8	532310	62884.4		94863.3	87373.5		23819.6	75853.3	81491.7	958353	88237.5	109437	84744	158040	120794
O95479	H6PD	GDH/6PGL endoplasmic bifunctional protein	5	3	6	3	791	88.8	7.3	1.487	0.57	0.453134				217261			19356.6	28300.4					36122.5	72969.1																	64681.3	22223	56337.5	291736	48652.2	1716.63	28851.4
P30626	SRI	Sorcin	20	3	44	3	198	21.7	5.59	9.911	3.31	1.07874e-05	3.39193e+06	2.16765e+06	2.27377e+06	3.97161e+06	1.24013e+06	3.12391e+06	1.15415e+06	954333	609895	6.53441e+06	1.19813e+06	2.87914e+06	1.13244e+06	1.90805e+06	5.72002e+06		102662		197804	58615.7			245535		7229.35	38924.3	247369	32966	17836.8	20495.5	4.01429e+06	2.41421e+06	2.45632e+06	5.33304e+06	2.30102e+06	3.58197e+06	1.73657e+06
Q9BS40	LXN	Latexin	17	3	167	3	222	25.7	5.78	1.634	0.71	0.168852	3.47265e+06	3.73943e+06	2.92008e+06	8.29835e+06	1.36971e+06	4.11388e+06	3.61188e+06	1.63251e+06	2.39906e+06	6.36997e+06	3.35409e+06	4.89846e+06	3.8237e+06	3.40084e+06	4.10098e+06	1.04418e+06	1.20774e+06	68154.1	534529	554887	130456	174969	2.80716e+06	453207	25374	179886	1.35818e+06	160080	43496.5	573162	4.10982e+06	4.15216e+06	3.09121e+06	1.1143e+07	2.5135e+06	4.71711e+06	5.38359e+06
A0A075B7B8	IGHV3OR16-12	Immunoglobulin heavy variable 3/OR16-12 (non-functional) (Fragment)	34	4	70	2	117	12.9	6.51	0.043	-4.54	0.000364534	66893.2	104310	26607	186886	29727.7	30060.7	74688.6	13026.8	62908.5	83134.4	59822.7		52968.1	105642	111823	446747		121332		4.28752e+06	231566	574028	428282	301408	34948.9	648094		188603	890128		111663	142833	40249.2	311854	110791	81239.1	121647
O95394-4	PGM3	Isoform 3 of Phosphoacetylglucosamine mutase	7	3	10	3	570	62.9	6	1.679	0.75	0.0254094	394206	256078	107734				100098		85557	3797833	102890	42796.4	116529																		466535	319538	192828	149852	123893	36372.8	236334
E9PRY8	EEF1D	Elongation factor 1-delta	7	3	8	3	697	76.5	7.05	0.235	-2.09	0.00219479	237416	82391.9		313503						543849						73077.6	192701		123472	107394		74307.1	400242	64520.7		16088.4	293145		38925.9	109711	335693	146306	59829.6	447668	154349	156302	78249.8
Q5VW32	BROX	BRO1 domain-containing protein BROX	11	3	35	3	411	46.4	7.65	3.27	1.71	0.000749971	1.05683e+06	1.16838e+06	396522		340541	624630	507382	81368.6	614534	2.08048e+06	536944	1.05283e+06	1.22269e+06	617457	734193	26408.8	31883.9		6418.39	55481.4		33513.3	147972	17832.6	4118.05	31479.5	57178.4		38889.5	25234.9	1.25074e+06	1.29734e+06	432954	67937.7	689425	716221	756265
A0A0C4DH32	IGHV3-20	Immunoglobulin heavy variable 3-20	34	4	73	2	117	12.7	7.87	0.07	-3.84	1.33569e-07				68148.7												35825.3		44475.3	20227.2	1.32964e+06	199329	264520	184756	135700	15338.3	592831	83395.9	32188.8	366279	90679.9	79131.6	61460.9	98921.8	95167.2	79665.5	50119.9	46875.6
B7Z6Z4	MYL6	Myosin light polypeptide 6	15	4	36	4	238	26.7	5.08	0.123	-3.02	2.19282e-07	632624	401664	54654.5	1.4539e+06	67639.4	1.04785e+06	80521.7	198466	159083	2.86081e+06	151421	533489	76121.6	93295.2	2.36698e+06	698247	2.01977e+06	295801	793953	865123	308221	702737	1582710	485760	53944.6	641118	1.68854e+06	120077	563035	590907	783581	532302	201765	2.01426e+06	234809	1.2198e+06	205688
P25815	S100P	Protein S100-P	28	4	161	4	95	10.4	4.88	0.446	-1.16	0.0831418	6.96583e+06	2.27037e+06	1.40433e+06	2.21831e+07	115651	1.12809e+07	164706	4.74595e+06	1.89121e+06	4.16697e+07	576218	1.11124e+07	406432	58184.1	1.08329e+07	1.41686e+06	6.91547e+06	464873	432091	2.36293e+06	257441	577652	1.76697e+06	1.93352e+06	211497	484753	6.82906e+06	402465	399979	463595	8.27604e+06	2.58913e+06	1.5044e+06	2.97873e+07	227164	1.29351e+07	340519
P42785	PRCP	Lysosomal Pro-X carboxypeptidase	7	2	11	2	496	55.8	7.21	0.387	-1.37	0.11638	278886	107579	130031	546356		166133			77532.2	105995	36346.6	166011	64158.9	61239.3	680002	32810.5	67815		29050	65283.1		77607.9	28970.2	106389		48634.7	99211.6		86921.3	62937.3	354512	167727	155974	733643	59331.7	205444	78183.7
P01743	IGHV1-46	Immunoglobulin heavy variable 1-46	38	5	41	2	117	12.9	8.92	0.035	-4.84	1.22999e-05				233050			60535.3		79707.5	81646				83536.4	144865	876486	15391.1	277607	9438.34	8.10868e+06	327001	769159	549118	683641	86834.2	1.48197e+06	273440	466495	1.21169e+06		82670.1	124622	163039	385262	123334	33301.8	176838
P29373	CRABP2	Cellular retinoic acid-binding protein 2	30	5	27	4	138	15.7	5.4	0.152	-2.72	2.0475e-05	186692	261817	112467	673262	111963	133690	40697.5	64440	66275.7	471873	87852.8	121182	83697.9	143779	300690	607465	464984	22812.9	211854	269030	71462.2	84938.9	789248	217776	33810.9	177332	1.15098e+06	215403	9277.12	159111	340693	326982	232049	979420	342391	310923	206884
Q9Y3D6	FIS1	Mitochondrial fission 1 protein	24	3	8	3	152	16.9	8.79	1.553	0.64	0.0193942	135327			2.7602e+06		226672		141211		269251		174389			354308																197713	109574	110530	3.70637e+06	86072.8	259910	153786
Q15075	EEA1	Early endosome antigen 1	5	5	9	5	1411	162.4	5.68	1.366	0.45	0.04376	259731	108997		399470		173967	222734	37740.8	420089	229732	73383.8	141825	167751		236376		14487.7	12526.8		48108.1		28077.5	15916.9	17890.8	3092.68	15494.9		11126.5		6490.98	331032	169763	115678	588352	117328	261039	392493
O00584	RNASET2	Ribonuclease T2	16	3	26	3	256	29.5	7.08	0.161	-2.64	0.000651933	94740.8	473007	12896.9	4.22102e+06	514180	718380		49315.8	8347.11	1.23176e+06	613155	205799	13896.8		513784	272820	261731	215672	23197.5	602441	237087	296966	221380	267149	11987.8	272628	231091	83170	518996	20497.5	161214	537624	79958.2	5.66795e+06	959937	823718	85562.3
P24821	TNC	Tenascin	4	5	8	5	2201	240.7	4.89	0.946	-0.08	0.404188	269025	346052	270874	381850	15860.5	163203	188849	9333.42	189153	191682	166426	135331	128444	202173	536191	98022.7			62488.5	56596.1		17682.1	55514.4	89944.4	22447.7	10606.4	112129	5645.61	15519.1	24102.2	356108	450736	367654	512745	193493	253653	283298
P01602	IGKV1-5	Immunoglobulin kappa variable 1-5	25	2	93	1	117	12.8	8.28	0.016	-5.95	5.28173e-13		115081			142372		95990.8	43910.9		207294		62127.9		67499.2	44731.5	469123	173654	125864	43913.5	2.57669e+06	304685	411786	571203	461953	44934.3	641767	417001	205342	590754	271236	24246.8	127782	57722.1	25043.8	261261	23291.2	143077
K7ELL7	PRKCSH	Glucosidase 2 subunit beta	9	4	34	4	535	60.2	4.41	1.56	0.64	0.00723738	401128	353911	182632	585450	91907.2	485249	236314	337496	450731	1.10186e+06	11259.8	1.28199e+06	396187	242851	1.74843e+06	34863.3	42478.7	17087.2		110440	45525.2	49338	33133.7	31920.6	2312.34		20937.8		141421		474728	392972	232505	822078	263003	556403	352232
A0A087WVJ0	MUC1	Mucin-1 (Fragment)	22	4	31	4	228	25.6	6.71	0.058	-4.11	3.74754e-08	186061	154453	94311.3	9.70444e+06		313816		121556	335613	993039	359497	531355			541546	1.56412e+06	1.06357e+06	1.57081e+06	386706	931115	2.32425e+06	1.057e+06	926677	799899	107811	632852	675820	248725	3.12258e+06	590110	330311	258072	198293	1.3031e+07	125950	406620	143452
Q15717	ELAVL1	ELAV-like protein 1	13	4	7	4	326	36.1	9.17	0.827	-0.27	0.844219	558749			4.48578e+06		128061		98572.3		114088		826920		163520	286197	89034.3				207153		53344.7	24602.2	56035.9		40386.3	20669.4	16888.5	54201		693342	111764	169489	6.02346e+06	137236	242433	170830
J3QRS3	MYL12A	Myosin regulatory light chain 12A	23	4	20	4	177	20.4	4.75	0.108	-3.21	3.23539e-07				146382						125340						141525	758118	60703.7	213989	300235		217021	904367	194624	17321.1	236071	851436	23872.7	182985	283677	100950	122158	113197	345873	202483	112901	138917
Q6ICL3	TANGO2	Transport and Golgi organization protein 2 homolog	23	4	8	4	276	30.9	5.17	3.246	1.7	5.22132e-05	412372	301694	243921	954245		71303.2	122572	43573.9		285572	81708.9	132741	361954		175596							9951.05									526711	386318	278169	1.28135e+06	80153	130532	276066
H0Y8X4	DNPH1	2'-deoxynucleoside 5'-phosphate N-hydrolase 1 (Fragment)	17	3	6	3	243	25.9	5.5	2.503	1.32	0.0137534	169619	86154.8	166815	1.62875e+06	58174.2	160111	192424	55423.4	126523	482732	134699	300151	169552	81798.7	337989							61753.6	158387	68835.6				21625			227713	189914	268442	2.20231e+06	171293	221440	356694
P00740	F9	Coagulation factor IX	9	3	7	3	461	51.7	5.47	2.051	1.04	0.011086	100280	857690	136385			247074	53923.9	45887.3	112365	131183	128908	45247.2	13599.1	475067	95271.5																145756	952354	193599	25391.1	31301.3	283304	105800
Q9NZL9	MAT2B	Methionine adenosyltransferase 2 subunit beta	15	3	10	3	334	37.5	7.36	16.094	4.01	1.4265e-09	3.47863e+06	1.56302e+06	1.50574e+06	2321377	497504	1.58184e+06	2.08493e+06	1.16853e+06	2.78031e+06	901687	1.03176e+06	2.54726e+06	1516356		1.0388e+06					18807.9			92098.7				34346.9				4.16286e+06	1.79232e+06	1.67665e+06	3.18341e+06	1.00107e+06	1.83512e+06	3.15913e+06
Q03154	ACY1	Aminoacylase-1	22	6	13	6	408	45.9	6.18	0.646	-0.63	0.0863222	101238	305242	13746.4	1.13266e+06		89165.2		49754.2	45296.5	199071		361096			147193	68775.8	75172		54254.4	32918.3			257334	36304.9		29882.6	146742			53677	222154	457474	63567.9	1.52092e+06	206377	199167	187843
P04424	ASL	Argininosuccinate lyase	9	3	11	3	464	51.6	6.48	1.206	0.27	0.0511141	334912	589005				469024				1.36252e+06		277977			337199								53051.6				13905.7			9098.16	448807	654014	133969	118998	41198.4	537798	120060
P08294	SOD3	Extracellular superoxide dismutase [Cu-Zn]	12	2	8	2	240	25.8	6.61	0.412	-1.28	0.218021	252459	109439	43504.6	1.50647e+06		317942	18042.7	202059	11947.9	805189	9808.07	36337.2			526341	11548.3	101640		18382.4	16290		17294.3	177182	81246.7	2233.05	40908.4	94390.1		57846.8	34845.2	298781	155269	108945	2.02288e+06	33892.5	364563	84483.7
P51149	RAB7A	Ras-related protein Rab-7a	28	5	9	5	207	23.5	6.7	0.205	-2.28	5.19472e-06	118067	190080	85207.1	178595		96476.1	53521.2	9900.89	42636.3	264149	67345.8		55850.3		359540	109828	282483	8266.78	185349	318738	90386.1	88233.8	777449	380331	14569.7	31618.5	222285	18745.9	132285	108215	264051	347916	204330	308177	70547.2	138688	172932
Q9UHL4	DPP7	Dipeptidyl peptidase 2	11	4	19	4	492	54.3	6.32	2.542	1.35	0.0251696	453138	147150	37072.9	3.54257e+06		1.18281e+06		360413	194003	1.91246e+06	103814	611118	45029.3	67369.5	1.61621e+06	13907		12230.1		36561.2		27610.2	41233.2				54347.2	8653.46	111549		544297	198831	106982	4.75693e+06	126585	1.39921e+06	147348
P47929	LGALS7	Galectin-7	32	4	26	4	136	15.1	7.62	0.068	-3.89	1.47453e-13															56780.5	174272	203668	101278	214459	184455	145901	140620	162968	231453	40836.9	111400	476668	46696.6	81786.4	264432	53789.6	56170.5	69081.3	112991	86801.3	92801.9	78176.4
A0A0B4J1V6	IGHV3-73	Immunoglobulin heavy variable 3-73	25	2	21	1	119	12.8	9.17	0.763	-0.39	0.116336				96380.5												150076				586533		193506	100412			161671			313115	97060.9	44925.3	9989.4	32116.6	129419	25296.8	26224.6	58944.3
P50135	HNMT	Histamine N-methyltransferase	13	3	5	3	292	33.3	5.34	1.074	0.1	0.789535	266118			137920	27368.9				49153	1.23183e+06		242014	41860.7			13185.4	19623.5	10418.2					21571.2							29837.1	360022	106203	49875.4	249886	100418	18891.7	66877.8
P07203	GPX1	Glutathione peroxidase 1	37	5	11	5	203	22.1	6.55	1.807	0.85	0.922481	150025	123222	105443	503699	83143.3	149998	151134	41879.2	226724	128341	184296	242316	111208		425016				71222.8				525507		9537.37		174414	22756.1		88932.1	267359	200322	172276	682710	232821	204605	279556
Q92820	GGH	Gamma-glutamyl hydrolase	17	4	14	4	318	35.9	7.11	1.12	0.16	0.137489	169802			2.46328e+06		741154		146197		1.08645e+06	244027	476493			1.1527e+06				24110.1	23540	67927.9	29588.1	21134	29236.4			36381.8		35906.2	30490.8	260324	101463	120631	3.30767e+06	144881	849831	118145
Q8TAX7	MUC7	Mucin-7	9	4	39	4	377	39.1	8.78	0.52	-0.94	0.192995	126275	63828.9	56411.8	2.91765e+07		288216	331428	14633.2	37548.1	225676	29309.8	369560	207963		257229	43739.9	21013.3	8799.21	85179.6	103278		296688	265114	3.23837e+06	14703.1	194458	32944	4103.31	316308	9959.14	228811	147727	159835	3.92379e+07	181924	396552	605172
P10599	TXN	Thioredoxin	30	3	149	3	105	11.7	4.92	0.333	-1.59	0.00116637	3.14837e+06	2.3104e+06	833839	2.31494e+07	815799	3.92706e+06	1.53313e+06	3.05912e+06	1.04969e+06	1.01565e+07	1.65227e+06	1.92539e+06	1.66826e+06	1.31326e+06	2.53723e+06	1.17453e+06	2.66199e+06	373443	870665	1.4206e+06	1.11292e+06	858189	1.9921e+06	536418	150756	1.2555e+06	5.43546e+06	360988	1.05454e+06	935969	3.74433e+06	2.6268e+06	959760	3.10848e+07	1.50997e+06	4.5029e+06	2.28517e+06
Q16775	HAGH	Hydroxyacylglutathione hydrolase, mitochondrial	20	5	49	5	308	33.8	8.12	10.859	3.44	3.72614e-11	2.88064e+06	1.35373e+06	1.87283e+06	3.11684e+06	1.65526e+06	2.20402e+06	1.87487e+06	854151	617312	2.09741e+06	1.80478e+06	1.22299e+06	1.20983e+06	822075	2.08008e+06	16546.9	23133.1		29282.3			11554.9	104126	13603.7		7613.55	44942.6			15259.2	3.40918e+06	1.55118e+06	1.98258e+06	4.23273e+06	3.03751e+06	2.5272e+06	2.79453e+06
P30085	CMPK1	UMP-CMP kinase	28	4	33	3	196	22.2	5.57	0.15	-2.73	0.000168695		308185	144725	734981		207218	112543			353284		240949	157000			162917	316905		212829	136752	42222.3	100002	685215	216807	36233.5	170929	936947	41425.4	27331	373846	63649.3	379082	191217	986926	22461	280414	217802
Q7Z7M9	GALNT5	Polypeptide N-acetylgalactosaminyltransferase 5	4	3	11	3	940	106.2	9.47	0.53	-0.92	0.00715384	126971			419361		214054				276249		201990			255105	33058.5	12462.7	18132.1	13603	190734	39642.8	80030.1	58985.3	24921.7		119916	30295.3	8342.95	135655		200247	69749.3	79821.8	563115	95891.6	256333	160195
Q5VT79	ANXA8L1	Annexin A8-like protein 1	17	3	5	3	327	36.9	5.78	1.016	0.02	0.713791		35716.9	26173.7	993332		88635.7	15089.2		37138.9	336994	40069.4				110943					79972.3			24300.2	19759.6			16867.4				70002.3	133280	101890	1.33384e+06	120220	189121	64480.9
O75976	CPD	Carboxypeptidase D	5	3	5	3	1380	152.8	6.05	0.699	-0.52	0.292175				670060		129124		38624.1	22796.1	395819		85059.8			171441		37047.7	14526.3					69401.7		2618.67		25006.9	35391.7	90127.6		53593.4	77744.8	17056.4	899751	72984.7	205232	70376.4
P30038	ALDH4A1	Delta-1-pyrroline-5-carboxylate dehydrogenase, mitochondrial	8	3	3	3	563	61.7	8.07	1.162	0.22	0.641811										564842									28165.2												75474	31216.3	127837	73870.5	52419.5	65126.4	31298.6
P26368	U2AF2	Splicing factor U2AF 65 kDa subunit	20	4	4	4	475	53.5	9.09	1.182	0.24	0.291308			116614	477433		124625			88919.1	111283			141671					106653	126365		85459.2	76743.2					155329				120218	90753.7	204707	641093	142984	197091	141257
P16083	NQO2	Ribosyldihydronicotinamide dehydrogenase [quinone]	29	4	8	4	231	25.9	6.29	1.239	0.31	0.395175	57113.3	415786		2.09801e+06	49765.5	53152.8		39695.8	9647.15	161476	655465	49214	66417.7	48016.3	300247		298765		13706.4							28172.6	37452.8				151081	532157	78870.2	2.86777e+06	254238	198026	138972
Q6EMK4	VASN	Vasorin	4	2	23	2	673	71.7	7.39	6.395	2.68	0.000124095	452468	1.79427e+06	664576	797882	146137	558515	412989	124702	141533	449701	233880	442044	493931	716792	735732		81052.8		73099.6								92934				535488	1.99231e+06	703522	1.07139e+06	268171	640411	615570
P61086	UBE2K	Ubiquitin-conjugating enzyme E2 K	23	4	18	3	200	22.4	5.44	1.411	0.5	0.088669	897785	630832	517081	1.65433e+06	173254	943775	301326	284094	320579	937293	711244	940430	922138	353362	1.55755e+06	46473.2	67897.8	41088.1	23716.7	82906.6	50279.7	124097	377546	91362		103356	66476.6	80530.2	52126.6		1.09346e+06	719885	631651	2.22143e+06	349800	1.08216e+06	482676
O95865	DDAH2	N(G),N(G)-dimethylarginine dimethylaminohydrolase 2	18	4	10	4	285	29.6	6.01	0.357	-1.48	0.000171787								28024.3		372637					53139.6	58991.4	50268.8		275285		33419.7	54010.4	743997	47328	3172.52	38418.4	74597.4	10528.6	69036.5	89210.2	78871.9	219119	125583	31342.8	140134	84883.4	95945.6
E7EMB3	CALM2	Calmodulin-2	25	4	45	4	196	21.7	4.56	0.613	-0.71	0.00152014	501547	485803	79516.8	719054	151026	810755	388887	337978	585068	3.10857e+06	187788	1.38657e+06	493745	635767	1.23119e+06	195195	574025	103915	340184	227931	181888	252971	1.66962e+06	994876	18532.5	133242	759851	79206.4	217748	111188	653727	564239	195303	981289	356425	970958	661824
O95433	AHSA1	Activator of 90 kDa heat shock protein ATPase homolog 1	13	3	9	3	338	38.3	5.53	0.911	-0.13	0.4901	335894	93199.2	42570	1.17981e+06		193266		36324.7	6824	444077	174844	122069	51951.1		75643	19338.6	14060.3			104430			112465	52413.2	5756.3		69397.1	44396.2	146130	9728.46	397524	199269	151613	1.58424e+06	165579	245658	111678
P35998	PSMC2	26S proteasome regulatory subunit 7	9	3	5	3	433	48.6	5.95	1.153	0.21	0.879453	106135	297122			37672.2	85846.8	229340	19062.6	137983	73660.4	43401	24144.5		114319	579286					95221			187837	61928.7		11851.6	54163			34718.3	174957	389023	138753	94852.6	119954	131986	341837
Q16401	PSMD5	26S proteasome non-ATPase regulatory subunit 5	9	3	6	3	504	56.2	5.48	0.486	-1.04	0.151796	190798	752326			77830.2	105447	155920					180183	66745.7	501261	575418	45487.9	32537	22099.3	6715.67	102780		53960.9	181507	36708.4	9468.79	31383.2	77093.1		40922	7223.72	238744	867197	79872	93654.1	181263	162837	254469
Q96EK6	GNPNAT1	Glucosamine 6-phosphate N-acetyltransferase	23	3	9	3	184	20.7	7.99	1.817	0.86	0.0131543	129270			1.08589e+06		103714		122007		1.33863e+06		162267			257181													5346.92			164336	83594.8	53736.2	1.45812e+06	62609.2	146651	85335.1
P04181	OAT	Ornithine aminotransferase, mitochondrial	10	3	7	3	439	48.5	7.03	1.298	0.38	0.0215269	152225	147593				327926	70095.7		111016	2.00265e+06		52616.4			566041																242114	191957	116299	55010.1	94434.9	376010	137381
Q8N474	SFRP1	Secreted frizzled-related protein 1	14	3	15	3	314	35.4	8.85	0.119	-3.07	3.22748e-06							69880.6			80270.3						78106.3	16020.8	73090.3		639514	56071	403972	268271	111601	13298.2	300288	114753	57573.7	373566		160610	129108	74135.3	52463.7	108473	182615	139307
Q9H3P7	ACBD3	Golgi resident protein GCP60	10	3	6	3	528	60.6	5.06	1.361	0.44	0.350958	81516.4			435021		134432				263272		78864.2			509356					22496.2	32934.6		12710.4								172908	57540	52097.5	631556	86674.8	233947	123829
P01721	IGLV6-57	Immunoglobulin lambda variable 6-57	50	4	11	4	117	12.6	4.78	0.153	-2.71	0.000169769		627481		48551.6	441378	311302					795466	528173			571937	226349	38966.8	47187	50351.5	759568	86745.1	164816	99001	120072	6104.08	183182	202658	48365.6	340695	38523.3	152382	761618	150086	125524	955119	417502	77346.1
P35270	SPR	Sepiapterin reductase	13	2	7	2	261	28	8.05	0.352	-1.5	0.0110993	33072.8		24572.4	900745	16608.9	133208		26959.4		62906.2	61250.5	20602.1			235028		47161.6	44790.9		28176.4	26295.2	30994.6	268995		5373.94			12383.7	24539.8	41895.2	76900.4	70099.5	58838.4	1.20951e+06	73708.7	186410	62445.2
A0A0C4DH29	IGHV1-3	Immunoglobulin heavy variable 1-3	32	4	40	1	117	13	9.55
Q12882	DPYD	Dihydropyrimidine dehydrogenase [NADP(+)]	5	4	5	4	1025	111.3	7.05	1.512	0.6	0.272816	171525			406755		135406		48299.9		674820		229957			236173					29833.2		68235	44780.3								202996	119368	45730.1	546187	95447.2	212789	25471.5
P53618	COPB1	Coatomer subunit beta	5	3	3	3	953	107.1	6.05	1.627	0.7	0.121939	265405	252610	377608			115857						309425			594944																348950	315668	464498	82604.1	52354.1	153399	9278.59
P01714	IGLV3-19	Immunoglobulin lambda variable 3-19	31	3	49	3	112	12	4.96	0.011	-6.48	2.30951e-18		5672.41	5051.39	150110	3269.49	3391.85				5489.82						1.72331e+06	413763	378429	528181	4.05661e+06	745270	739572	636612	1.75497e+06	129617	2.12214e+06	1.3886e+06	393144	3.09197e+06	518981	61698.2	67657.4	83781.4	243877	56790.2	88021.2	115345
Q9UI42	CPA4	Carboxypeptidase A4	10	4	7	4	421	47.3	6.7	0.759	-0.4	0.677673	89422.6	17920.5		2.99081e+06		95307.3			112331	278103		418307	15136.4		25781.3	6267.76	6691.28	11622.7		87572.7				9806.4		18002.8	204150	34357.5	119100	5033.21	140675	66503.6	146191	4.01603e+06	92278.7	209221	35001.2
P31040	SDHA	Succinate dehydrogenase [ubiquinone] flavoprotein subunit, mitochondrial	5	3	10	3	664	72.6	7.39	1.145	0.2	0.0472699	66026.1	98926.7	35031.4	1.09946e+06	62144.9	292037		159990	38041.6	341933		639261	38404.8		880666	18084.6	11538.1					19366.5		16988					21257.8		118507	158628	65509.2	1.47635e+06	167426	343417	69298.6
P48507	GCLM	Glutamate--cysteine ligase regulatory subunit	11	2	9	2	274	30.7	6.02	6.637	2.73	0.000549235	355501	2.27469e+06	1.06773e+06		409215	622315	925797		257679	144314	561431		75450.6	1.21691e+06	1.45931e+06							17907.8	16157.6	21184.7	3393.04	27492			23324.8		476166	2.52575e+06	1.1303e+06	71990.9	750936	713567	1.37992e+06
Q16543	CDC37	Hsp90 co-chaperone Cdc37	12	3	23	3	378	44.4	5.25	1.808	0.85	0.102804	1.13442e+06	1.25033e+06	549349	1.67873e+06	224274	1.18102e+06	377859	280518	342858	2.34555e+06	64462.9	1.12519e+06	668221	957040	1472444	115515	156601	106232	10900.7	120124		46048.6	207975	121339	8029.72	29703.4	194733	13176.3		127460	1.34257e+06	1.38833e+06	618450	2.25418e+06	411558	1.35419e+06	563208
P61081	UBE2M	NEDD8-conjugating enzyme Ubc12	25	4	8	4	183	20.9	7.69	1.162	0.22	0.113183		101614		2.3712e+06	60506.5	163982	17838.9	93884.6		338588		74663.3	26719.3		38131.6					22099.7			38628.6				16327.9				88366.3	199575	116464	3.18402e+06	154824	210315	194961
Q9Y617	PSAT1	Phosphoserine aminotransferase	12	4	12	4	370	40.4	7.66	1.054	0.08	0.0487837		928594			44884.6	18413.7	666056	12376.8	162782		31459.3	112314	33754.9	1132949	25657.7								13644	17516.8							73698.6	1.03108e+06	77792.4	75770.7	97674.8	93138.3	992772
O43653	PSCA	Prostate stem cell antigen	25	3	36	3	114	12	4.94	0.562	-0.83	0.24709	1.5776e+06	1.7472e+06	484374	7.81228e+06		878906	48341.4	98858.5	2.10025e+06	2.98763e+06	1.02713e+06	785466	154314		1.08847e+06	1.83587e+06	1.46326e+06	76074.7	112170	40791.3	127552		183223	640747	55729.4	1.20785e+06	244581	244857		105570	1.86706e+06	1.94004e+06	599635	1.04903e+07	98272.1	1.0542e+06	169007
P53621	COPA	Coatomer subunit alpha	3	3	7	3	1224	138.3	7.66	0.866	-0.21	0.771667	177634		326270		152630	469909	154083	77832.8	141399	120119	77726.2	831458	184855	115760	192390			29191	108791	102959	12010.1	33742.4	168787	27519.9			55662.6	12315.7	31332.6	169239	278512	97700.5	397555	76658.1	294638	538813	269149
A6NFX8	NUDT5	ADP-sugar pyrophosphatase	29	5	10	5	232	25.9	5.19	0.45	-1.15	0.00793949	123866	94793.3		983470		155180	58432.8	83604.4	63558.9	879870		368989	111419		334589	29338.1	309885	26836.4	99248.6	92115.8	36134.8	107597	410205	66500.4	6853.88	50616.5	206826		86505.5	167302	290636	288880	195862	1.37686e+06	127934	331457	268844
P23246	SFPQ	Splicing factor, proline- and glutamine-rich	8	3	5	3	707	76.1	9.44	1.517	0.6	0.0594953	239542		108488	609870		56981.7	77672.7	19423.8		121800	138312	112242			97906.8																314873	64888	157621	818928	45373.3	100423	155359
Q9BRA2	TXNDC17	Thioredoxin domain-containing protein 17	38	4	16	4	123	13.9	5.52	0.904	-0.14	0.136311	294330	82545.4	75132.1	794047	69425.2	381983		128410	89010.6	1.044e+06	258173	335486	144879		298387	49140.6	303692		151412		21320.5	27955.8	210959	40274.7	9647.46	23397	349461	12749.5	28765	99192.3	348334	188850	129012	1.06624e+06	164992	437994	144753
A0A087X2I1	PSMC6	26S proteasome regulatory subunit 10B	10	3	13	3	403	45.8	7.78	5.916	2.56	0.000176265	346493	525159	376590	95346.1	34390.2	384763	89415.5		51065.6	176695	324533	320807	299676	395965	1.3671e+06								151311								410069	583122	398659	157924	93645.3	441182	166274
F8WCF6	ARPC4-TTLL3	Actin-related protein 2/3 complex subunit 4	31	5	18	5	181	21	8.76	0.278	-1.85	0.0467695	811795	659928	207060	214259		895146	358221	101231	133906	1.73081e+06	288483	658693	103652	111593	3.78076e+06	99784.1	129601		119095	513731		346712	932394	166776	21241.2	135574	286180	8695.49	362631	123955	964310	788947	257505	339773	50874.7	1.06908e+06	597483
E9PEB5	FUBP1	Far upstream element-binding protein 1	9	5	10	5	655	68.9	7.93	1.378	0.46	0.0253362	465210			5549782		352778		182492	14075.7	836093		148074			1.23012e+06		10224		7281.36				23760.5	12988.8			17215.7		28082		566816	150928	171208	7.4522e+06	115326	471412	161825
P55263	ADK	Adenosine kinase	11	2	5	2	362	40.5	6.7	0.638	-0.65	0.321744		77415.7	69801.8	34099.3	238916			177521		167235					179301	24426.8	11490.1			56935.7		17271.9	86740	8918.42		11491.6	38304.5	5441.35		16875.6	71013.3	90604.8	104423	51402.5	458110	83537.6	51370
P22352	GPX3	Glutathione peroxidase 3	20	3	45	3	226	25.5	8.13	8.854	3.15	2.70037e-07	2.13386e+06	1928076	1.56851e+06	3.03698e+06	875629	1.90756e+06	2.83693e+06	808987	2374997	4.8004e+06	2.08752e+06	2.08615e+06	2.45136e+06	3.40181e+06	2.57282e+06	33118.9			20659	234937	23464.2	153356	63940.1	43802.7		32038.3		65374.8	248895		2.58185e+06	2.16231e+06	1.72475e+06	4.12963e+06	1.65296e+06	2.2044e+06	4.23443e+06
Q9BRK5	SDF4	45 kDa calcium-binding protein	15	3	8	3	362	41.8	4.86	0.278	-1.85	1.57861e-06																31576.6	60159.3	66677.5	48867.3	426666	50539	85120.4	62935.6	29918.3		31697.2	41926.4	14902.5	263783		158581	33831.8	86018.3	130307	119514	125393	107280
P04921	GYPC	Glycophorin-C	20	1	31	1	128	13.8	4.84	17.842	4.16	3.96826e-05	496679	933526	219823	199336	977197	515730	1.8431e+06	155238	840832	1.1006e+06	1.3596e+06	629672	375926	767897	788422	48659.5	71438				37477					57548.4		34777.7			587810	1.03656e+06	232705	267667	1.79322e+06	591353	2.74719e+06
P04430	IGKV1-16	Immunoglobulin kappa variable 1-16	29	2	157	1	117	12.6	8.16	0.504	-0.99	0.108902																				213242		38324.1		58567.8			36505.6		95389.1		60313.2	23051.5	25679.5	64491.6	5057.39	59365.3	7769.52
Q8N573	OXR1	Oxidation resistance protein 1	7	3	4	3	874	97.9	5.47	1.151	0.2	0.925955										107371																					51462.6	29242.6	62851	37487	11559.6	36664.1	4919.09
P02745	C1QA	Complement C1q subcomponent subunit A	18	4	18	4	245	26	9.11	18.028	4.17	3.95396e-08	2.42774e+06	9.67902e+06	2.10406e+06	7.03058e+06	642458	5.39017e+06	2.41576e+06	1.09619e+06	843855	3.09684e+06	867775	456496	1.34582e+06	4.99454e+06	3.68631e+06		176268				139970		100668	68399					94395.6		2.89084e+06	1.07473e+07	2.22737e+06	9.46398e+06	1.20502e+06	6.19438e+06	3.61883e+06
O14744	PRMT5	Protein arginine N-methyltransferase 5	7	3	12	3	637	72.6	6.29	2.212	1.15	0.0114303	881110	813939			100426	502417	560565		114641	1.58122e+06	150534	46793.1	110856	687152	574846	7558.58	7629.37		12008.9	25711.2		11569.7	93414.6				29785.9		8679.77	10939.3	1.04278e+06	903775	74727.8	117535	229705	576088	835536
Q9Y4E8	USP15	Ubiquitin carboxyl-terminal hydrolase 15	6	4	13	4	981	112.3	5.22	2.02	1.01	0.00434673	284959	514751	214541	590598	160314	74382.1	252522	62029.7	234738	224303	236264	161234	185805	262115	275878		25593.8		38477.6				29709.6			24567	30958.3			23191	337244	571565	227114	822690	331315	166785	409741
Q08211	DHX9	ATP-dependent RNA helicase A	3	3	3	3	1270	140.9	6.84	0.92	-0.12	0.512434				142334		112627									239776																33590	100608	45284.6	201853	60530.3	189161	79740.6
P46108	CRK	Adapter molecule crk	23	5	7	5	304	33.8	5.55	1.007	0.01	0.386476				145807																											27775.3	28342.3	34708.4	195788	48910.9	23852.8	53412
A0A075B6Q5	IGHV3-64	Immunoglobulin heavy variable 3-64	23	4	77	1	118	12.9	7.85	0.013	-6.28	1.29063e-14				76591.4	21554.7											507279	113661	116471	151777	2.91718e+06	250433	484070	502860	242528	80922.1	809366	196120	153322	1.00691e+06	94422.2	52211	10407.8	24593.4	102846	39554.3	36912.2	2199
Q14203	DCTN1	Dynactin subunit 1	2	2	9	2	1278	141.6	5.81	2.422	1.28	0.997518	256594	217620	129090	42556.4	134143	338475	114659	80982		365361				249472	475460		116141		14020		16774.4		154711		16503.9	63241.6			38032.8	200046	303675	241639	171759	86447.1	305809	388107	229304
K7N7A8	-	Ubiquitin carboxyl-terminal hydrolase MINDY (Fragment)	4	1	7	1	449	48.8	5.22	2.481	1.31	0.176191		587212			272325	258915	746286		415883		365728	86105.3	101162		225697		27790.5	27301.1											56327.1	194018	51827.2	652023	17350.9	44323.1	499734	296880	1.11236e+06
B0YIW2	APOC3	Apolipoprotein C-III	14	2	33	2	117	12.8	8.18	3.85	1.95	0.119877	1.0103e+06	1.41619e+06	601639	102047	607030	1.05914e+06	935294	108214	779707		878933	583939	567600	1.28309e+06	2.05942e+06	139022	382032		62197.7	72022.3	25189.3	23891	138621	116616		16468.1	304638	16634.4		151096	1.19567e+06	1.57249e+06	636896	137028	1.11394e+06	1.21445e+06	1.39408e+06
P61160	ACTR2	Actin-related protein 2	10	3	8	3	394	44.7	6.74	0.397	-1.33	0.0521913	292121	285194	156016			417674	83728.6	30046.1	37529.1	945728	64802.6	391999	49908.3	60258	1.7913e+06	47965.1		39121.8	10269.6	212541	53429.8	132793	294945	54499.2		73953.3	60239.7	26715.1	114292	42463.1	404268	376201	224440	64420.9	108762	478919	184107
O95757	HSPA4L	Heat shock 70 kDa protein 4L	5	3	9	1	839	94.5	5.88
A0A2R8Y7F9	GYPA	Glycophorin-A	19	2	9	1	145	16.3	9.31	3.39	1.76	0.0101724		355345			181115		365370		147437		221689	121193		116744	129439																57643.9	394565	26801.6	56083.5	332357	52788.4	544593
P28065	PSMB9	Proteasome subunit beta type-9	18	3	44	3	219	23.3	5.03	0.112	-3.15	0.000229275	387897	47106.4	118479	5.01735e+06		691897	55528.4	463221	113336	1.88085e+06	10367.6	959375	32360.7		1.74509e+06	290469	347422	138685	976211	128989	264602	275536	2.14655e+06	281682	22318.5	235660	772540	109626	258597	407919	459070	152263	178616	6.73726e+06	75436.4	793352	105844
O00231	PSMD11	26S proteasome non-ATPase regulatory subunit 11	9	3	9	3	422	47.4	6.48	3.678	1.88	0.00139337	187086	1.54467e+06	408356	45441.3	93266.3	390318	299101		174989	106229	94281.5	299662	307975	529081	930657					18873			214679				48779.6				322317	1.71516e+06	486004	155794	210684	493254	453234
P54727	RAD23B	UV excision repair protein RAD23 homolog B	14	3	18	2	409	43.1	4.84	0.936	-0.1	0.914984	101223	329375		550236			39570.8			345195			50651.7	171525			21022.9						30624.1				32140.8			18401.8	134893	365729	64020.7	747370	44131.3	51846.7	75496.5
P0DP01	IGHV1-8	Immunoglobulin heavy variable 1-8	32	4	40	1	117	13	9.17
Q9GZP4	PITHD1	PITH domain-containing protein 1	23	4	21	4	211	24.2	5.74	4.573	2.19	0.000118915	661049	568699	1.63601e+06	3.85152e+06	1.19117e+06	1.28563e+06	1.5594e+06	551555	597385	1.40234e+06	495717	569233	1.18373e+06	1.1945e+06	1.10779e+06		172027	9030.32	66277.7	104034			144103	74092.2		17794.7	144368	11594.2	30416.4	59391.6	834117	685882	1.7335e+06	5.1718e+06	2.2438e+06	1.50829e+06	2.33331e+06
P61026	RAB10	Ras-related protein Rab-10	17	3	31	1	200	22.5	8.38	3.246	1.7	0.330372		485253	281649		38536	200296	48113.7		60268.5		186929	156553	169652	115796	1.45014e+06	36675.5				200761			176817		6983.83			20299.3	91295.2		46006.7	538811	298155	47848.8	70716	229666	71714.6
Q9H2U2	PPA2	Inorganic pyrophosphatase 2, mitochondrial	14	4	10	4	334	37.9	7.39	2.665	1.41	0.00264035	1302307	498524	380912	2.89677e+06	571097	1.00218e+06	301595	403649	292644	3.2456e+06	497084	445131	289249	611718	1.13725e+06	93692.6	31175.2	64865.5	58336.9		137297		172535	90614.3		84427	21382.6				1.57197e+06	629174	523743	3.90984e+06	1.19131e+06	1.20929e+06	569190
P58546	MTPN	Myotrophin	25	2	14	2	118	12.9	5.52	0.471	-1.08	0.234512	784901	583594	263072	1.68923e+06	356922	522884	434203	410183		1.98805e+06	508905	552063	320687	211274	472946	344161	773604		196368	140803	88612.1	179378	656056	178064	19302.8	222764	710199	46474.1		124542	928916	648006	307972	2.26829e+06	654975	599556	647190
A0A3B3IUC4	GLA	Alpha-galactosidase	9	3	8	3	470	53.2	5.86	1.418	0.5	0.0828032	240993	64539.7	239491	1.88315e+06	55560.1	209747	88240.9	28083.3		913746		606694			302929	7528.37			17563.3		15366.9		15747.3			26663.1	11791.7	33246.6	23229.2	8681.88	349036	145697	331332	2.52868e+06	161382	314144	204508
O60218	AKR1B10	Aldo-keto reductase family 1 member B10	10	3	14	3	316	36	7.84	3.972	1.99	0.000111168	201389	569691	92729.7	115786	67709.3	506557	137385	147273	413937	781205	143789	679181	117890	235983	198196				24015.1			16392.4							39695.6	15039.5	269014	632569	147104	192520	168444	580834	218121
P48163	ME1	NADP-dependent malic enzyme	7	4	32	4	572	64.1	6.13	12.875	3.69	8.40962e-05	1.59481e+06	1.87288e+06	953857	3.66894e+06	464130	6.00349e+06	362174	3.6445e+06	503000	1.1979e+07	38461.7	3.64159e+06	20514		4.10844e+06								57433.3								1.88743e+06	2.0796e+06	1.08006e+06	4.92662e+06	962264	6.8838e+06	640063
P02743	APCS	Serum amyloid P-component	20	4	14	4	223	25.4	6.54	6.135	2.62	1.66841e-10	723118	449253	189117	1.00717e+06	352549	650039	222905	204749	411974	1.18881e+06	529449	214379	229437	801075	1.05627e+06																855798	557386	315270	1.35242e+06	646949	745356	332245
Q15848	ADIPOQ	Adiponectin	22	3	23	3	244	26.4	5.74	7.982	3	1.75363e-05	342391	708056	694055	1.70591e+06	181464	124888	1.57037e+06	683105	38714.8	287756	535214	757253	559490	1.36063e+06	1.05991e+06	13974.7								136675			39515.5			87867.7	493170	836344	740383	2.29068e+06	355482	211039	2.35013e+06
P03950	ANG	Angiogenin	14	1	1	1	147	16.5	9.64	0.925	-0.11	0.303366	368641		332054	321032																											436281	28250.4	351513	431079	55556.6	11392.3	41738.3
Q6P5S2	LEG1	Protein LEG1 homolog	10	4	8	4	330	37.9	6.15	1.212	0.28	0.282999	121879	199297	470950	2.25764e+06	109168	483136	57565.9	29377.8	161556	1.41769e+06	52043.9	257875	305698	255625	1.17974e+06	89965.9	69996.6	79967.8		67331		60406.3	59344.8	25889.2	13063.4	34510.1					199862	258776	498549	3.03154e+06	255039	601510	233264
P55064	AQP5	Aquaporin-5	6	2	12	2	265	28.3	8.62	0.106	-3.23	2.65005e-08															112897	85659.1	36930.4	16503		593336	42613.9	271084	144572	114757	6636.48	186890	74790.7	22990.5	354955	61983.7	57079.7	64208.8	27786.4	54437.9	115965	66889.3	59756.9
P62873	GNB1	Guanine nucleotide-binding protein G(I)/G(S)/G(T) subunit beta-1	8	2	12	1	340	37.4	6	1.126	0.17	0.565855	387049	488027	340792	258686	142068	650612	145038	178162	104440	551709	162073	301888	117463		1.85479e+06	54781.6	79154.9		21074	91958.6	20068.2	39776.8	127525	21505.3	4604.29	43900.1	36548.1	7946.4	115452	29327.1	486615	541891	378339	347362	260703	792368	216182
B5MBZ0	EML4	Echinoderm microtubule-associated protein-like 4	4	3	14	3	992	110.1	6.49	5.379	2.43	0.00178476	516136	159324	140822	294103		804253		195924	116867	631966		388154		374341	919177								25793.5								610838	176909	149074	407641	60420.2	922183	104501
P16278	GLB1	Beta-galactosidase	6	3	6	3	677	76	6.57	0.053	-4.25	1.02503e-05	100148			1.26315e+06		339890		86073.7	79595.6	1.55625e+06		741238			550104	887584	387000	999564	73601.6	896967	1.5683e+06	1.35164e+06	304690	471419	42735.9	242022	184632	276208	1.70305e+06		181192	118510	42749.5	1.69615e+06	62912.4	389729	162070
E7END6	PROC	Vitamin K-dependent protein C	14	3	10	3	495	55.4	6.35	0.822	-0.28	0.316876		167449	152577			92384.1								81161.3	242412																47544.9	185931	161519	16377.4	6670.65	105931	24124.3
P62316	SNRPD2	Small nuclear ribonucleoprotein Sm D2	32	4	6	4	118	13.5	9.91	1.198	0.26	0.0435301	56828.8		59705.8	696428		293129		204126		351521		1.09395e+06			528434								17917.9	10522.4					10530.6		94891.9	147819	153371	935157	75732.1	349696	44581
O00505	KPNA3	Importin subunit alpha-4	10	3	6	3	521	57.8	4.94	1.474	0.56	0.0177584		92041.5	36806.4		51204.3	243785	216535	48484.3	30693.5	127152	88693	56588.9			350240																77687.7	124030	79955.1	78320.5	93963.1	279531	322750
P42126	ECI1	Enoyl-CoA delta isomerase 1, mitochondrial	9	2	11	2	302	32.8	8.54	9.369	3.23	9.03746e-06	754835	482341	149670	3197354	21718	475926		365939	196818	2.05606e+06	76084.9	1.88747e+06	87131.2	263760	1.50533e+06																893334	545410	167892	4.29338e+06	99160.3	545712	50329.4
Q12765	SCRN1	Secernin-1	11	4	13	4	414	46.4	4.75	0.266	-1.91	0.0190378	530370	92045.8		85471.9	33420.5	654759		170952	57804.5	1.47334e+06	61558.8				956970	167013	215530	12559.4	67648.1	25589.8		13174.1	213053	88036.7	14876.6	14240.8	198653	26466.4	99037.5	82156	627684	185078	103007	224872	133923	750768	109911
Q9NZD4	AHSP	Alpha-hemoglobin-stabilizing protein	34	3	29	3	102	11.8	5	9.377	3.23	7.64901e-10	685084	864375	611759	5.66436e+06	398599	236510	534217	743688	288546	1.52005e+06	625344	372087	288090	466009	414768					20615.6										3943.14	810785	959777	647609	7.60606e+06	731454	286787	796264
Q6BCY4	CYB5R2	NADH-cytochrome b5 reductase 2	15	3	8	3	276	31.4	8.5	2.967	1.57	0.00498578	179786	108464	61518.2	537989		417249		90693	89217.3	1.10683e+06	20039.3	314991	24295.1		220231								12285.6								218088	158631	126993	722407	43218	489819	63512.6
P62906	RPL10A	60S ribosomal protein L10a	10	2	4	2	217	24.8	9.94	1.021	0.03	0.878179	254162	159185								2.53481e+06					129536				6820.24	143501		69818.7	29517.3				7981.74		110154		322434	192950	67428.8	99553.8	46744.8	55519.6	111521
Q6B0K9	HBM	Hemoglobin subunit mu	22	2	5	2	141	15.6	6.62	3.499	1.81	0.00123729	171608	420090			84572.5	233682	433042					142117	443004	660213	786076																221552	466455	122126	25670.2	155196	305433	645459
P02741	CRP	C-reactive protein	17	4	9	4	224	25	5.63	0.805	-0.31	0.748444		6501588		477465			205504							121939		20969.4	77804.8	27151.2		56775.7		27870.8	75380.3					21451.2			108383	7.21918e+06	53324.6	652469	109655	74549.7	425512
O95436	SLC34A2	Sodium-dependent phosphate transport protein 2B	5	3	14	3	690	75.7	8.15	0.129	-2.95	0.000188993			100387	224202	123363	138494	64181.1	33169.8	41374.2	176914	88193.1	81961.4	173628	212155	242574	182675	5923.06	8671.45		1.01009e+06		536669	300741	274750	38368.2	194406	164468	48162.7	494500	132663	69662.9	76586.5	173935	336523	289442	200567	109012
Q8TBC4	UBA3	NEDD8-activating enzyme E1 catalytic subunit	13	3	6	3	463	51.8	5.45	1.147	0.2	0.623437	204529	588890			39568.5	117723	56717			92421.5	57121.3	45586.7	96763.9	185604	399370	11986.1	13547.4		22070.4			18316	57648	15976.8			25390.8		16876.5		305288	674181	111625	76244	162958	248632	165436
Q9UKR3	KLK13	Kallikrein-13	14	3	3	3	277	30.6	8.46	2.829	1.5	0.0437189	698324	654048	646331	2.27228e+06	775853	728829	205420	538415	233624		312003		534673		853924	19049.7	15674.2		31804.3	100312	16100.1	37705.4	157133	53828.3	3868.78		65056.7		15662.9	37670.6	887640	779341	732139	3.0512e+06	1.52955e+06	850611	397898
P61088	UBE2N	Ubiquitin-conjugating enzyme E2 N	18	3	41	2	152	17.1	6.57	1.979	0.99	0.0550822	1.54486e+06	1.01487e+06	1.22355e+06	4.67681e+06	933407	2.27909e+06	1.21469e+06	1.58651e+06	481265	2.04365e+06	845808	1615562	1.72615e+06	1125883	2.46311e+06	142471	251461	27620.5	157896	248211	64149.6	129204	992225	115205	20112	67394.9	418664	66740.7	141179	99798.5	1.82831e+06	1.12688e+06	1.29525e+06	6.27999e+06	1.71286e+06	2.61328e+06	1.81053e+06
E5RJD8	TBCA	Tubulin-specific chaperone A	31	3	27	3	119	14.3	5.12	2.209	1.14	0.0354943	778169	1.36797e+06	637521	1.14905e+06	404352	755634	398270	380979	463723	1.06749e+06	460942	1.6914e+06	875430	685424	2.048e+06	64042.5	297992		93416.5	175698		73518.3	320869	52261.8		24395.9	299878	18746.9	57649.8	84724.3	920950	1.51896e+06	674882	1.54293e+06	742011	866435	593631
A0A6Q8PFU3	PAFAH1B1	Platelet-activating factor acetylhydrolase IB subunit alpha	9	3	17	3	428	48.7	7.06	4.503	2.17	0.000892481	444433	966513	162950	136127	628814	385174	563586	61068.4	438186	573894	727949	642250	751436	1.14416e+06	735490	29229.6	68753.6		28676.4	34828.4			191238			18817.7	67828.2	8581.47		26298.1	582847	1.07319e+06	217842	226770	1.15391e+06	486811	840038
P53990	IST1	IST1 homolog	8	2	13	2	364	39.7	5.35	3.512	1.81	0.00499845	677225	717641	686730	330618	63950.8	71986	136609		24212.2	225511		222213	271071	100538	349147				5617.89				73636.6								801484	796848	726974	443951	117354	82541.5	203619
P01903	HLA-DRA	HLA class II histocompatibility antigen, DR alpha chain	16	3	4	3	254	28.6	5	21.88	4.45	1.86966e-10	1.5485e+06	1.22847e+06	1.07988e+06	891001	195921	1.48504e+06	1.22811e+06	354032	946175	3.1498e+06	1.04993e+06	2.45578e+06	1.16653e+06	663773	3.29504e+06							19910.3	143112								1.8445e+06	1.37768e+06	1.15756e+06	1.19643e+06	387209	1.73531e+06	1.88626e+06
P53992	SEC24C	Protein transport protein Sec24C	5	4	6	4	1094	118.2	7.06	0.316	-1.66	0.0450469	346481		28817.3	36211.4		529600		134143		1.11772e+06	35929.7	150563			660621	52624.3	78050.1	37293.2	148387		170113	31436.6	137306	31676.2		52660.2	180841			417595	420615	173852	155175	116370	145077	628631	159614
Q9Y2E5	MAN2B2	Epididymis-specific alpha-mannosidase	3	2	4	2	1009	113.9	7.24	1.348	0.43	0.658118				290701		114519				58284.8		139473		76747.2	198704				51405.6										43412.3		67991.8	101603	91714.8	390350	27179.2	136614	98791.6
G5E9Q6	PFN2	Profilin	19	3	11	3	188	20.8	7.52	0.083	-3.6	3.68063e-07		43530.7		1.49273e+06		101367			30960.3			51837.1				98180.6	153137	64500.7	195559	46469.2	157255	76856.4	477191	58988.6	11850.4	39947.5	299177	39374	36619.9	118939	34276.5	77224.1	99473.2	2.0083e+06	13804.3	140184	87608.9
P29966	MARCKS	Myristoylated alanine-rich C-kinase substrate	15	2	2	2	332	31.5	4.45	0.694	-0.53	0.256119																14164.1	34620.1			41029.4			55991.1				28525.8			12139.5	16209.1	26134.1	22812.3	47365.7	27141.9	56977.3	13242.5
M0QXB4	COPE	Coatomer subunit epsilon	15	3	5	3	331	36.9	5.16	0.164	-2.61	0.000990528				299225		103050		25216.5		617772		113860			118788	30345.8	406753	250607	28049.2	43237.1		636058	116790	71414.4		213498	89738.5	5664.5	29825.4	23028.7	67675.4	62925	79463.6	461571	106456	165746	84786.3
H0YFD6	HADHA	Enoyl-CoA hydratase	7	3	4	3	792	86.3	9.1	1.596	0.67	0.229306	47223.6	30444.7	25825.5			54250.1		15987.3			43907	41211.3			100624																55888.3	33804.9	27338.9	1956.29	49459	62204.9	14167
Q96A49	SYAP1	Synapse-associated protein 1	9	2	2	2	352	39.9	4.53	0.975	-0.04	0.238012				523132						139597																					63668	75758.3	78699.5	702458	48394.7	83542.7	83137.1
Q9NZ08	ERAP1	Endoplasmic reticulum aminopeptidase 1	5	4	8	4	941	107.2	6.46	1.024	0.03	0.733626	70370.6	216940		257285		370851			399145	2.90865e+06		1.71861e+06			609177	15133.5		35721		524771	16642.7	58873.3	17258.1			27230.3		19962	222980		179777	299767	111938	482208	220560	429009	182375
Q9H0W9	C11orf54	Ester hydrolase C11orf54	17	3	16	3	315	35.1	6.7	1.366	0.45	0.116224	480296	223926	139271	5.06605e+06	56001.4	755778	43906.1	214459	66957.2	1.70747e+06	87908.9	608876	109506	82874	974612	25565.7	178203			67012.2			421505	21485.9		30081.4	277524	14070.9			568422	300931	190952	6.80266e+06	165287	866600	67792
A0A3B3ISX9	TNXB	Tenascin-X	1	3	7	3	4491	485.1	5.34	0.482	-1.05	0.133026	192881	353251	145460	97721.8		189928				136772		482142		157839	745974	59056.1	64933.4	147832	53033	90708.3	126087	66607.6	108725			67869.6					261889	435325	240460	237061	57635.1	282130	112795
P02792	FTL	Ferritin light chain	18	2	8	2	175	20	5.78	1.842	0.88	0.0598047				261305		104563	201090	126441		851524				400209	1.52983e+06				69592.8					87694.8							97338	121761	95531.5	380066	80757.6	141679	307415
Q92930	RAB8B	Ras-related protein Rab-8B	16	3	24	1	207	23.6	9.07	0.779	-0.36	0.286668	29619.7	117375								51607.2			16380.3		114025		53427.2		33557.7								18750.1				35054.3	130330	25751.6	27115.1	13143.8	51083.1	26438.9
P35613-2	BSG	Isoform 2 of Basigin	15	3	19	3	269	29.2	5.64	16.85	4.07	4.98233e-08	1.33746e+06	1.88021e+06	86606.3	1.37723e+06	936303	1.13781e+06	1.80968e+06	44183	852292	1.59743e+06	171916	1.21619e+06	125935	533045	2.48117e+06														11768.3		1.58286e+06	2.08773e+06	118813	1.84933e+06	1.75842e+06	1.33651e+06	2.69737e+06
Q15366	PCBP2	Poly(rC)-binding protein 2	11	3	10	3	365	38.6	6.79	1.135	0.18	0.886835	417168	70935.6	54097.6	528574		589137		100154		549165		354731			942345				56022.6	55225		28918.7	253127	37443.2			47031.7		22667.9		493711	99282.9	157126	709766	85337.4	675524	61259.9
Q6PCE3	PGM2L1	Glucose 1,6-bisphosphate synthase	8	4	12	4	622	70.4	7.15	2.314	1.21	0.000502073	815680	881260			133612	229994	254629	38216	122514	687682	201858	389965	209514	475444	669227								27994.5	22497.6				4244.99	13693.8		965343	978526	145021	94778.5	272036	270735	386289
O14773	TPP1	Tripeptidyl-peptidase 1	7	3	21	3	563	61.2	6.48	0.203	-2.3	1.82993e-05	100511		97919.6	481036	44957.6	79887.9	65173.7	27828.2	57159.5	455183	37586.1	56130.7			362453	44355.4	38229.5	111816	34345.3	407997	119243	138865	251658	174700		97569.5	94216.6	66834.5	165176	24636.5	190447	87207.3	199518	645931	164824	151335	208914
P16402	H1-3	Histone H1.3	12	3	4	2	221	22.3	11.02	0.575	-0.8	0.198269	36343			4.18491e+06						234915					79593.5		33505.9		44951		17989.8	17608.8	19755.8	32506.2			26699.2	8926.25	32467.4	26296.5	71101.9	46418.6	91970.8	5.61946e+06	102808	21105.4	77746.8
P02144	MB	Myoglobin	19	2	10	2	154	17.2	7.68	0.416	-1.27	0.0246016	164970	87959.5		2.1257e+06		142362		119761	92262.2	1.3864e+06		434714			374852	108142	113178		63259.9	88934.8	19307.6	34404.7	465429	61144.7	5498.14	29344.6	331342	27483	23210.7	76352.4	248142	141184	47222.6	2.85437e+06	36525.8	225411	79365.4
Q96S96	PEBP4	Phosphatidylethanolamine-binding protein 4	14	2	10	2	227	25.7	6.54	0.211	-2.25	1.32421e-05																90439.3	9729.86	81582.2		67651.2	131856	244952	100453	30366.5	3334.8	46464.9	65843.5	21123.8	370156		69245.9	36463	91540.7	44053.8	92832.5	81718.5	75311.8
Q13492	PICALM	Phosphatidylinositol-binding clathrin assembly protein	6	3	7	3	652	70.7	7.9	1.897	0.92	0.276919	148556		119721										101473																		175813	54599.9	126737	62260.3	49744.1	27158.1	41571.7
A0A0C4DH31	IGHV1-18	Immunoglobulin heavy variable 1-18	19	3	19	1	117	12.8	8.84	0.071	-3.82	0.00861607	138782	242281	48685.2	335168	131459	63147.4	381916	20466.8	104996	97493.5	122669	69988.6	79786.7	248422	251487	336910		30518.1		5.54687e+06	65237.7	686688	263000	363101	29049.7	1.22896e+06	34212.9	316815	1.1857e+06		164246	269022	51538.3	450061	241236	72406.9	569255
Q9BS26	ERP44	Endoplasmic reticulum resident protein 44	12	3	8	3	406	46.9	5.26	1.142	0.19	0.593935	44836.9		19154.5	574219		105454		14060.2				31619.8			44567.9		5155.23	4549.93				3859.12	4959.49			2717.01	5537.39		15415.8	4106.68	53063.6	14072.6	20277	771056	58394.6	120917	45299.1
P61224	RAP1B	Ras-related protein Rap-1b	26	4	16	4	184	20.8	5.78	0.598	-0.74	0.205166	217764	642156	305130	22505.3	34349.9	220670	72572.2	15867.5	117534	82915.1	222576	101909	160138	64892.2	1.12005e+06	79145.9	40028.9		9705.18	226986		39251	527957	84765.9	3882.1			46276.4	197333		297087	733606	353210	101760	159382	299412	150252
O60635	TSPAN1	Tetraspanin-1	7	2	45	2	241	26.3	5.25	52.506	5.71	3.42188e-12	3.64936e+06	3.87441e+06	3.33756e+06	8.60582e+06	1.93342e+06	7.75479e+06	3.39999e+06	1.89224e+06	3.96207e+06	6.55108e+06	4.49411e+06	5.79814e+06	167062	1.62722e+06	5.04344e+06		12748.7		16390.1	51776.1		25044.3	23088.3						37795.7	13378.2	4.31896e+06	4.30203e+06	3.53314e+06	1.15558e+07	3.54794e+06	8.89189e+06	5.06777e+06
Q13564	NAE1	NEDD8-activating enzyme E1 regulatory subunit	7	2	7	2	534	60.2	5.4	1.872	0.9	0.024826	81208.3	200998				56443.1	35197.8			24773.6				95436.5	113869																96108.6	223182	38810.3	7487.55	29463.1	64719.5	52463.2
Q15404	RSU1	Ras suppressor protein 1	16	3	10	3	277	31.5	8.65	2.999	1.58	0.000607658	183484	280899	370246	1.24119e+06	24813	318645		19782.5	189077	136821	123328	312796	110555		299621				42877.9												246426	342818	391943	1.66667e+06	142325	385798	88224.9
B7ZC38	SH3GLB2	Endophilin-B2	12	4	5	4	400	44.3	5.82	0.539	-0.89	0.0639979	114984	184728	118243	195362	68548.1	137563	78777.5	76340.2	25244.5	170212	45495.6	70954.2	79670.4	48048.1	208518		38100.5	146444	24201.8	84510.8	195308	80668.9	342511	14806.1			109625		72962		238764	242491	173795	328291	238394	210594	161138
P04843	RPN1	Dolichyl-diphosphooligosaccharide--protein glycosyltransferase subunit 1	6	3	4	3	607	68.5	6.38	0.847	-0.24	0.704961	112272			24488.9		458916				162128		45183.4			688394	30997.6		14899.1	14957			269780		15225.1							184839	81009.9	77215.9	97397.2	22820.1	526209	41021
A0A075B6S2	IGKV2D-29	Immunoglobulin kappa variable 2D-29	31	3	47	2	120	13.1	7.12	0.179	-2.48	0.000468833																62559.3			28665.9	190848	570976	7154.09	72251.2	11025.2		49470.4	42814.3	18978.7	35426.7		63259.8	77524.5	78968.5	44241.1	60090.3	74027.7	33052.9
A0A087X1U0	TPSB2	Tryptase beta-2	11	4	11	3	292	32.6	7.25	0.973	-0.04	0.0897708	54280.7			231384		538418		13428.3		1.0193e+06					1.08947e+06	3904.58					4847.51			5374.2				5629.93			152372	85760.1	64366.1	337987	89114.8	617367	66479.1
P40227	CCT6A	T-complex protein 1 subunit zeta	8	2	7	2	531	58	6.68	1.864	0.9	0.121024	146641	517145	81631.9	115078	11183.9	50257.8	120964		28839.9	142824		89740.1	159609	225478	529153								280076								173547	574223	107553	165543	24833.9	118881	180300
P07954	FH	Fumarate hydratase, mitochondrial	6	2	5	2	510	54.6	8.76	1.213	0.28	0.0280374		452562	171597				20676.7							194467	135528					14780.1			3525.52	3543.01		2423.33	3806.4		11079.8		50708.7	502511	181653	89784.6	94554.6	62174.9	48406.6
A0A0A0MT36	IGKV6D-21	Immunoglobulin kappa variable 6D-21	25	2	21	2	114	12.3	7.28	0.141	-2.83	1.17343e-06	164930		115510	387876			410143	95373.8			344109		210029	277780		99337.1	46244.8	23582.5	79841.5	1.43598e+06	148228	415514	94101.4	206720	43783.8	78722.1	137166	94404.9	738738	103605	230842	30049.9	143063	565590	73103.4	37040.1	641308
Q8TE77	SSH3	Protein phosphatase Slingshot homolog 3	6	4	6	4	659	73	5.3	0.375	-1.41	0.0117161	379793	350075				191796	297558	87683.2		322568			480701			58937.3	36877.1		25781.1	153307	80919.6	53276.4	713194	66566	4443.54	87060.3	201321	28267.3	26026.7	73908.7	526379	491639	92695.5	88868.3	134189	302209	523134
Q9H479	FN3K	Fructosamine-3-kinase	12	3	5	3	309	35.1	7.55	2.098	1.07	0.0190138	470029	437057	917317	412606	371100	610106	351169	116657	303317	603404	413040		528150	645113	534622	93025.1	23426.3	33824		87324.7		15397.4	114518		8290.42		95363.2	10449.9	61742.2		607082	521740	971074	632772	680992	699567	545934
Q53EL6	PDCD4	Programmed cell death protein 4	10	3	3	3	469	51.7	5.21	0.721	-0.47	0.0274943										306813	372245					43410.9	68258.9			114286		42856.6	689258				113639			52532.1	61576.4	125012	83671.7	84460.4	59230.3	134670	95118
P49411	TUFM	Elongation factor Tu, mitochondrial	7	2	2	2	452	49.5	7.61	0.798	-0.33	0.992303						106317						27829.4			287589																10884.2	26015.4	37696.5	32095.4	57732.3	121906	23253.6
P02452	COL1A1	Collagen alpha-1(I) chain	2	2	23	2	1464	138.8	5.8	0.116	-3.11	1.01e-07	48710.2	841356	26081.2		28555.2	70766.2	25410.7	216060	63625.9		30810.4		42221.6		147525	109317	182556	141645	207746	62353.2	143125	128203	99885.5	112170	3330.31	129989	301268	35439.5	109968	198931	99633.9	934218	68222	48099.3	112894	100269	79251.7
P07359	GP1BA	Platelet glycoprotein Ib alpha chain	6	3	7	3	652	71.5	6.29	10.151	3.34	6.5826e-10	2.59746e+06	165965	2.40474e+06	2.07325e+06	665534	486787	619573	192004	314905	535128	974055	698292	1.94551e+06	629607	1.23823e+06																3.07405e+06	232129	2.54567e+06	2.78394e+06	1.2787e+06	560038	966225
O60749	SNX2	Sorting nexin-2	9	4	8	4	519	58.4	5.12	1.511	0.6	0.117555	182785	318282	90306.6	138121		156088	74252.3	34713.5	58622.2	327765		173089	59167.3	46628.3	556665					41627.7			171062		1358.99		95875.6		18148	15805.1	274086	353411	110304	235353	119220	187720	128738
G3V2U7	ACYP1	Acylphosphatase	19	2	7	2	129	14.1	9.7	2.249	1.17	0.0419542	87137.9		64093.9	2.28199e+06	175601			280694	128715	298126	119233	100315								29312.1				38648.4			69411.7	22445.6			161983	69518	132734	3.06424e+06	322239	77117.8	71887
P62888	RPL30	60S ribosomal protein L30	24	3	3	3	115	12.8	9.63	1.135	0.18	0.64902	46044.1	38104.3		105852	22472.6		54975.8		38506.1	75027.8		74550			288198									460547							87732.4	45923.6	81865.4	188741	101613	79303	135105
P16070	CD44	CD44 antigen	4	3	15	3	742	81.5	5.33	2.092	1.06	0.0125763	667972	530147	107137	1.34471e+06	201950	621359	80105.1	88564.3	495576	1.526e+06	315955	511848	215603	162791	1.24534e+06	36925.1	32875.1	58249.7	19548.8		53137.8	55816.4	49970.6	22642.4		24138.5	36512.8	12847	100116	14529.5	790533	638076	149308	1.80567e+06	404573	712471	183629
P04066	FUCA1	Tissue alpha-L-fucosidase	7	3	40	3	466	53.7	6.84	0.939	-0.09	0.698029	1.04805e+06	1.08768e+06	321126	2.86849e+06	62905.2	1.87794e+06	162641	450241	459747	4573351	254619	2.94173e+06	322826	305356	3.69859e+06	124081	141589	121672	34676.8	667771	133208	268522	347473	263087		167553	163815	162874	451686	54940.8	1.28792e+06	1.26341e+06	399276	3.90352e+06	229385	2.19617e+06	263181
Q9UJU6	DBNL	Drebrin-like protein	6	2	5	1	430	48.2	5.05	0.991	-0.01	0.760087	120906	62329		133692		23718.7		18536.7	2669.6	265077				7502.24						5664.57							4721.37				143090	69208.4	65159.3	179520	21837.5	50104.2	25793.6
Q02818	NUCB1	Nucleobindin-1	7	3	8	3	461	53.8	5.25	0.114	-3.13	1.09097e-05	34121.1		35937.7	67475.6					25379.3			28817.4	23529.8			93875.7	82425.3	45839.2	26612.6	462715	90311.3	171735	108432	91781.1	8880.12	152017	79446.1	27855	365204		72111.1	110896	47498.9	94490.8	60639.4	107045	111330
P20591	MX1	Interferon-induced GTP-binding protein Mx1	5	2	2	2	662	75.5	5.83	0.411	-1.28	0.0822081																9996.77			8107.98	41530.2		15577	103902	20868.3	3201.43	9982.79	14746		35424.4	5655.98	9817.72	4035.8	37945.1	38356.5	26900.4	28307.9	7009.15
P14543	NID1	Nidogen-1	3	3	53	3	1247	136.3	5.29	0.104	-3.27	2.50393e-12	266157	226325	246158	409353	263504	352913	171653	367283	260069	730872	187830	319954		354740	506100	712898	674258	791633	777689	463458	503964	419204	651711	416393	53023.7	640778	854170	218114	424413	647387	398958	291687	323419	594471	546215	478033	323857
O60235	TMPRSS11D	Transmembrane protease serine 11D	7	2	3	2	418	46.2	8.38	1.1	0.14	0.105254	203218	11031.9	21175.8	2.27895e+06		51209.5		16365.6	10994.5		8183.37	27286.9			292281					4549.04	8914.4	7487.56				10329.6			14945.2		240506	12249.5	22416.8	3.06015e+06	8120.06	58718.6	53082.3
P01040	CSTA	Cystatin-A	38	4	15	4	98	11	5.5	0.145	-2.78	1.52552e-05	43957.1	58692.3	29149.4	137060	21237.5		30293				18038.8		28503.6	29000.5		85596.6	174220	118922	119235		203818	102101	102575	2.54091e+06	11214.2		373566	44417.6	112976	38893.1	101207	158452	137846	277571	141645	98942.5	182508
Q01995	TAGLN	Transgelin	16	4	17	4	201	22.6	8.84	3.41	1.77	0.00231275	1.78493e+06	39054.3	428908	3.79401e+06	241024	241531	38526.5	1.36387e+06		476965			624680	14150.6	1.57843e+06		8689.4												18589.8		2.11243e+06	193721	492504	5.09456e+06	507151	313071	107984
Q02878	RPL6	60S ribosomal protein L6	15	3	3	3	288	32.7	10.58	0.371	-1.43	0.000406992						49062.2									224384	25763.8	32911.1		58627.5	76459.4		39699.1	161777	20828.5	4492.29		25905.7			17156	40589.9	111700	68537.8	74912.1	90220.1	79857.8	103172
P28072	PSMB6	Proteasome subunit beta type-6	13	3	87	3	239	25.3	4.92	1.589	0.67	0.0567704	2.00724e+06	1.44528e+06	659251	1.15451e+07	1.22125e+06	2.2669e+06	1.10736e+06	1.44702e+06	500310	3.86649e+06	994888	1.41451e+06	1.26952e+06	1.59369e+06	1.70509e+06	191960	308735	63819.6	165946	114473	222366	208860	325166	118047	9446.19	125125	546328	66365.3	259314	101812	2.37554e+06	1.6518e+06	746466	1.55026e+07	2.24108e+06	2.5993e+06	1.70588e+06
P05106	ITGB3	Integrin beta-3	4	2	7	2	788	87	5.24	2.319	1.21	0.00460544	385273	278415	146694		78083.9	354693	250932				369951	53640	80107.2		646044					61512.8											486349	370075	161317	57946.7	180831	415977	408314
Q01105	SET	Protein SET	18	4	7	4	290	33.5	4.32	1.486	0.57	0.901534	155968	191638		322420		339316		239578	226303	141765		407073	65645.8		1.04471e+06		35308.7		48538		16845.6	6967.51	83719.6	58123.6			166479	5588.55		90637.5	184585	212789	21244	432943	60723.3	389071	90540.7
O14672	ADAM10	Disintegrin and metalloproteinase domain-containing protein 10	3	2	11	2	748	84.1	7.77	1.643	0.72	0.0171182	93150.1			177978				30177	60465.6	198431		176532			182554																110241	39809.7	32580.1	238988	30483.9	59915.6	11222.4
Q14894	CRYM	Ketimine reductase mu-crystallin	8	2	13	2	314	33.8	5.14	0.235	-2.09	0.00553748	183233	175370	147649	180913	40216.4	101903	76772.2	28480.4	115373	412526	135196	306368	77662.8	2128339	591313	83045.1	105773	48533	104589	124525		306400	253824	117113	18210	41996.9	139768	25401.5	43538.9	152130	253635	209013	212382	242928	136812	171791	165177
P11226	MBL2	Mannose-binding protein C	24	3	5	3	248	26.1	5.49	0.748	-0.42	0.187681	24862.2	209192	41601	117779	21596	29936.3		62864.5	7412.65		38485.9	25442.7	65117.8		27048.8	30931.6	37559.6				30136.6	47040.4		15595.7			11964.9		47155.9		29424	232281	44039	158153	39630.1	34325.9	26613.6
H3BQK0	DDX19B	RNA helicase	5	2	2	2	484	54.5	7.87	0.321	-1.64	0.028526								27483.2		115228		74228.8				28891.3	17693.7		10884.9	52115.9		16747.6	183355	31144			63797.3		24740.3	21339.2	65368.7	50071.4	54622.8	91558.3	68784.1	64157.5	99704.9
P17900	GM2A	Ganglioside GM2 activator	24	3	4	3	193	20.8	5.31	0.186	-2.43	0.000126924	80745.1	51775.9		761902	66355.2		117083	138241			21420.4			216563	86175.6	68728.1	115553	49701.9	74867.3		60589.5	51685.5	45249.1	69453.1	9650.24	59123.4	159745	28219.4	28054.7	42429.5	104878	80631.1	84011.7	1.02308e+06	156538	19483	217130
P47989	XDH	Xanthine dehydrogenase/oxidase	3	3	5	3	1333	146.3	7.66	1.429	0.51	0.0769299	91698.5			315835		330652		34935.9	94305.5	373247		131108			295568								73686.1								182446	124624	106243	466904	73676.2	379136	142792
H0Y8C6	IPO5	Importin-5 (Fragment)	3	2	5	2	1099	123.8	5.06	3.238	1.7	0.0179405	306339	356770		66065.8	32871.6	200742	220838	24723	163406	264766	163073	150210			693270					145862			64529.1								362547	396148	19452.1	110114	104160	230177	335395
Q04837	SSBP1	Single-stranded DNA-binding protein, mitochondrial	18	2	2	2	148	17.2	9.6	0.835	-0.26	0.14555						69913.1				118533		78073.9			139599																32339.5	21490.2	21304.5	53853.8	31033.2	80164.7	22752.9
Q96CN7	ISOC1	Isochorismatase domain-containing protein 1	10	2	10	2	298	32.2	7.39	9.148	3.19	2.33509e-07	757227	750134	475306	2.98958e+06		875697	273184	167666	174816	1.93462e+06	220380	1.14169e+06	514718	190292	1.50738e+06								123701								896165	832928	503160	4.01438e+06	68636.7	1.0041e+06	407188
Q92520	FAM3C	Protein FAM3C	18	3	5	3	227	24.7	8.29	6.011	2.59	2.81361e-07	845165	708852	645507	1.32585e+06	59720.5	746267	98744.6		428667	396836	409969	535530	641345	187048	716388			10377.4					7149.39	12793.1					10707.6	6831.8	1.05442e+06	820438	709810	1.78033e+06	204596	891982	210631
P38159	RBMX	RNA-binding motif protein, X chromosome	10	3	4	3	391	42.3	10.05	1.196	0.26	0.335839				244158																											54177.1	27335.2	19692.2	327854	12247.4	40988.8	38863.4
Q9HCY8	S100A14	Protein S100-A14	34	3	15	3	104	11.7	5.24	0.339	-1.56	0.00782977	59475.8		36583.8	168650		86903.8			49909.5	178330		106636			266408	65417.5	190212	11579.4	180795	26065	99089.5		16621.1	48764.6		127612	141527		35380.4	358379	171549	100214	87964.7	264442	67061.8	144041	81997.7
Q9UGM5	FETUB	Fetuin-B	12	3	20	3	382	42	6.83	3.01	1.59	6.86927e-08	184366	109327	571932	660439	41019.9	208462	115113	38333.1	103456	448915	319780	285480	243805	100200	292057																258490	130140	605449	886832	180774	279753	207526
Q14247	CTTN	Src substrate cortactin	6	3	4	3	550	61.5	5.4	0.205	-2.29	0.000431098	145851			92848.5	66277.3	80724.6	212842			280345					180929	84535.4	134767	7443.5	103740	213588	17244.4	30631.9	349943	19974.8	11849.4		182605	32368.4	123465	11285.5	265389	100788	81402.6	147321	168330	163793	381830
I3L0A0	PEDS1-UBE2V1	HCG2044781	10	4	58	4	370	42.2	6.71	4.638	2.21	2.13233e-05	4.33925e+06	2.01489e+06	3.5078e+06	9.31869e+06	242584	3.04102e+06	1.29759e+06	857628	1.13656e+06	3339431	3.776e+06	4.33972e+06	2.49201e+06	603612	6.64424e+06	83450.2	98159.4	26113.7	84478.2	200765	78245	106450	476581	60193.3	8678.34	31192.8	196664	52462.4	88719.4	72890.4	5.17143e+06	2.23728e+06	3.72532e+06	1.25131e+07	492120	3.50498e+06	1.93408e+06
Q9UJ70	NAGK	N-acetyl-D-glucosamine kinase	9	2	3	2	344	37.4	6.24	0.906	-0.14	0.796595	100125	216537	113306			255496			60031.6			95971.5			616742				19959.6	40680.3	121532		79342							26633.1	118496	240437	119946	23370.2	31346.7	292960	48879.2
Q9UHG3	PCYOX1	Prenylcysteine oxidase 1	5	2	11	2	505	56.6	6.18	2.167	1.12	0.000409586	443537	226974	147390	89270.3		446111		62770.6		158253	170934	221994	112846	192467	891540														65491.2		524919	252025	156028	122039	79526	511525	91737.1
P08514	ITGA2B	Integrin alpha-IIb	4	3	8	3	1039	113.3	5.38	0.254	-1.98	0.185873	442220	102352		549090	167709	447771	34847.4				595954	105437	73152.3		960995	102364	49779.9				46365	134347	64665	70039.9		353237	67459.8		198290		523359	115572	109488	780738	307757	513428	60946.2
P38606	ATP6V1A	V-type proton ATPase catalytic subunit A	8	3	5	3	617	68.3	5.52	0.452	-1.15	0.0130537	70424.2	447825	54007.3	40225.2			64678.2	25725.5	36185.5	141244			52042.4	359300	221079	32893	21925.3		21639.9	208788	15175.6	41800.6	516989	26305.8		63627.9	130704	8610.74	67075.2	35855.4	176929	533467	168380	147118	56179.2	74415	161913
Q8TD06	AGR3	Anterior gradient protein 3	17	3	51	2	166	19.2	7.99	0.379	-1.4	0.0964454				3.05845e+06				81321.9		202321		81047			54123.4				16267.4	443760	65493	37124.2		164598		259020	25193.1		44126		24440	43007.5	68764.4	4.10687e+06	75126.7	28256.9	31958.2
P01911	HLA-DRB1	HLA class II histocompatibility antigen, DRB1 beta chain	21	3	3	1	266	29.9	7.74
O14980	XPO1	Exportin-1	3	2	3	2	1071	123.3	6.06	1.236	0.31	0.115467		711146			35339.1	186172		87056.4			853979	116346		238365	868455					66687			110034	54190.4							93496.2	793867	97836.2	60048.8	80028.9	213470	58540
P60981	DSTN	Destrin	15	2	15	2	165	18.5	7.85	0.144	-2.8	1.47287e-08	180965	103042	32483.6	179141	44914.9	187906	65721.7	77071.8	112969	202153		84098.9		133643	256718	290593	560137	35080.4	151588	180906	79350.4	122006	1.04055e+06	168325	26440.8	198427	647344	58282.2	82542.5	165419	214169	170705	44724.3	240549	88297.4	215459	118860
Q9BUT1	BDH2	3-hydroxybutyrate dehydrogenase type 2	13	3	12	3	245	26.7	7.65	1.135	0.18	0.985075	84020.2	205794	31348.3	596876	38612.9	332214	32605.3	159752	190489	1.01677e+06	88084.3	435890	32212.3	20984.1	838614	9140.42	19883.1		46933.8	41666.8		9144.24	440347	63783	2719.2		127530	24952.9		68766.3	160485	228507	95502.2	801481	123750	380928	101071
A0A075B7D0	IGHV1OR15-1	Immunoglobulin heavy variable 1/OR15-1 (non-functional) (Fragment)	29	4	10	2	117	13	9.13	0.122	-3.04	0.000429079																39239.4				1.14003e+06	109991	126155	79464	117473		363580			210333	89438	8190.14	82029.3	69752.9	47613.9	77188.3	54770.2	52140.2
P49588-2	AARS1	Isoform 2 of Alanine--tRNA ligase, cytoplasmic	4	3	11	3	992	109.2	5.57	1.043	0.06	0.568506	154983	615510	31073.7	203241	23664.1	375232	57763.1	101518	28449.4	471355	37349.5	98560		60554.6	514052	13500.9	55998.1	5919.31	9078.52	72960.1	16075.1	15106.3	197330	10965.2	2466.52	10436.9	50765.6	3684.27		34274.8	239867	683445	36911.9	330222	113793	430253	136899
Q7Z4W1	DCXR	L-xylulose reductase	14	3	24	3	244	25.9	8.1	2.246	1.17	0.0166574	961589	880446	856300	1.04262e+06	209814	840121	315775	316457	422618	1.51866e+06	335685	658701	286845	207063	1.33439e+06	26415.5	62894.9	8795.57	50660.1		62984.2		251096	46227.4	12901.8	24595.1	119163			73381.7	1.13802e+06	977622	906482	1.40003e+06	385023	963311	470670
P54920	NAPA	Alpha-soluble NSF attachment protein	13	3	4	3	295	33.2	5.36	1.671	0.74	0.872266	118569	226842	41765.9		182102		78682.4		205675	130658	104674			171229			35351.8				64868		81066.2				197511			86953.3	202428	264862	83134.6	107043	367727	82325.5	129426
A0A3B3IU69	EML1	Echinoderm microtubule-associated protein-like 1	4	3	5	3	840	92.8	7.55	1.414	0.5	0.0367343				389759		153479		158258		910894		341755			189904										5388.03						168314	118660	130732	549662	88521.6	200210	101835
Q07654	TFF3	Trefoil factor 3	20	1	3	1	80	8.6	5.92	1.276	0.35	0.592975	124505			140799						1.47816e+06		163090			134038		32579.9			43087.5							20493				147350	48024	30150.7	189063	56322.6	15052.2	18972
F5H2F4	MTHFD1	C-1-tetrahydrofolate synthase, cytoplasmic	5	4	5	4	964	104.6	7.59	0.127	-2.98	1.79246e-08	82764.5	158657	126100	113281	142197	157071			64168	139921			159548	191697	64131.3	192378	280843	136782	396426	139552	145065	137971	390106	188946	6133.15	340321	775256	116624	64253.1	178367	195006	190515	196525	251589	335251	193738	142423
P12532	CKMT1A	Creatine kinase U-type, mitochondrial	7	2	4	2	417	47	8.34
P19367	HK1	Hexokinase-1	3	2	3	2	917	102.4	6.8	1.145	0.2	0.436614	321644	414389	145622	83307.2	66627.1	139922		95373.7		317626	107409	143803	269723	296186	530759	23570.9	13080.7		11648	173359	124137			26502.8		44455.5	49704.7			14188.5	380659	460126	190932	115325	135174	160439	66620.4
P80723	BASP1	Brain acid soluble protein 1	33	4	8	4	227	22.7	4.63	1.222	0.29	0.275139	117849	166231	59937.5	836074		142630		45548.1	25650	552357	12325.6	83823.8			193796					38726.3			3246.98					12028.4	38632.9	4131.06	223355	241999	153521	1.12267e+06	43765.1	245171	180052
P08134	RHOC	Rho-related GTP-binding protein RhoC	26	4	7	4	193	22	6.58	0.261	-1.94	0.00585982																23245.9	13608.1			83969	87875.8	12431.4	293846	74563.9	2986.55		95047.4	28673.8	20356	37221.9	58862.5	98714.1	108884	84784.6	27333.7	63786.2	79293.7
Q14376	GALE	UDP-glucose 4-epimerase	9	2	3	2	348	38.3	6.73	0.617	-0.7	0.0113566										154287							25326.4			29654.4		9776.46	140835	15019.5		15070.1		5514.02		18971.8	91808	76451.8	53055.2	62317.5	98661.3	96370.9	46255.6
O94919	ENDOD1	Endonuclease domain-containing 1 protein	8	2	2	2	500	55	5.71
O75340	PDCD6	Programmed cell death protein 6	20	2	2	2	191	21.9	5.4	1.095	0.13	0.856147	130017	225879	194063	153165	50412.4	221315		39802.1	131258	275340	80903	178181	127667	70796	305721	23941.6	23259.9			71174.5	21087.6	19506.3	143425	20678		28316.7	44380.7	19004.1	28677.9	23905.8	153872	250810	205436	205669	92510	253767	15493.3
Q5T750	XP32	Skin-specific protein 32	12	3	51	3	250	26.2	7.97	0.066	-3.93	5.82477e-05	36778	59202	157236	41074	55622.3	62714.9	52850.5		52801.4	132597	17939.1	22654.1	296224	72851.1	205526	308559	244404	203829	414369	37721.9	1.07029e+06	106758	35136.3	135066		271772	530605	56104.8		664961	116601	83995.4	230229	104950	104495	127431	127960
Q9NZP8	C1RL	Complement C1r subcomponent-like protein	9	3	22	2	487	53.5	7.2	6.116	2.61	6.98023e-06	486436	1.44226e+06	723222	1.98288e+06	104878	605370	95200.4	232653	77389.1	1.00855e+06	168844	153476	320113	127145	615131	11442.1				63012		17665.2	36611.9	11571.7		11794.8			40632.4		597938	1.60581e+06	792687	2.66259e+06	196078	755502	165584
Q96FQ6	S100A16	Protein S100-A16	22	2	11	2	103	11.8	6.79	0.14	-2.83	2.88384e-05	60152.5	47257.7	65739.3	356871	12774.8	95069.3		35818.1	25377.8	101688	8882.46	109164	26547.3	14598.7	235359	151421	139167	40210.6	161951	47239.7	174320	28714.6	183311	56925.1	5610.99	127149	333157		66043.6	342242	129199	113100	127590	479203	41252.6	147783	54961.1
P36959	GMPR	GMP reductase 1	14	3	4	2	345	37.4	7.06	3.315	1.73	0.00333545		125738	82630.4	1.13119e+06	52338.1	140345	39857.6	102444	28054.5	227007		112280	61710.4		146679								23371								28444.5	139616	87472.8	1.51896e+06	96043.8	160924	59408.7
P07333	CSF1R	Macrophage colony-stimulating factor 1 receptor	4	2	9	2	972	107.9	6.37	3.275	1.71	1.15017e-06	69142.9	266432	62673.8	155948		123437	94864.2	50724.3	58855.3	122750	61640.6	89418	60952.4	135855	242440																81829.4	295838	66346.6	209405	27543.3	141537	141397
O75636	FCN3	Ficolin-3	12	3	26	3	299	32.9	6.67	11.443	3.52	9.0394e-09	560122	1.03193e+06		2.09742e+06	805664	1.62578e+06	360401	837417	528162	872155	290306	501974	183518	379579	984857																718347	1.14583e+06	96356.5	2.81639e+06	1.47845e+06	1.86417e+06	556092
P11678	EPX	Eosinophil peroxidase	5	3	3	2	715	81	10.29	0.958	-0.06	0.530919		53212.3			35703.4		25251.8		24048.7		84310		65115.7		77282.9							88475.7					117052		74155.2		19040.8	59085.4	46873.3	64863.3	65518.1	15944.3	37638.5
Q6MZZ7	CAPN13	Calpain-13	7	3	3	3	669	76.6	7.39	1.402	0.49	0.233774				376338	83792.4		173283	100213		149530		249977		244150					7387.51	21018.4		9925.8	284684			6475.63					71526	106656	61868.6	505343	157777	74688.4	265866
Q04609	FOLH1	Glutamate carboxypeptidase 2	6	3	3	3	750	84.3	6.98	0.261	-1.94	0.00179261									67658.4							122421				195992	51235.7	85755.2	33634.7	72320.4		161797		28507.6	192366		94417.5	62584.8	100958	89177.4	53834.7	97828.2	72320.6
A0A7I2V4G0	HNRNPA3	Heterogeneous nuclear ribonucleoprotein A3	8	3	9	3	396	41.3	8.91	1.865	0.9	0.021015	301634	91494.4	103253	3.47695e+06	13355.1	614448	22395.8	382103	16917.8	1.06463e+06	17086.6	170934	15745.5		665578								12990.5								401529	153456	133026	4.66882e+06	29132.6	721151	80259.5
P14854	COX6B1	Cytochrome c oxidase subunit 6B1	36	3	6	3	86	10.2	7.05	0.855	-0.23	0.621143				593962											74727.6		10422.9			72693.1				29023.5							57124.2	56169.7	67278.5	797568	100307	49052	42529.6
P19652	ORM2	Alpha-1-acid glycoprotein 2	12	2	5	1	201	23.6	5.11
Q15019	SEPTIN2	Septin-2	9	2	2	2	361	41.5	6.6	1.265	0.34	0.872083				166316					16628.2						141952																57541.9	5644.3	64598.5	223328	34020.8	46627	2162.17
H0YNJ6	GMPR2	GMP reductase	6	2	5	1	427	46.9	8.51	0.57	-0.81	0.828165	23207.8			589069		48741.4	15256.6	40074.5		232320		57021.5	15049.8		64899.8				18273.7					14696.3		11760.8					27466	30412.4	53558.9	790997	9746.08	55888.5	22740.3
A0A4V7I672	SMIM22	Small integral membrane protein 22	13	1	7	1	135	14.6	6.52	3.636	1.86	0.000171127	349753			320348		441613		48005.7	47327.8	152171		154090		1063852	485045																413926	29441.2	32210.4	430161	24060	506368	62226.6
O95747	OXSR1	Serine/threonine-protein kinaseR1	6	2	5	2	527	58	6.43	1.139	0.19	0.682553	7323.34	441577	7738.58	15749						60672				288021	325182								66214.4								39067.2	490314	10252.9	84942.3	78909.2	78810.8	83006.4
Q9UBI6	GNG12	Guanine nucleotide-binding protein G(I)/G(S)/G(O) subunit gamma-12	38	2	2	2	72	8	8.97	1.226	0.29	0.03596	18531.6	99646.3	79553.2			125962	53707.7		42039.4			134647	73376.3	74193.5	244801														6004.04		64001	110644	84215.2	58319.4	67514.6	144432	131242
P19021	PAM	Peptidyl-glycine alpha-amidating monooxygenase	3	3	4	3	973	108.3	6.42	0.557	-0.85	0.0435347	89895.9	339420	147540	351253	109540	50034.1	54316.9	101928	35148.5	143313		48976	108515		205853		23556.4		24618.8	207307	25713.5	60635.1	85072.1	76837.4		29317.2	28518.9	17512.7	118298	28316.2	163252	503973	235475	511120	223815	147467	168263
Q53GD3	SLC44A4	Choline transporter-like protein 4	4	2	8	2	710	79.2	8.59	0.959	-0.06	0.593045		12351.5		111463		615866		73482.1	170153	1.43667e+06	11761.7	356170			307805					99264.5	73381.1	56371.1					54700.7		74437.5		83007.8	64236.1	24661	194707	8630.29	706172	41625.8
Q00577	PURA	Transcriptional activator protein Pur-alpha	7	1	6	1	322	34.9	6.44	6.975	2.8	0.000101971	253219	433271	737549	137317		1.33126e+06		56821.2		235585		1.01807e+06	263256		1.11953e+06																299680	481092	780771	184388	30121.4	1.52646e+06	35611.5
A0A3F2YNX7	ENOSF1	L-fuconate dehydratase	4	1	2	1	477	53	5.73	1.373	0.46	0.919361	63627	131364				69058									176987			199792							14642.8						75301.4	145862	44032.6	31828.3	64115.1	79184.2	47681.4
Q92882	OSTF1	Osteoclast-stimulating factor 1	17	2	4	2	214	23.8	5.68	1.3	0.38	0.715052				159064		28468									320727		25984.9						122325				133571				69371.7	103048	18520.6	245986	79046.3	92820.4	107031
Q92696	RABGGTA	Geranylgeranyl transferase type-2 subunit alpha	6	2	3	2	567	65	5.67	0.08	-3.65	0.0015618						102470						77979.5	175091	221708	151057		93824.9	90544.6	123543				91275.1	82929.6	13427.9	113269		42139.5	55866.5	61151.4	54042.9	50920.1	33018	59223.9	15936.7	117496	39740.9
Q14789	GOLGB1	Golgin subfamily B member 1	1	1	1	1	3259	375.8	5
Q8NES3	LFNG	Beta-1,3-N-acetylglucosaminyltransferase lunatic fringe	10	3	5	3	379	41.7	9.17	0.367	-1.45	0.0242775			205767			373719								1.04979e+06			20462.3		16615.9	395129		80622.4	65342.1	55298.4		28533.5	16575.1	15030.6	209238		66827.7	59489.9	261855	61546	36437.6	477212	112130
O00625	PIR	Pirin	14	4	5	4	290	32.1	6.92	0.867	-0.21	0.344809	13543.6			642949				17084		174273			84096.9	58688.6	54673.6		55700.7	26027.2	23279.2		20595.9		126574								95350	36034.5	98565.3	863347	60515.7	134013	105923
P49368	CCT3	T-complex protein 1 subunit gamma	6	3	3	3	545	60.5	6.49	0.438	-1.19	0.00330682		450464	108250		41946.6	141456	203253		102719	87064.7	90282.8	115155	111361	279053	326555	41760.4	49097.2		51366.8	211342		89638.9	612361	49652.4	4682.78	40106	153683	17015.3	45877.5	81195.5	136261	541156	185980	86423.4	172329	207987	350298
A0A0C4DH68	IGKV2-24	Immunoglobulin kappa variable 2-24	21	3	4	3	120	13.1	8.53	0.616	-0.7	0.0158996																24286.9				115064		24506.5			10137.4			19605.3	83215.1		56141.9	8441.17	6359.25	29817.5	60786.1	15011.2	35866.8
Q9BVM4	GGACT	Gamma-glutamylaminecyclotransferase	21	2	3	2	153	17.3	6.87	1.045	0.06	0.887264				658832		43710.3			62430.4										33084												119429	77324.3	72205.8	884674	46328.6	73472.4	79491
Q9HB71	CACYBP	Calcyclin-binding protein	14	2	2	2	228	26.2	8.25	3.412	1.77	1.33102e-05	136913			609590	122899	124481	119017	51821.9	106003	117003	159076		225437		63633.3																162035	50407.7	63706.3	818553	225528	142734	177397
A2BFX2	HLA-DRB1	HLA class II histocompatibility antigen DR beta chain	15	3	8	1	266	30.2	6.93	1.61	0.69	0.00493709	178611	46606.8	19483.1	1.33801e+06		425431		95903.3	22305.4	536762	52657.3	68422.8	26865.8	111659	874476				16114.1				14285.8								232263	112685	78885.1	1.79668e+06	47123.8	487813	63961
P62328	TMSB4X	Thymosin beta-4	43	2	7	2	44	5.1	5.06	0.063	-3.98	3.99918e-07																181589	55578.9	17021.9	48514.8	99554.8		142243	507410	127798	11062.9		236840		135632	43809.4	46259	40916.8	22956.3	28516	53342.6	14671.1	88840.1
O60256	PRPSAP2	Phosphoribosyl pyrophosphate synthase-associated protein 2	6	2	8	2	369	40.9	7.44	4.684	2.23	1.28394e-05	244002	485733	326633	125372	137228	186935	327840		74908.2	103908	65322.6	47963	239999	179831	556812															60226.1	288773	539344	345775	215447	263295	217704	488653
P48426	PIP4K2A	Phosphatidylinositol 5-phosphate 4-kinase type-2 alpha	9	3	10	3	406	46.2	6.99	20.042	4.32	1.85716e-13	3.23563e+06	1.27916e+06	1.30015e+06	1.29253e+07	1.08488e+06	4.01882e+06	968033	1.94406e+06	890372	1.13983e+07	1.84418e+06	2.65294e+06	1.93821e+06	1.65723e+06	4.42042e+06				16252.6	16327		12362.2	8457.62	9946.05					10386.8		3.88452e+06	1.43365e+06	1.37634e+06	1.74045e+07	2.06126e+06	4.60811e+06	1.44288e+06
P34096	RNASE4	Ribonuclease 4	29	3	8	3	147	16.8	9.03	0.19	-2.4	0.000541828												61179.2	61134.7	49306.8		43134.5		39982		133057	35067.5	43955.1	40750.6	43221.3				22197.9	72851.2		48641.5	49452.5	42711.1	55731	55559	49454.2	3862.79
Q9NT62	ATG3	Ubiquitin-like-conjugating enzyme ATG3	8	2	7	2	314	35.8	4.74	3.787	1.92	0.00133743	178683	974813			119700	486376	223646	75736.3	145360		273723	82904.4	122564	480849	629092	10549.4							92974.8							10629.6	213872	1.0824e+06	30114.5	50109.1	219658	557695	333349
Q11201	ST3GAL1	CMP-N-acetylneuraminate-beta-galactosamide-alpha-2,3-sialyltransferase 1	5	1	2	1	340	39.1	9.09	0.093	-3.42	0.00160112				33365.1														31739		227310	41501.4	91509.4	32264.9	35180		43222.1			135604		54484.7	9087.84	15657.2	44802.4	25704.2	32907.8	34842.8
P28325	CST5	Cystatin-D	28	3	6	3	142	16.1	7.17	0.214	-2.22	0.0007973																26830.4	187197	41370.4		1.45154e+06				44166.1	12647	48130.6	722583	98640.9			65010.2	70224.2	132072	31900.6	75599.6	40192.7	118844
F5GWE5	PITPNA	Phosphatidylinositol transfer protein alpha isoform	13	2	19	2	270	31.8	6.55	5.633	2.49	0.00010007	692774	333654	796581	336758	32534.6	468938	61254.2	99738.9	67851.2	400857	269841	579028	413811	77923.6	1.25149e+06		6968.45			16643.6			238673						7423.99		871587	370480	843262	488731	75673.2	537700	104013
A0A7I2YQI5	GMPPB	Mannose-1-phosphate guanylyltransferase	12	3	4	3	396	43.9	7.15	1.011	0.02	0.625865	157424	144559	147779	865343	13302.1	228408	60907.3	35633.7	63945.8	632968	80316.4	137009		74300.2	813440	15472.2	10757.9		25220.8	64783.6		12467	262160	21774.2		11583.5	67136.8	11759.3		29858.4	217784	187726	215171	1.16198e+06	88171.7	271991	151383
O14791	APOL1	Apolipoprotein L1	8	2	3	2	398	43.9	5.81	1.476	0.56	0.00585283	81521.1	1.09363e+06	571900		44529.1	102719	101019		61341.2	35903.6	84951.7		210004	445701	362639								19406.2								102584	1.21434e+06	605414	91518.3	85773.9	125719	150571
Q9Y265	RUVBL1	RuvB-like 1	6	2	6	2	456	50.2	6.42	1.602	0.68	0.0209834		88354.2				111831				88466.1		97376.6			267290																33450.8	98106	33278.4	64076	24273	128229	62988.2
Q99436	PSMB7	Proteasome subunit beta type-7	18	4	13	4	277	29.9	7.68	6.656	2.73	5.42395e-08	1.60487e+06	876596	841587	7.25872e+06	859828	872724	841152	609244	431260	2.84734e+06	303528	416763	764615	435546	1.66143e+06								64806.6	17463.6			104236			47556.5	1.9545e+06	1.00552e+06	961130	9.74696e+06	1.60375e+06	1.04092e+06	1.34074e+06
A0A087WVW4	TGM5	Protein-glutamine gamma-glutamyltransferase 5	2	1	3	1	719	80.6	6.44	0.168	-2.57	0.000128194																23320.4	35771.5	42976.7	60053.4	23065.3	196625	59506.3	49424.9	28786.4			32523		17052	116338	18083.5	40557.6	56923.2	24595.4	5432.89	20985.4	10651.8
P32455	GBP1	Guanylate-binding protein 1	4	2	2	2	592	67.9	6.32	0.815	-0.29	0.737449			15849.9	28585			14883.8	9981.93	46884.2				37258.4						13248.3				78979.1			9962.4	11345.3			5446.56	17440.7	56281.1	16778.7	38383.8	32769.7	10575	22184.6
P46976-2	GYG1	Isoform GN-1 of Glycogenin-1	5	1	1	1	333	37.5	5.4	0.079	-3.65	0.00135525				259669						131940								79892.6	45470.5		146333	87211.8	89508.8		12383.9		141918	57482.6	72986.1		41616.6	10299.8	42431	348682	11625.1	41321.5	9690.33
Q99832	CCT7	T-complex protein 1 subunit eta	4	1	6	1	543	59.3	7.65	2.22	1.15	0.0275162	114604	410527	128657		14032.7	71484.1	102660				72435.6	43220.5	75265	188279	428815								92610.3								135632	455837	136196	36125.8	25751	81966	153018
Q6IBS0	TWF2	Twinfilin-2	10	2	3	2	349	39.5	6.84	1.32	0.4	0.904494				120420														152608													20915	42188.8	2148.75	161698	38073.8	29185.8	27779
Q9NVS9	PNPO	Pyridoxine-5'-phosphate oxidase	12	3	8	3	261	30	7.06	0.365	-1.45	0.0869188	90324.7	304993	193600	875068		285344	36174	220338		890843		359468	178223		643427	186225	61446.2	33581.1	37688.2	1.36744e+06	173535		147178	52187.1			76725.4	54038.3	300805	44383.2	144456	338655	204946	1.17503e+06	97705.7	327184	79469.1
Q969T9	WBP2	WW domain-binding protein 2	13	3	9	3	261	28.1	5.91	2.739	1.45	1.88617e-05	72299.6	276357	102375	2.20548e+06	103074	116285	80193.2	186878	88033.3	361437	185930	222389	161105	26788.8	275108								19274.2								119172	306858	121847	2.9615e+06	189148	156785	119530
P52758	RIDA	2-iminobutanoate/2-iminopropanoate deaminase	19	2	2	2	137	14.5	8.68	1.107	0.15	0.800524	37984.3			462610				15497.6		45696.7					37523.6			29326.4									58917.8				87384.9	72175.2	109671	621189	85855.3	68293.9	21917.1
Q08722	CD47	Leukocyte surface antigen CD47	9	3	20	3	323	35.2	7.21	34.426	5.11	1.07216e-14	3.66417e+06	3.76752e+06	1.82941e+06	341239	3962907	3.83506e+06	3.56726e+06	447273	1.82256e+06	2725910	1.71424e+06	1.99565e+06	1.54883e+06	899481	4.17089e+06																4.33648e+06	4.18334e+06	1.93662e+06	497545	7.27219e+06	4.39741e+06	5.31708e+06
P62191	PSMC1	26S proteasome regulatory subunit 4	12	3	3	3	440	49.2	6.21	1.916	0.94	0.267912		199107												102180									74308.5								47201.4	221082	20549.7	8054.07	24124.9	26480.2	34892
P35813	PPM1A	Protein phosphatase 1A	8	2	3	2	382	42.4	5.36	1.724	0.79	0.180742			97052.3	760763	115536	476240	245810	200682	38054	447371		152927	238335	127549	826779	11554.2	41684.9		6268.99			23069.2	86755.5		3082.78		61355.7		16158.1	28590.5	54947.5	72307.1	123772	1.02155e+06	258383	546073	366386
P23368	ME2	NAD-dependent malic enzyme, mitochondrial	3	1	7	1	584	65.4	7.61	1.072	0.1	0.255608				204405		220196		55770.2		354939		701471			398544													25074.4			2634.42	27354	30345.7	274473	29038.1	252483	21240.9
Q01844	EWSR1	RNA-binding protein EWS	4	2	3	2	656	68.4	9.33	1.161	0.22	0.883275				607961		128170		159175		1.1166e+06					226969		62767.4	31395.8	54109.1			74401.5	33797.6								47650.6	109221	21728.7	856548	68514.5	162336	37399.2
P04180	LCAT	Phosphatidylcholine-sterol acyltransferase	5	2	8	2	440	49.5	6.11	4.735	2.24	5.19089e-06	217029	177047	139001	423814	129161	293509	240880	74175.5		783654	286978	280961	392344	602323	675306		98370.5														262847	261264	150551	569094	280588	336547	420068
Q07960	ARHGAP1	Rho GTPase-activating protein 1	6	2	7	2	439	50.4	6.29	1.656	0.73	0.00473616	169635	155627	193647	1.88637e+06	61334.6	385460	63148.7	213304	81937.4	836208	152729	675867	155331		326207	21765.2	13185.2			57331.8			67119.5	19125.9			33211.2	5897.77	26017.3		220002	185796	204995	2.533e+06	163890	441981	146809
A0A0A0MQU3	UBE2D2	Ubiquitin-conjugating enzyme E2 D2	24	2	25	2	147	16.7	7.3	3.476	1.8	6.82799e-05	416049	486711	620979	635296	176269	615481	462660	335534	647571	1.42443e+06	264455	959699	993663	503204	795127	36404.3	25490.2		23809.4	92463.3	28366.2	35985.7	212101							33520.9	492386	540430	657370	853070	323465	705731	689606
P48735	IDH2	Isocitrate dehydrogenase [NADP], mitochondrial	7	3	11	2	452	50.9	8.69	1.558	0.64	0.155582	51432.9			70471.9	32199.9	150056	5220.9	25687.9	10484.2	136117	15849.1	30013.6			307532																60870	54646.1	37980.9	94629.2	59088.8	172059	7781.87
P62879	GNB2	Guanine nucleotide-binding protein G(I)/G(S)/G(T) subunit beta-2	9	2	13	1	340	37.3	6	8.221	3.04	0.0259352	305912		234124	165048		152996			204429	312874		265602		284291	491194							21757.6	29760.5						24154		362042	2459.61	247844	221625	64952.7	175430	1755.58
Q9BZE9	ASPSCR1	Tether containing UBX domain for GLUT4	6	2	3	2	553	60.1	6.64	1.517	0.6	0.583277				180712																			52197.6								44696.1	11450	64626.9	242658	13473.8	34258.1	52245.2
P24666	ACP1	Low molecular weight phosphotyrosine protein phosphatase	24	3	9	3	158	18	6.74	53.284	5.74	1.84686e-10	2.68784e+07	24010596	4.16046e+07	1.19329e+06	3.64328e+07	3.53233e+07	3.54838e+07	24263384	37111448	3.59924e+07	7.56415e+07	4.10292e+07	5.76582e+07	1.4734e+08	28440839	165426	249364	7182.4	244073	159794	45746.7	75195.6	518297	127720	12339	123260	610754	46948.4	45008	132560	3.18101e+07	2.67171e+07	4.40427e+07	1.60234e+06	6.68565e+07	4.05155e+07	5.28894e+07
P00167	CYB5A	Cytochrome b5	16	1	3	1	134	15.3	4.96	2.365	1.24	0.11534	50295.4			55719.4		124237		31492.7	34355.5			62093.3	22576.6		246780		23402														59523.7	32582.2	61511.6	74819.5	2634.45	142454	42542.6
O95373	IPO7	Importin-7	1	1	4	1	1038	119.4	4.82	1.376	0.46	0.607395	174829	41297.3	54462.9			217917					60218.2	41326.4	60359	50014.7	708591								56108.2								206907	45855.3	57654.6	17870	22952.5	249871	8726.57
P49407	ARRB1	Beta-arrestin-1	6	1	4	1	418	47	6.2	0.975	-0.04	0.386846				47627.4		16121.8									46211.4	22875.7				20431.4			67482.8						24939.6		64143.2	35864.3	34291.6	63953.7	52380.1	18485.8	15701.2
O43278	SPINT1	Kunitz-type protease inhibitor 1	6	3	6	3	529	58.4	6.29	1.76	0.82	0.0116451	887457	28165.8	2721755	1.49968e+06		158351	284604	30365.8		250152		1.04837e+06			235382	14673.9	17204.6			47311.3							21056.4		27442.6		1.05029e+06	151297	2.99238e+06	2.01376e+06	135471	207184	507733
E9PL57	NEDD8-MDP1	NEDD8-MDP1 readthrough (Fragment)	8	1	5	1	170	19.5	7.43	0.084	-3.57	4.39542e-06	247343	147048		717766	39058	198736	79612	165941	114159	947726		147680	164521	196521	90261.6	389134	308822	122512	142209	197171	311556	466543	331276	215338	15346.6	379331	405128	179198	18165.7	32715.8	292726	163278	26205.4	963810	71673.9	227877	118664
P51659	HSD17B4	Peroxisomal multifunctional enzyme type 2	6	3	5	3	736	79.6	8.84	1.172	0.23	0.185001				524415		273840			240804	537746	456764	585751		291288	1086387		14677.7	390560	267545				440544	499695		44409.3	416979	32726.2	358047		134017	82393.6	58034	704181	135533	378074	94086.4
P16615	ATP2A2	Sarcoplasmic/endoplasmic reticulum calcium ATPase 2	3	2	2	2	1042	114.7	5.34	0.607	-0.72	0.975353				84702.8		111250																									25020.9	46217.1	35538.3	113738	21106.8	127562	48566.5
A0A7P0T8I6	CTSZ	Cathepsin X	7	2	8	2	334	37.1	7.78	0.079	-3.66	7.57879e-08				955394		55355.9				328648					78518	101204	177887	104183	75627	166101	155560	110554	152711	126579	3754.15	57457.7	227378	60351.2	221181	21718.9	109140	104471	67892	1.30714e+06	29731.9	69529.6	77263.9
P23396	RPS3	40S ribosomal protein S3	14	3	10	3	243	26.7	9.66	0.909	-0.14	0.487055	461081	625605	67766.3		58170.1	553734		125223	252300	827897	405744	554510	319499	171975	1.30793e+06	63319	67526.2	16203.3	74807.6	172063	24391	91101.5	415805	108903	5152.28		114741	12287.7		77583.3	545681	694654	76612.6	87466.7	126168	634930	85053
B4DDD6	DBNL	Drebrin-like protein	7	2	4	1	406	45.7	4.96
P05120	SERPINB2	Plasminogen activator inhibitor 2	7	2	3	2	415	46.6	5.63	1.011	0.02	0.777381				194837		69468.9				513720																					51160.9	108399	72117.7	277596	116786	104137	55108.5
P08311	CTSG	Cathepsin G	8	3	7	3	255	28.8	11.19	0.539	-0.89	0.0814301	233217	436815	229200	655463	266411	381216	57042.6	16947.6	51360.4	214409	176148		178331	149793	259621	58018.3	146532	14671.3	25799.4	163074	96294.8	135987	101741	203867	4027.57			6941.7	111900	36749.1	295785	534368	258633	880151	511362	468013	142633
Q14847	LASP1	LIM and SH3 domain protein 1	13	3	7	3	261	29.7	7.05	0.618	-0.69	0.0632469																	73998.4		29769.5	66726.1			191991				99615.3		32349.8	38403.6	46836.2	21406	52335.1	54269.5	15372.8	45710.5	55266.1
A0A669KBL1	USP7	Ubiquitin carboxyl-terminal hydrolase 7	4	2	3	2	1137	132.2	6.05	2.011	1.01	0.0293869	132874	165925	222210	125794		166723				32718		78810.6	62132.8		313544																157254	184239	235232	168915	59522.6	191170	32071.5
M0R0R2	RPS5	40S ribosomal protein S5	12	2	2	2	225	25.3	9.76	0.762	-0.39	0.0513389		172870		84299.7			25358.9	23246.3			27120.9				626413	101620	79949.3					89819.3		61051.7			69508.3				76990	211551	29740.6	117456	92868.7	55382.5	101844
P07585	DCN	Decorin	11	3	6	3	359	39.7	8.54	1.461	0.55	0.0420006	200080	281992		460410				295516		1.32966e+06	384258	67394.6			545468				40125				20573.8	27101.6							259262	367688	60430.2	618235	121051	101901	82685.1
P62277	RPS13	40S ribosomal protein S13	10	1	2	1	151	17.2	10.54	0.898	-0.16	0.341041						267551									814528																41615.7	27453.6	56950.4	11087	16063.4	306783	46089.5
Q9BZQ8	NIBAN1	Protein Niban 1	3	2	4	2	928	103.1	4.78	0.365	-1.45	0.00277977										291745							79449.2	10125.3		188285	21852.9		287228	20126.3		174145	80199.1			66974.2	52824.6	53022.4	47986.4	72367.7	121465	105689	18771.1
O00757	FBP2	Fructose-1,6-bisphosphatase isozyme 2	6	2	23	1	339	36.7	7.23	17.712	4.15	0.0211706	977838	621517	320145	3.76967e+06	64846.2	676447	105315	403249	567898	5117630	303209	1314013	187283		2.28906e+06				53489.1	210797			226018		10666.4		177916			143916	1.15725e+06	690115	338906	5.06189e+06	118997	775637	156975
X6R8A1	CTSA	Carboxypeptidase	5	2	4	2	498	56.2	6.61	4.302	2.11	4.99132e-06	84642.6			680352		199153	180052		144527	947492	666897	169246	164572	706288	615625					13576.6											142295	112303	110291	913572	67648	228356	305515
G5EA09	SDCBP	Syndecan binding protein (Syntenin), isoform CRA_a	21	3	3	3	318	34.8	8.51
Q9HB07	MYG1	MYG1 exonuclease	7	2	8	2	376	42.5	6.77	2.648	1.4	0.277827	373891	250319		1.50126e+06		726094		143976		1.97672e+06		520342			541626	23399			32051.4	136853			152541	63489.3			41822.7			21747.3	442494	285821	83935.4	2.01587e+06	103302	832564	55331.6
P41218	MNDA	Myeloid cell nuclear differentiation antigen	7	2	3	2	407	45.8	9.76	4.036	2.01	0.00632733	252061		291110		179252	170073	549504	169009	320823	82971.3	289068	372618	203170	206083	121284						90219.4								218983		334479	45948.9	311154	99480.3	381205	199345	833181
Q9UBG0	MRC2	C-type mannose receptor 2	2	2	4	2	1479	166.6	5.83	1.383	0.47	0.0122676	122312	56971.3	27890.3	274241		161406		15833.1	4925.3	82093.1		91190.7			317058																144755	126844	90023.3	368248	39492.1	185073	77601.2
P02746	C1QB	Complement C1q subcomponent subunit B	15	3	16	3	253	26.7	8.63	6.689	2.74	8.88865e-09	563575	1.3644e+06	622890	1.30171e+06	179360	462630	344530	219749	388194	489812	286867	105318	201128	299248	831501						15775.6							29949.4		14121.9	666982	1.51499e+06	659393	1.74792e+06	329138	530467	513531
H3BP20	HEXA	Beta-hexosaminidase	6	3	4	3	540	62	5.21	0.552	-0.86	0.132592			66675.7	241199		72243.7			36477.1	198396	25989.2	81162.8			177250	23567.7	10415	9781.37		77827.2	19791.2	32849.3	28838.4	11540.1		17342		8356.18	64456.6		58107.6	5317.79	70583.1	323880	5034.78	82837	6615.08
O96019	ACTL6A	Actin-like protein 6A	9	2	3	2	429	47.4	5.6	4.533	2.18	0.00017059	138133		109069	929704	144654	535223	609480	231470		621482	39519.8	404524	84164.6		872551								20514.5								216475	119676	153676	1.2484e+06	328773	613704	921353
P54577	YARS1	Tyrosine--tRNA ligase, cytoplasmic	7	2	6	2	528	59.1	7.05	1.283	0.36	0.400133		109091	41106.3	105125			43207.4		14333.7	141080		52566.8	39940.9	119375	61011.2								31783.2								28741.3	121131	43515.3	141160	8031.14	2918.16	64401.6
O00592	PODXL	Podocalyxin	2	1	3	1	558	58.6	5.49	0.761	-0.39	0.706954				864140																						25622.7					19272.8	56294.2	26250.6	1.16036e+06	19165.6	58303.3	16330.2
Q08554	DSC1	Desmocollin-1	4	3	15	3	894	99.9	5.43	0.059	-4.08	2.84399e-13		75438.2	56064	42148.5	8138.71	123576		56825.4	19727.1	90485.1		49795.5	273513	49586.3	137190	447872	174328	113836	287288	1.48612e+06	424558	201266	106717	217162	13225.4	194531	379027	157779	388512	613253	97432.4	148739	91125.9	135870	82937.2	207850	110515
P43121	MCAM	Cell surface glycoprotein MUC18	6	2	6	2	646	71.6	5.76	2.126	1.09	0.0144583	217262	372648	122378	302899	28657.3	160576	81782.6		29321.2	115290	48876.1	96259.2	90340.8	288450	398013		32923.6						63659.1			38174.8	16010				257126	413778	129550	406730	79410.7	204615	158380
Q9H477	RBKS	Ribokinase	8	2	4	2	322	34.1	5.05	1.791	0.84	0.0305151				338811		101458		31614.8		472573		203517																			61679	16436	60055	454952	31867.6	116336	56863.8
O60888	CUTA	Protein CutA	8	1	6	1	179	19.1	5.5	0.192	-2.38	4.02239e-05	149757	195674	146288	753496		252397	47633.2	51449.6	51977.2	318757	83411.7	133726	101580	102975	350235	124282	207336	57165.5	120374	110027	81242.5	83098.5	287395	102216		103587	239713	52317.3	185606	96786.2	177235	217271	154861	1.01179e+06	45843.8	289407	70998.4
[truncated: 460 more rows]
[truncated: 55 more columns]

## Sheet: NLD-LF
Supplementary Table S1-2. Identified proteins in NLD-LF
[truncated: 1,362 more rows]
[truncated: 10 more columns]

## Sheet: Tear
Supplementary Table S1-3. Identified proteins in tear
[truncated: 773 more rows]
[truncated: 10 more columns]
