# Supplementary material for: Proteome Analysis of Nasolacrimal Duct Lavage Fluid in Patients with Primary Acquired Nasolacrimal Duct Obstruction
Source: Int J Mol Sci. 2026 Mar 12;27(6):2616. doi: 10.3390/ijms27062616 (PMC13026466; doi:10.3390/ijms27062616)
Supplement: Supplementary file 1 [file ijms-27-02616-s001.zip › Supplementary Table S3.xlsx]

## Sheet: NLD-LF
Supplementary Table S3-1. Differentially expressed proteins between the mucinous and membranous groups in NLD-LF
Accession	Gene	Description	Abundance Ratio (log2)	Abundance Ratio P-Value	# Peptides	# Unique Peptides
Q6NVY1	HIBCH	3-hydroxyisobutyryl-CoA hydrolase, mitochondrial	4.81	0.0359045	5	5
Q13423	NNT	NAD(P) transhydrogenase, mitochondrial	4.41	0.028236	1	1
Q9UKR3	KLK13	Kallikrein-13	3.3	0.00972281	3	3
Q13153	PAK1	Serine/threonine-protein kinase PAK 1	2.91	0.0423271	1	1
P22303	ACHE	Acetylcholinesterase	2.79	0.0035193	1	1
Q9BRF8	CPPED1	Serine/threonine-protein phosphatase CPPED1	2.66	0.00852669	5	5
Q15102	PAFAH1B3	Platelet-activating factor acetylhydrolase IB subunit alpha1	2.57	0.00686074	2	2
P24592	IGFBP6	Insulin-like growth factor-binding protein 6	1.91	0.0115371	1	1
Q9UJC5	SH3BGRL2	SH3 domain-binding glutamic acid-rich-like protein 2	1.7	0.0405557	1	1
P04264	KRT1	Keratin, type II cytoskeletal 1	1.62	0.0101893	43	32
Q9NZL9	MAT2B	Methionine adenosyltransferase 2 subunit beta	1.59	0.041693	3	3
P05154	SERPINA5	Plasma serine protease inhibitor	1.43	0.0394513	2	2
P08519	LPA	Apolipoprotein(a)	1.31	0.0266987	10	9
Q9NP58	ABCB6	ATP-binding cassette sub-family B member 6	1.31	0.00448175	2	2
P35527	KRT9	Keratin, type I cytoskeletal 9	1.22	0.000734773	34	34
P25325	MPST	3-mercaptopyruvate sulfurtransferase	1.22	0.0232773	8	8
O15173	PGRMC2	Membrane-associated progesterone receptor component 2	-1.05	0.0354507	1	1
P04180	LCAT	Phosphatidylcholine-sterol acyltransferase	-1.06	0.00735035	2	2
Q9Y6N5	SQOR	Sulfide:quinone oxidoreductase, mitochondrial	-1.08	0.0194897	1	1
P19367	HK1	Hexokinase-1	-1.38	0.00768551	2	2
O15296	ALOX15B	Polyunsaturated fatty acid lipoxygenase ALOX15B	-1.41	0.0444373	7	7
F6S8M0	GNS	N-acetylglucosamine-6-sulfatase	-1.45	0.0297956	6	6
P04278	SHBG	Sex hormone-binding globulin	-1.51	0.0199514	6	6
Q04837	SSBP1	Single-stranded DNA-binding protein, mitochondrial	-1.59	0.0358655	2	2
Q92696	RABGGTA	Geranylgeranyl transferase type-2 subunit alpha	-1.83	0.03917	1	1
Q14894	CRYM	Ketimine reductase mu-crystallin	-2.12	0.0319533	1	1
A0A0A0MR85	GSTM4	Glutathione transferase	-2.54	0.0366483	3	2
Q9UHY7	ENOPH1	Enolase-phosphatase E1	-2.55	0.0147802	3	3
A0A0U1RRH7	A0A0U1RRH7	Histone H2A	-2.79	0.0240212	2	2
O15335	CHAD	Chondroadherin	-3.74	1.25251e-05	2	2

## Sheet: Tear
Supplementary Table S3-1. Differentially expressed proteins between the mucinous and membranous groups in tear
Accession	Gene	Description	Abundance Ratio (log2)	Abundance Ratio P-Value	# Peptides	# Unique Peptides
I3L0A0	PEDS1-UBE2V1	HCG2044781	2.25	0.0465947	1	1
P62269	RPS18	40S ribosomal protein S18	1.78	0.00839356	3	2
Q6MZZ7	CAPN13	Calpain-13	1.4	0.0255478	2	2
O00231	PSMD11	26S proteasome non-ATPase regulatory subunit 11	1.39	0.0143619	1	1
A0A087WVJ0	MUC1	Mucin-1 (Fragment)	1.02	0.0249075	3	3
Q09666	AHNAK	Neuroblast differentiation-associated protein AHNAK	-2.36	0.0388169	1	1
