# Supplementary material for: Proteome Analysis of Nasolacrimal Duct Lavage Fluid in Patients with Primary Acquired Nasolacrimal Duct Obstruction
Source: Int J Mol Sci. 2026 Mar 12;27(6):2616. doi: 10.3390/ijms27062616 (PMC13026466; doi:10.3390/ijms27062616)
Supplement: Supplementary file 1 [file ijms-27-02616-s001.zip › Supplementary Table S2.xlsx]

## Sheet: S2-1_NLD-LF_All
Supplementary Table S3-1. Enrichment analysis of all identified proteins in NLD-LF
GroupID	Category	Term	Description	LogP	Log(q-value)	Genes	Symbols	InTerm_InList
1_Summary	GO Biological Processes	GO:0019752	carboxylic acid metabolic process	-56.0183	-51.8501	1,30,37,39,47,50,125,126,128,131,159,216,224,226,230,231,246,247,383,427,435,471,587,642,644,669,686,718,873,883,972,1066,1382,1428,1431,1632,1646,1666,1738,1743,1806,1891,1892,2023,2026,2052,2184,2194,2271,2597,2628,2729,2730,2746,2752,2805,2806,2821,2875,2876,2879,2938,2946,2948,2950,2954,3029,3030,3033,3098,3176,3295,3417,3418,3939,3945,4048,4190,4191,4199,4200,4258,4282,4357,4482,4507,4522,49…	A1BG,ACAA1,ACADVL,ACAT2,ACLY,ACO2,ADH1B,ADH1C,ADH5,ADH7,ADSS2,ALDH1A1,ALDH3A2,ALDOA,ALDOC,AKR1B1,ALOX15,ALOX15B,ARG1,ASAH1,ASL,ATIC,BCAT2,BLMH,BLVRA,BPGM,BTD,C3,CBR1,KYAT1,CD74,CES1,CRABP2,CRYM,CS,ECI1,AKR1C2,DECR1,DLD,DLST,DPYD,ECH1,ECHS1,ENO1,ENO2,EPHX1,FAH,FASN,FH,GAPDH,GATM,GCLC,GCLM,GLUD1,GLUL,GOT1,GOT2,GPI,GPT,GPX1,GPX4,GSTA1,GSTM2,GSTM4,GSTP1,GSTZ1,HAGH,HADHA,HADH,HK1,HNMT,HSD17B4,IDH1,IDH…	193/-
1_Member	GO Biological Processes	GO:0019752	carboxylic acid metabolic process	-56.0183	-51.8501	1,30,37,39,47,50,125,126,128,131,159,216,224,226,230,231,246,247,383,427,435,471,587,642,644,669,686,718,873,883,972,1066,1382,1428,1431,1632,1646,1666,1738,1743,1806,1891,1892,2023,2026,2052,2184,2194,2271,2597,2628,2729,2730,2746,2752,2805,2806,2821,2875,2876,2879,2938,2946,2948,2950,2954,3029,3030,3033,3098,3176,3295,3417,3418,3939,3945,4048,4190,4191,4199,4200,4258,4282,4357,4482,4507,4522,49…	A1BG,ACAA1,ACADVL,ACAT2,ACLY,ACO2,ADH1B,ADH1C,ADH5,ADH7,ADSS2,ALDH1A1,ALDH3A2,ALDOA,ALDOC,AKR1B1,ALOX15,ALOX15B,ARG1,ASAH1,ASL,ATIC,BCAT2,BLMH,BLVRA,BPGM,BTD,C3,CBR1,KYAT1,CD74,CES1,CRABP2,CRYM,CS,ECI1,AKR1C2,DECR1,DLD,DLST,DPYD,ECH1,ECHS1,ENO1,ENO2,EPHX1,FAH,FASN,FH,GAPDH,GATM,GCLC,GCLM,GLUD1,GLUL,GOT1,GOT2,GPI,GPT,GPX1,GPX4,GSTA1,GSTM2,GSTM4,GSTP1,GSTZ1,HAGH,HADHA,HADH,HK1,HNMT,HSD17B4,IDH1,IDH…	154/786
1_Member	GO Biological Processes	GO:0032787	monocarboxylic acid metabolic process	-31.2203	-28.3308	1,30,37,39,47,125,126,128,131,216,224,226,230,231,246,247,427,644,669,686,718,873,972,1066,1382,1632,1646,1666,1738,1891,1892,2023,2026,2052,2184,2194,2597,2628,2821,2876,2879,2938,2946,2948,2950,3029,3030,3033,3098,3295,3417,3418,3939,3945,4199,4200,4282,4967,5096,5106,5160,5211,5223,5226,5230,5236,5313,5315,5447,5730,5901,6342,6622,6652,7148,7167,7915,8644,9370,9380,10327,10434,10728,10873,1131…	A1BG,ACAA1,ACADVL,ACAT2,ACLY,ADH1B,ADH1C,ADH5,ADH7,ALDH1A1,ALDH3A2,ALDOA,ALDOC,AKR1B1,ALOX15,ALOX15B,ASAH1,BLVRA,BPGM,BTD,C3,CBR1,CD74,CES1,CRABP2,ECI1,AKR1C2,DECR1,DLD,ECH1,ECHS1,ENO1,ENO2,EPHX1,FAH,FASN,GAPDH,GATM,GPI,GPX1,GPX4,GSTA1,GSTM2,GSTM4,GSTP1,HAGH,HADHA,HADH,HK1,HSD17B4,IDH1,IDH2,LDHA,LDHB,ME1,ME2,MIF,OGDH,PCCB,PCK2,PDHA1,PFKL,PGAM1,PGD,PGK1,PGM1,PKLR,PKM,POR,PTGDS,RAN,SCP2,SNCA,SORD,T…	94/518
1_Member	GO Biological Processes	GO:0044283	small molecule biosynthetic process	-26.0111	-23.3053	1,47,132,216,230,231,246,247,335,353,427,435,587,873,972,1066,1727,1806,2023,2026,2194,2203,2224,2328,2539,2628,2746,2752,2805,2806,2821,2879,2946,2948,2950,3158,3251,3295,3422,3612,4048,4191,4258,4282,4353,4507,4522,4860,4942,5106,5223,5226,5230,5236,5313,5360,5631,5730,5860,5950,6342,6652,6697,7167,7358,7360,7390,8566,8644,8789,10591,10728,10873,11315,29108,29968,51477,51495,54187,55163,55276,5…	A1BG,ACLY,ADK,ALDH1A1,ALDOC,AKR1B1,ALOX15,ALOX15B,APOA1,APRT,ASAH1,ASL,BCAT2,CBR1,CD74,CES1,CYB5R3,DPYD,ENO1,ENO2,FASN,FBP1,FDPS,FMO3,G6PD,GATM,GLUD1,GLUL,GOT1,GOT2,GPI,GPX4,GSTM2,GSTM4,GSTP1,HMGCS2,HPRT1,HSD17B4,IDI1,IMPA1,LTA4H,MDH2,MGST2,MIF,MPO,MTAP,MTHFD1,PNP,OAT,PCK2,PGAM1,PGD,PGK1,PGM1,PKLR,PLTP,PRPS1,PTGDS,QDPR,RBP4,SCP2,SORD,SPR,TPI1,UGDH,UGP2,UROS,PDXK,AKR1C3,FBP2,DNPH1,PTGES3,ME3,PARK7…	84/492
1_Member	GO Biological Processes	GO:0006631	fatty acid metabolic process	-13.9071	-11.8461	1,30,37,39,47,128,131,224,231,246,247,427,644,718,873,972,1066,1632,1646,1666,1891,1892,2052,2194,2876,2879,2938,2946,2948,2950,3030,3033,3295,4282,5096,5106,5447,5730,6342,6622,7148,8644,9370,10434,10728,22949,51495,54677,55268,56898,145482	A1BG,ACAA1,ACADVL,ACAT2,ACLY,ADH5,ADH7,ALDH3A2,AKR1B1,ALOX15,ALOX15B,ASAH1,BLVRA,C3,CBR1,CD74,CES1,ECI1,AKR1C2,DECR1,ECH1,ECHS1,EPHX1,FASN,GPX1,GPX4,GSTA1,GSTM2,GSTM4,GSTP1,HADHA,HADH,HSD17B4,MIF,PCCB,PCK2,POR,PTGDS,SCP2,SNCA,TNXB,AKR1C3,ADIPOQ,LYPLA1,PTGES3,PTGR1,HACD3,CROT,ECHDC2,BDH2,PTGR2	51/335
1_Member	GO Biological Processes	GO:0016053	organic acid biosynthetic process	-12.4135	-10.4957	1,47,216,246,247,435,587,873,972,1806,2194,2328,2628,2746,2752,2805,2806,2879,2946,2948,2950,3295,4048,4258,4282,4507,4522,4942,5313,5730,6342,7358,7360,7390,8644,10728,10873,11315,29108,29968,51495,54187,58478,84245	A1BG,ACLY,ALDH1A1,ALOX15,ALOX15B,ASL,BCAT2,CBR1,CD74,DPYD,FASN,FMO3,GATM,GLUD1,GLUL,GOT1,GOT2,GPX4,GSTM2,GSTM4,GSTP1,HSD17B4,LTA4H,MGST2,MIF,MTAP,MTHFD1,OAT,PKLR,PTGDS,SCP2,UGDH,UGP2,UROS,AKR1C3,PTGES3,ME3,PARK7,PYCARD,PSAT1,HACD3,NANS,ENOPH1,MRI1	44/283
1_Member	GO Biological Processes	GO:0046394	carboxylic acid biosynthetic process	-11.9609	-10.0827	1,47,216,246,247,435,587,873,972,1806,2194,2628,2746,2752,2805,2806,2879,2946,2948,2950,3295,4048,4258,4282,4507,4522,4942,5313,5730,6342,7358,7360,7390,8644,10728,10873,11315,29108,29968,51495,54187,58478,84245	A1BG,ACLY,ALDH1A1,ALOX15,ALOX15B,ASL,BCAT2,CBR1,CD74,DPYD,FASN,GATM,GLUD1,GLUL,GOT1,GOT2,GPX4,GSTM2,GSTM4,GSTP1,HSD17B4,LTA4H,MGST2,MIF,MTAP,MTHFD1,OAT,PKLR,PTGDS,SCP2,UGDH,UGP2,UROS,AKR1C3,PTGES3,ME3,PARK7,PYCARD,PSAT1,HACD3,NANS,ENOPH1,MRI1	43/280
1_Member	GO Biological Processes	GO:0008610	lipid biosynthetic process	-3.01646	-1.95926	1,47,231,246,247,335,336,427,866,873,972,1066,1201,1727,2171,2194,2224,2539,2879,2946,2948,2950,3074,3158,3295,3422,3612,3931,4282,5066,5106,5305,5730,6342,8644,9218,9375,10728,51205,51477,51495,51700,64746,80736	A1BG,ACLY,AKR1B1,ALOX15,ALOX15B,APOA1,APOA2,ASAH1,SERPINA6,CBR1,CD74,CES1,CLN3,CYB5R3,FABP5,FASN,FDPS,G6PD,GPX4,GSTM2,GSTM4,GSTP1,HEXB,HMGCS2,HSD17B4,IDI1,IMPA1,LCAT,MIF,PAM,PCK2,PIP4K2A,PTGDS,SCP2,AKR1C3,VAPA,TM9SF2,PTGES3,ACP6,ISYNA1,HACD3,CYB5R2,ACBD3,SLC44A4	44/606
2_Summary	GO Biological Processes	GO:0051604	protein maturation	-47.6024	-43.7352	1,102,290,325,350,567,590,629,715,716,717,718,720,811,821,824,836,908,972,1191,1201,1311,1362,1369,1512,1520,1522,1675,1803,2158,2160,2161,2162,2165,2192,2220,2243,2244,2266,2280,2288,2316,2335,2339,2734,2811,2923,3083,3240,3304,3306,3308,3309,3312,3313,3315,3320,3326,3329,3336,3690,3816,3818,4153,4669,5034,5230,5340,5478,5479,5547,5550,5552,5606,5641,5648,5650,5653,5768,6102,6767,6902,6950,7057,…	A1BG,ADAM10,ANPEP,APCS,APOH,B2M,BCHE,CFB,C1R,C1S,C2,C3,C4A,CALR,CANX,CAPN2,CASP3,CCT6A,CD74,CLU,CLN3,COMP,CPD,CPN1,CTSH,CTSS,CTSZ,CFD,DPP4,F9,F11,F12,F13A1,F13B,FBLN1,FCN2,FGA,FGB,FGG,FKBP1A,FKBP4,FLNA,FN1,FNTA,GLG1,GP1BA,PDIA3,HGFAC,HP,HSPA1B,HSPA2,HSPA4,HSPA5,HSPA8,HSPA9,HSPB1,HSP90AA1,HSP90AB1,HSPD1,HSPE1,ITGB3,KLK1,KLKB1,MBL2,NAGLU,P4HB,PGK1,PLG,PPIA,PPIB,PRCP,PREP,SRGN,MAP2K3,LGMN,MASP1,KLK7…	122/-
2_Member	GO Biological Processes	GO:0051604	protein maturation	-47.6024	-43.7352	1,102,290,325,350,567,590,629,715,716,717,718,720,811,821,824,836,908,972,1191,1201,1311,1362,1369,1512,1520,1522,1675,1803,2158,2160,2161,2162,2165,2192,2220,2243,2244,2266,2280,2288,2316,2335,2339,2734,2811,2923,3083,3240,3304,3306,3308,3309,3312,3313,3315,3320,3326,3329,3336,3690,3816,3818,4153,4669,5034,5230,5340,5478,5479,5547,5550,5552,5606,5641,5648,5650,5653,5768,6102,6767,6902,6950,7057,…	A1BG,ADAM10,ANPEP,APCS,APOH,B2M,BCHE,CFB,C1R,C1S,C2,C3,C4A,CALR,CANX,CAPN2,CASP3,CCT6A,CD74,CLU,CLN3,COMP,CPD,CPN1,CTSH,CTSS,CTSZ,CFD,DPP4,F9,F11,F12,F13A1,F13B,FBLN1,FCN2,FGA,FGB,FGG,FKBP1A,FKBP4,FLNA,FN1,FNTA,GLG1,GP1BA,PDIA3,HGFAC,HP,HSPA1B,HSPA2,HSPA4,HSPA5,HSPA8,HSPA9,HSPB1,HSP90AA1,HSP90AB1,HSPD1,HSPE1,ITGB3,KLK1,KLKB1,MBL2,NAGLU,P4HB,PGK1,PLG,PPIA,PPIB,PRCP,PREP,SRGN,MAP2K3,LGMN,MASP1,KLK7…	122/580
2_Member	GO Biological Processes	GO:0006457	protein folding	-26.8344	-24.0464	1,325,567,811,821,908,972,1191,2280,2288,2923,3304,3306,3308,3309,3312,3313,3315,3320,3326,3329,3336,5034,5478,5479,5768,6102,6767,6902,6950,7184,9131,9601,10049,10105,10130,10525,10574,10575,10576,10598,10694,10726,10728,10808,10961,11140,22824,22948,23071,30001,51327,53938,56886,81567,81611,374407	A1BG,APCS,B2M,CALR,CANX,CCT6A,CD74,CLU,FKBP1A,FKBP4,PDIA3,HSPA1B,HSPA2,HSPA4,HSPA5,HSPA8,HSPA9,HSPB1,HSP90AA1,HSP90AB1,HSPD1,HSPE1,P4HB,PPIA,PPIB,QSOX1,RP2,ST13,TBCA,TCP1,HSP90B1,AIFM1,PDIA4,DNAJB6,PPIF,PDIA6,HYOU1,CCT7,CCT4,CCT2,AHSA1,CCT8,NUDC,PTGES3,HSPH1,ERP29,CDC37,HSPA4L,CCT5,ERP44,ERO1A,AHSP,PPIL3,UGGT1,TXNDC5,ANP32E,DNAJB13	57/224
3_Summary	GO Biological Processes	GO:0006956	complement activation	-44.6524	-40.9613	629,708,712,713,714,715,716,717,718,720,721,722,725,727,729,730,731,732,733,735,966,1191,1604,1675,2220,3075,3078,3080,3426,3493,3494,3495,3500,3501,3502,3503,3848,4153,5199,5648,8547,51279,975,283,567,1667,1755,2147,2243,2244,2597,2821,3105,3119,3123,3273,3507,3827,3958,4057,4069,4589,5699,6156,6278,6280,6590,7018,8993,28912,51297,306,972,1075,1401,1512,2885,3146,3251,3329,3514,3538,3735,3799,39…	CFB,C1QBP,C1QA,C1QB,C1QC,C1R,C1S,C2,C3,C4A,C4B,C4BPA,C4BPB,C5,C6,C7,C8A,C8B,C8G,C9,CD59,CLU,CD55,CFD,FCN2,CFH,CFHR1,CFHR2,CFI,IGHA1,IGHA2,IGHD,IGHG1,IGHG2,IGHG3,IGHG4,KRT1,MBL2,CFP,MASP1,FCN3,C1RL,CD81,ANG,B2M,DEFA1,DMBT1,F2,FGA,FGB,GAPDH,GPI,HLA-A,HLA-DQB1,HLA-DRB1,HRG,IGHM,KNG1,LGALS3,LTF,LYZ,MUC7,PSMB10,RPL30,S100A7,S100A9,SLPI,TF,PGLYRP1,IGKV3-20,BPIFA1,ANXA3,CD74,CTSC,CRP,CTSH,GRB2,HMGB1,HPR…	163/-
3_Member	GO Biological Processes	GO:0006956	complement activation	-44.6524	-40.9613	629,708,712,713,714,715,716,717,718,720,721,722,725,727,729,730,731,732,733,735,966,1191,1604,1675,2220,3075,3078,3080,3426,3493,3494,3495,3500,3501,3502,3503,3848,4153,5199,5648,8547,51279	CFB,C1QBP,C1QA,C1QB,C1QC,C1R,C1S,C2,C3,C4A,C4B,C4BPA,C4BPB,C5,C6,C7,C8A,C8B,C8G,C9,CD59,CLU,CD55,CFD,FCN2,CFH,CFHR1,CFHR2,CFI,IGHA1,IGHA2,IGHD,IGHG1,IGHG2,IGHG3,IGHG4,KRT1,MBL2,CFP,MASP1,FCN3,C1RL	42/56
3_Member	GO Biological Processes	GO:0006958	complement activation, classical pathway	-35.8777	-32.6126	708,712,713,714,715,716,717,718,720,721,722,725,727,729,730,731,732,733,735,1191,1604,3426,3493,3494,3495,3500,3501,3502,3503,4153,51279	C1QBP,C1QA,C1QB,C1QC,C1R,C1S,C2,C3,C4A,C4B,C4BPA,C4BPB,C5,C6,C7,C8A,C8B,C8G,C9,CLU,CD55,CFI,IGHA1,IGHA2,IGHD,IGHG1,IGHG2,IGHG3,IGHG4,MBL2,C1RL	31/37
3_Member	GO Biological Processes	GO:0002455	humoral immune response mediated by circulating immunoglobulin	-34.5149	-31.388	708,712,713,714,715,716,717,718,720,721,722,725,727,729,730,731,732,733,735,975,1191,1604,3426,3493,3494,3495,3500,3501,3502,3503,4153,51279	C1QBP,C1QA,C1QB,C1QC,C1R,C1S,C2,C3,C4A,C4B,C4BPA,C4BPB,C5,C6,C7,C8A,C8B,C8G,C9,CD81,CLU,CD55,CFI,IGHA1,IGHA2,IGHD,IGHG1,IGHG2,IGHG3,IGHG4,MBL2,C1RL	32/42
3_Member	GO Biological Processes	GO:0006959	humoral immune response	-33.3118	-30.2897	283,567,629,708,712,713,714,715,716,717,718,720,721,722,725,727,729,730,731,732,733,735,966,975,1191,1604,1667,1675,1755,2147,2220,2243,2244,2597,2821,3075,3078,3080,3105,3119,3123,3273,3426,3493,3494,3495,3500,3501,3502,3503,3507,3827,3848,3958,4057,4069,4153,4589,5199,5648,5699,6156,6278,6280,6590,7018,8547,8993,28912,51279,51297	ANG,B2M,CFB,C1QBP,C1QA,C1QB,C1QC,C1R,C1S,C2,C3,C4A,C4B,C4BPA,C4BPB,C5,C6,C7,C8A,C8B,C8G,C9,CD59,CD81,CLU,CD55,DEFA1,CFD,DMBT1,F2,FCN2,FGA,FGB,GAPDH,GPI,CFH,CFHR1,CFHR2,HLA-A,HLA-DQB1,HLA-DRB1,HRG,CFI,IGHA1,IGHA2,IGHD,IGHG1,IGHG2,IGHG3,IGHG4,IGHM,KNG1,KRT1,LGALS3,LTF,LYZ,MBL2,MUC7,CFP,MASP1,PSMB10,RPL30,S100A7,S100A9,SLPI,TF,FCN3,PGLYRP1,IGKV3-20,C1RL,BPIFA1	71/279
3_Member	GO Biological Processes	GO:0002252	immune effector process	-26.8165	-24.0462	306,567,629,708,712,713,714,715,716,717,718,720,721,722,725,727,729,730,731,732,733,735,966,972,975,1075,1191,1401,1512,1604,1675,2147,2220,2885,3075,3078,3080,3105,3146,3251,3329,3426,3493,3494,3495,3500,3501,3502,3503,3514,3538,3735,3799,3848,3929,3936,4153,4353,5052,5058,5199,5272,5339,5532,5648,5730,5819,6774,7001,7264,8547,9948,10383,11151,28388,28412,28423,28442,28444,28452,29108,51279,2030…	ANXA3,B2M,CFB,C1QBP,C1QA,C1QB,C1QC,C1R,C1S,C2,C3,C4A,C4B,C4BPA,C4BPB,C5,C6,C7,C8A,C8B,C8G,C9,CD59,CD74,CD81,CTSC,CLU,CRP,CTSH,CD55,CFD,F2,FCN2,GRB2,CFH,CFHR1,CFHR2,HLA-A,HMGB1,HPRT1,HSPD1,CFI,IGHA1,IGHA2,IGHD,IGHG1,IGHG2,IGHG3,IGHG4,IGKC,IGLC2,KARS1,KIF5B,KRT1,LBP,LCP1,MBL2,MPO,PRDX1,PAK1,CFP,SERPINB9,PLEC,PPP3CB,MASP1,PTGDS,NECTIN2,STAT3,PRDX2,GFUS,FCN3,WDR1,TUBB4B,CORO1A,IGHV5-51,IGHV3-66,IGHV3…	85/490
3_Member	GO Biological Processes	GO:0002449	lymphocyte mediated immunity	-25.2368	-22.56	567,708,712,713,714,715,716,717,718,720,721,722,725,727,729,730,731,732,733,735,972,975,1075,1191,1512,1604,2885,3105,3251,3329,3426,3493,3494,3495,3500,3501,3502,3503,3514,3538,3799,4153,5052,5532,5819,7264,10383,11151,28388,28412,28423,28442,28444,28452,51279,203068,100423062,102723169	B2M,C1QBP,C1QA,C1QB,C1QC,C1R,C1S,C2,C3,C4A,C4B,C4BPA,C4BPB,C5,C6,C7,C8A,C8B,C8G,C9,CD74,CD81,CTSC,CLU,CTSH,CD55,GRB2,HLA-A,HPRT1,HSPD1,CFI,IGHA1,IGHA2,IGHD,IGHG1,IGHG2,IGHG3,IGHG4,IGKC,IGLC2,KIF5B,MBL2,PRDX1,PPP3CB,NECTIN2,GFUS,TUBB4B,CORO1A,IGHV5-51,IGHV3-66,IGHV3-49,IGHV3-23,IGHV3-21,IGHV3-7,C1RL,TUBB,IGLL5,IGHV1-69D	58/248
3_Member	GO Biological Processes	GO:0002443	leukocyte mediated immunity	-24.1156	-21.4915	306,567,708,712,713,714,715,716,717,718,720,721,722,725,727,729,730,731,732,733,735,972,975,1075,1191,1512,1604,2147,2885,3105,3251,3329,3426,3493,3494,3495,3500,3501,3502,3503,3514,3538,3799,4153,5052,5272,5532,5730,5819,7264,9948,10383,11151,28388,28412,28423,28442,28444,28452,51279,203068,100423062,102723169	ANXA3,B2M,C1QBP,C1QA,C1QB,C1QC,C1R,C1S,C2,C3,C4A,C4B,C4BPA,C4BPB,C5,C6,C7,C8A,C8B,C8G,C9,CD74,CD81,CTSC,CLU,CTSH,CD55,F2,GRB2,HLA-A,HPRT1,HSPD1,CFI,IGHA1,IGHA2,IGHD,IGHG1,IGHG2,IGHG3,IGHG4,IGKC,IGLC2,KIF5B,MBL2,PRDX1,SERPINB9,PPP3CB,PTGDS,NECTIN2,GFUS,WDR1,TUBB4B,CORO1A,IGHV5-51,IGHV3-66,IGHV3-49,IGHV3-23,IGHV3-21,IGHV3-7,C1RL,TUBB,IGLL5,IGHV1-69D	63/306
3_Member	GO Biological Processes	GO:0050778	positive regulation of immune response	-22.9924	-20.4262	301,563,567,629,644,708,712,713,714,715,716,717,718,720,721,722,725,727,729,730,731,732,733,735,929,966,972,975,1191,1520,1604,1660,1675,2220,2547,2664,2822,2885,3075,3078,3080,3093,3105,3106,3119,3122,3123,3146,3263,3273,3304,3320,3329,3426,3428,3493,3494,3495,3500,3501,3502,3503,3507,3514,3735,3843,3848,3916,3929,4057,4153,4669,5058,5094,5184,5199,5245,5515,5591,5606,5648,5650,5819,6188,6421,70…	ANXA1,AZGP1,B2M,CFB,BLVRA,C1QBP,C1QA,C1QB,C1QC,C1R,C1S,C2,C3,C4A,C4B,C4BPA,C4BPB,C5,C6,C7,C8A,C8B,C8G,C9,CD14,CD59,CD74,CD81,CLU,CTSS,CD55,DHX9,CFD,FCN2,XRCC6,GDI1,GPLD1,GRB2,CFH,CFHR1,CFHR2,UBE2K,HLA-A,HLA-B,HLA-DQB1,HLA-DRA,HLA-DRB1,HMGB1,HPX,HRG,HSPA1B,HSP90AA1,HSPD1,CFI,IFI16,IGHA1,IGHA2,IGHD,IGHG1,IGHG2,IGHG3,IGHG4,IGHM,IGKC,KARS1,IPO5,KRT1,LAMP1,LBP,LTF,MBL2,NAGLU,PAK1,PCBP2,PEPD,CFP,PHB1,P…	101/747
3_Member	GO Biological Processes	GO:0002460	adaptive immune response based on somatic recombination of immune receptors built from immunoglobulin superfamily domains	-22.1439	-19.6091	567,708,712,713,714,715,716,717,718,720,721,722,725,727,729,730,731,732,733,735,972,975,1075,1191,1512,1604,3105,3123,3146,3251,3329,3426,3493,3494,3495,3500,3501,3502,3503,3514,3538,4153,5245,5532,6774,7264,28388,28412,28423,28442,28444,28452,51279,100423062,102723169	B2M,C1QBP,C1QA,C1QB,C1QC,C1R,C1S,C2,C3,C4A,C4B,C4BPA,C4BPB,C5,C6,C7,C8A,C8B,C8G,C9,CD74,CD81,CTSC,CLU,CTSH,CD55,HLA-A,HLA-DRB1,HMGB1,HPRT1,HSPD1,CFI,IGHA1,IGHA2,IGHD,IGHG1,IGHG2,IGHG3,IGHG4,IGKC,IGLC2,MBL2,PHB1,PPP3CB,STAT3,GFUS,IGHV5-51,IGHV3-66,IGHV3-49,IGHV3-23,IGHV3-21,IGHV3-7,C1RL,IGLL5,IGHV1-69D	55/255
3_Member	GO Biological Processes	GO:0002253	activation of immune response	-22.0097	-19.4947	629,644,708,712,713,714,715,716,717,718,720,721,722,725,727,729,730,731,732,733,735,929,966,1191,1520,1604,1675,2220,2547,2664,2822,2885,3075,3078,3080,3105,3119,3123,3146,3320,3329,3426,3428,3493,3494,3495,3500,3501,3502,3503,3507,3514,3843,3848,3929,4153,4669,5058,5094,5184,5199,5245,5591,5606,5648,6421,7334,7511,7520,7531,8547,29108,51279,55577,57402,80381	CFB,BLVRA,C1QBP,C1QA,C1QB,C1QC,C1R,C1S,C2,C3,C4A,C4B,C4BPA,C4BPB,C5,C6,C7,C8A,C8B,C8G,C9,CD14,CD59,CLU,CTSS,CD55,CFD,FCN2,XRCC6,GDI1,GPLD1,GRB2,CFH,CFHR1,CFHR2,HLA-A,HLA-DQB1,HLA-DRB1,HMGB1,HSP90AA1,HSPD1,CFI,IFI16,IGHA1,IGHA2,IGHD,IGHG1,IGHG2,IGHG3,IGHG4,IGHM,IGKC,IPO5,KRT1,LBP,MBL2,NAGLU,PAK1,PCBP2,PEPD,CFP,PHB1,PRKDC,MAP2K3,MASP1,SFPQ,UBE2N,XPNPEP1,XRCC5,YWHAE,FCN3,PYCARD,C1RL,NAGK,S100A14,CD2…	76/471
3_Member	GO Biological Processes	GO:0016064	immunoglobulin mediated immune response	-21.8552	-19.359	708,712,713,714,715,716,717,718,720,721,722,725,727,729,730,731,732,733,735,972,975,1191,1604,3329,3426,3493,3494,3495,3500,3501,3502,3503,3514,3538,4153,28388,28412,28423,28442,28444,28452,51279,100423062,102723169	C1QBP,C1QA,C1QB,C1QC,C1R,C1S,C2,C3,C4A,C4B,C4BPA,C4BPB,C5,C6,C7,C8A,C8B,C8G,C9,CD74,CD81,CLU,CD55,HSPD1,CFI,IGHA1,IGHA2,IGHD,IGHG1,IGHG2,IGHG3,IGHG4,IGKC,IGLC2,MBL2,IGHV5-51,IGHV3-66,IGHV3-49,IGHV3-23,IGHV3-21,IGHV3-7,C1RL,IGLL5,IGHV1-69D	44/164
3_Member	GO Biological Processes	GO:0019724	B cell mediated immunity	-21.284	-18.8148	708,712,713,714,715,716,717,718,720,721,722,725,727,729,730,731,732,733,735,972,975,1191,1604,3329,3426,3493,3494,3495,3500,3501,3502,3503,3514,3538,4153,28388,28412,28423,28442,28444,28452,51279,100423062,102723169	C1QBP,C1QA,C1QB,C1QC,C1R,C1S,C2,C3,C4A,C4B,C4BPA,C4BPB,C5,C6,C7,C8A,C8B,C8G,C9,CD74,CD81,CLU,CD55,HSPD1,CFI,IGHA1,IGHA2,IGHD,IGHG1,IGHG2,IGHG3,IGHG4,IGKC,IGLC2,MBL2,IGHV5-51,IGHV3-66,IGHV3-49,IGHV3-23,IGHV3-21,IGHV3-7,C1RL,IGLL5,IGHV1-69D	44/169
3_Member	GO Biological Processes	GO:0001906	cell killing	-20.7559	-18.3119	567,629,715,716,717,718,720,727,729,730,731,732,733,735,1075,1512,1667,2147,2220,2597,2810,2885,3078,3080,3105,3251,3273,3500,3799,3827,3958,4057,4069,4153,4589,5052,5532,5648,5819,6156,7264,8542,8547,8993,10383,11151,203068	B2M,CFB,C1R,C1S,C2,C3,C4A,C5,C6,C7,C8A,C8B,C8G,C9,CTSC,CTSH,DEFA1,F2,FCN2,GAPDH,SFN,GRB2,CFHR1,CFHR2,HLA-A,HPRT1,HRG,IGHG1,KIF5B,KNG1,LGALS3,LTF,LYZ,MBL2,MUC7,PRDX1,PPP3CB,MASP1,NECTIN2,RPL30,GFUS,APOL1,FCN3,PGLYRP1,TUBB4B,CORO1A,TUBB	47/199
3_Member	GO Biological Processes	GO:0141060	disruption of anatomical structure in another organism	-16.0115	-13.8164	629,715,716,717,718,720,727,729,730,731,732,733,735,1460,1667,2147,2220,2597,2810,3078,3080,3273,3827,3958,4057,4069,4153,4589,5648,6156,7874,8542,8547,8993	CFB,C1R,C1S,C2,C3,C4A,C5,C6,C7,C8A,C8B,C8G,C9,CSNK2B,DEFA1,F2,FCN2,GAPDH,SFN,CFHR1,CFHR2,HRG,KNG1,LGALS3,LTF,LYZ,MBL2,MUC7,MASP1,RPL30,USP7,APOL1,FCN3,PGLYRP1	34/136
3_Member	GO Biological Processes	GO:0031640	killing of cells of another organism	-14.6959	-12.573	629,715,716,717,718,720,727,729,730,731,732,733,735,1667,2147,2220,2597,2810,3078,3080,3273,3827,3958,4057,4069,4153,4589,5648,6156,8542,8547,8993	CFB,C1R,C1S,C2,C3,C4A,C5,C6,C7,C8A,C8B,C8G,C9,DEFA1,F2,FCN2,GAPDH,SFN,CFHR1,CFHR2,HRG,KNG1,LGALS3,LTF,LYZ,MBL2,MUC7,MASP1,RPL30,APOL1,FCN3,PGLYRP1	32/132
3_Member	GO Biological Processes	GO:0141061	disruption of cell in another organism	-14.6959	-12.573	629,715,716,717,718,720,727,729,730,731,732,733,735,1667,2147,2220,2597,2810,3078,3080,3273,3827,3958,4057,4069,4153,4589,5648,6156,8542,8547,8993	CFB,C1R,C1S,C2,C3,C4A,C5,C6,C7,C8A,C8B,C8G,C9,DEFA1,F2,FCN2,GAPDH,SFN,CFHR1,CFHR2,HRG,KNG1,LGALS3,LTF,LYZ,MBL2,MUC7,MASP1,RPL30,APOL1,FCN3,PGLYRP1	32/132
3_Member	GO Biological Processes	GO:0160257	complement activation, GZMK pathway	-13.8544	-11.8001	717,718,720,721,727,729,730,731,732,733,735	C2,C3,C4A,C4B,C5,C6,C7,C8A,C8B,C8G,C9	11/12
3_Member	GO Biological Processes	GO:0006957	complement activation, alternative pathway	-13.0853	-11.0931	629,718,727,730,731,732,733,735,1675,3075,5199,5648	CFB,C3,C5,C7,C8A,C8B,C8G,C9,CFD,CFH,CFP,MASP1	12/16
3_Member	GO Biological Processes	GO:0002250	adaptive immune response	-11.6484	-9.79189	214,301,383,567,708,712,713,714,715,716,717,718,720,721,722,725,727,729,730,731,732,733,735,972,975,1075,1191,1512,1520,1604,2243,2244,2923,3105,3106,3119,3122,3123,3146,3251,3329,3426,3493,3494,3495,3500,3501,3502,3503,3507,3514,3538,4153,5245,5532,6774,7264,28388,28412,28423,28442,28444,28452,28881,28902,28908,28912,28988,51279,51752,100423062,102723169	ALCAM,ANXA1,ARG1,B2M,C1QBP,C1QA,C1QB,C1QC,C1R,C1S,C2,C3,C4A,C4B,C4BPA,C4BPB,C5,C6,C7,C8A,C8B,C8G,C9,CD74,CD81,CTSC,CLU,CTSH,CTSS,CD55,FGA,FGB,PDIA3,HLA-A,HLA-B,HLA-DQB1,HLA-DRA,HLA-DRB1,HMGB1,HPRT1,HSPD1,CFI,IGHA1,IGHA2,IGHD,IGHG1,IGHG2,IGHG3,IGHG4,IGHM,IGKC,IGLC2,MBL2,PHB1,PPP3CB,STAT3,GFUS,IGHV5-51,IGHV3-66,IGHV3-49,IGHV3-23,IGHV3-21,IGHV3-7,IGKV2D-30,IGKV1D-13,IGKV4-1,IGKV3-20,DBNL,C1RL,ERAP1,…	72/662
4_Summary	GO Biological Processes	GO:0055086	nucleobase-containing small molecule metabolic process	-41.2998	-37.7336	1,47,132,158,159,203,204,226,230,353,471,481,498,506,523,526,669,1738,1743,1806,2023,2026,2194,2539,2592,2597,2618,2745,2762,2766,2773,2805,2806,2821,3098,3158,3251,3295,3304,3312,3417,3418,3735,3939,3945,4190,4191,4199,4354,4507,4522,4729,4830,4832,4860,4967,5160,5198,5211,5223,5226,5230,5236,5238,5313,5315,5631,5636,5901,6240,6389,6675,6888,7086,7167,7264,7276,7358,7360,7415,7498,8226,9540,9563…	A1BG,ACLY,ADK,ADSL,ADSS2,AK1,AK2,ALDOA,ALDOC,APRT,ATIC,ATP1B1,ATP5F1A,ATP5F1B,ATP6V1A,ATP6V1B2,BPGM,DLD,DLST,DPYD,ENO1,ENO2,FASN,G6PD,GALT,GAPDH,GART,GLRX,GMDS,GMPR,GNAI3,GOT1,GOT2,GPI,HK1,HMGCS2,HPRT1,HSD17B4,HSPA1B,HSPA8,IDH1,IDH2,KARS1,LDHA,LDHB,MDH1,MDH2,ME1,MPP1,MTAP,MTHFD1,NDUFV2,NME1,NME3,PNP,OGDH,PDHA1,PFAS,PFKL,PGAM1,PGD,PGK1,PGM1,PGM3,PKLR,PKM,PRPS1,PRPSAP2,RAN,RRM1,SDHA,UAP1,TALDO1,TKT…	213/-
4_Member	GO Biological Processes	GO:0055086	nucleobase-containing small molecule metabolic process	-41.2998	-37.7336	1,47,132,158,159,203,204,226,230,353,471,481,498,506,523,526,669,1738,1743,1806,2023,2026,2194,2539,2592,2597,2618,2745,2762,2766,2773,2805,2806,2821,3098,3158,3251,3295,3304,3312,3417,3418,3735,3939,3945,4190,4191,4199,4354,4507,4522,4729,4830,4832,4860,4967,5160,5198,5211,5223,5226,5230,5236,5238,5313,5315,5631,5636,5901,6240,6389,6675,6888,7086,7167,7264,7276,7358,7360,7415,7498,8226,9540,9563…	A1BG,ACLY,ADK,ADSL,ADSS2,AK1,AK2,ALDOA,ALDOC,APRT,ATIC,ATP1B1,ATP5F1A,ATP5F1B,ATP6V1A,ATP6V1B2,BPGM,DLD,DLST,DPYD,ENO1,ENO2,FASN,G6PD,GALT,GAPDH,GART,GLRX,GMDS,GMPR,GNAI3,GOT1,GOT2,GPI,HK1,HMGCS2,HPRT1,HSD17B4,HSPA1B,HSPA8,IDH1,IDH2,KARS1,LDHA,LDHB,MDH1,MDH2,ME1,MPP1,MTAP,MTHFD1,NDUFV2,NME1,NME3,PNP,OGDH,PDHA1,PFAS,PFKL,PGAM1,PGD,PGK1,PGM1,PGM3,PKLR,PKM,PRPS1,PRPSAP2,RAN,RRM1,SDHA,UAP1,TALDO1,TKT…	118/621
4_Member	GO Biological Processes	GO:0006753	nucleoside phosphate metabolic process	-40.2517	-36.8616	1,47,132,158,159,203,204,226,230,353,471,481,498,506,523,526,669,1738,1743,1806,2023,2026,2194,2539,2592,2597,2618,2762,2766,2773,2805,2806,2821,3098,3158,3251,3295,3304,3312,3417,3418,3735,3939,3945,4190,4191,4199,4354,4522,4729,4830,4832,4860,4967,5160,5198,5211,5223,5226,5230,5236,5238,5313,5315,5631,5636,5901,6240,6389,6675,6888,7086,7167,7264,7358,7360,7415,7498,8226,9540,9563,10007,10135,10…	A1BG,ACLY,ADK,ADSL,ADSS2,AK1,AK2,ALDOA,ALDOC,APRT,ATIC,ATP1B1,ATP5F1A,ATP5F1B,ATP6V1A,ATP6V1B2,BPGM,DLD,DLST,DPYD,ENO1,ENO2,FASN,G6PD,GALT,GAPDH,GART,GMDS,GMPR,GNAI3,GOT1,GOT2,GPI,HK1,HMGCS2,HPRT1,HSD17B4,HSPA1B,HSPA8,IDH1,IDH2,KARS1,LDHA,LDHB,MDH1,MDH2,ME1,MPP1,MTHFD1,NDUFV2,NME1,NME3,PNP,OGDH,PDHA1,PFAS,PFKL,PGAM1,PGD,PGK1,PGM1,PGM3,PKLR,PKM,PRPS1,PRPSAP2,RAN,RRM1,SDHA,UAP1,TALDO1,TKT,TPI1,GFUS…	114/595
4_Member	GO Biological Processes	GO:0005975	carbohydrate metabolic process	-35.4134	-32.1994	1,217,226,230,231,276,347,669,1116,1117,1431,1486,2023,2026,2171,2203,2517,2519,2539,2548,2592,2597,2717,2720,2729,2739,2760,2805,2821,2990,2992,3073,3074,3098,3146,3417,3418,3939,4125,4126,4191,4199,4668,4967,5106,5160,5211,5223,5226,5230,5236,5238,5313,5315,5499,5500,5834,5836,5901,5950,6513,6652,6888,7167,7360,8574,8789,9370,9446,9563,10007,10314,11164,22934,23193,23324,23729,25796,26007,29925…	A1BG,ALDH2,ALDOA,ALDOC,AKR1B1,AMY1A,APOD,BPGM,CHI3L1,CHI3L2,CS,CTBS,ENO1,ENO2,FABP5,FBP1,FUCA1,FUCA2,G6PD,GAA,GALT,GAPDH,GLA,GLB1,GCLC,GLO1,GM2A,GOT1,GPI,GUSB,GYG1,HEXA,HEXB,HK1,HMGB1,IDH1,IDH2,LDHA,MAN2B1,MANBA,MDH2,ME1,NAGA,OGDH,PCK2,PDHA1,PFKL,PGAM1,PGD,PGK1,PGM1,PGM3,PKLR,PKM,PPP1CA,PPP1CB,PYGB,PYGL,RAN,RBP4,SLC2A1,SORD,TALDO1,TPI1,UGP2,AKR7A2,FBP2,ADIPOQ,GSTO1,H6PD,GNPDA1,LANCL1,NUDT5,RPIA,G…	93/452
4_Member	GO Biological Processes	GO:0009117	nucleotide metabolic process	-33.0568	-30.0646	1,132,158,159,203,204,226,230,353,471,481,498,506,523,526,669,1806,2023,2026,2539,2597,2618,2766,2773,2805,2806,2821,3098,3251,3304,3312,3417,3418,3735,3939,3945,4190,4191,4199,4354,4522,4729,4830,4832,4860,4967,5198,5211,5223,5226,5230,5236,5313,5315,5631,5636,5901,6240,6389,6888,7086,7167,7415,7498,8226,9540,9563,10135,10591,10606,10840,11164,11315,22934,23530,23729,25796,25939,25996,29789,5118…	A1BG,ADK,ADSL,ADSS2,AK1,AK2,ALDOA,ALDOC,APRT,ATIC,ATP1B1,ATP5F1A,ATP5F1B,ATP6V1A,ATP6V1B2,BPGM,DPYD,ENO1,ENO2,G6PD,GAPDH,GART,GMPR,GNAI3,GOT1,GOT2,GPI,HK1,HPRT1,HSPA1B,HSPA8,IDH1,IDH2,KARS1,LDHA,LDHB,MDH1,MDH2,ME1,MPP1,MTHFD1,NDUFV2,NME1,NME3,PNP,OGDH,PFAS,PFKL,PGAM1,PGD,PGK1,PGM1,PKLR,PKM,PRPS1,PRPSAP2,RAN,RRM1,SDHA,TALDO1,TKT,TPI1,VCP,XDH,PUDP,TP53I3,H6PD,NAMPT,DNPH1,PAICS,ALDH1L1,NUDT5,PARK7,R…	89/443
4_Member	GO Biological Processes	GO:0072521	purine-containing compound metabolic process	-32.0018	-29.0377	1,47,132,158,159,203,204,226,230,353,471,481,498,506,523,526,669,1738,1743,1806,2023,2026,2194,2539,2597,2618,2766,2773,2805,2806,2821,3098,3158,3251,3295,3304,3312,3417,3418,3939,3945,4190,4191,4199,4354,4507,4522,4729,4830,4832,4860,4967,5160,5198,5211,5223,5226,5230,5236,5313,5315,5631,5636,5901,6389,6888,7086,7167,7276,7415,7498,9540,9563,10135,10591,10606,10840,11164,22934,23530,23729,25796,…	A1BG,ACLY,ADK,ADSL,ADSS2,AK1,AK2,ALDOA,ALDOC,APRT,ATIC,ATP1B1,ATP5F1A,ATP5F1B,ATP6V1A,ATP6V1B2,BPGM,DLD,DLST,DPYD,ENO1,ENO2,FASN,G6PD,GAPDH,GART,GMPR,GNAI3,GOT1,GOT2,GPI,HK1,HMGCS2,HPRT1,HSD17B4,HSPA1B,HSPA8,IDH1,IDH2,LDHA,LDHB,MDH1,MDH2,ME1,MPP1,MTAP,MTHFD1,NDUFV2,NME1,NME3,PNP,OGDH,PDHA1,PFAS,PFKL,PGAM1,PGD,PGK1,PGM1,PKLR,PKM,PRPS1,PRPSAP2,RAN,SDHA,TALDO1,TKT,TPI1,TTR,VCP,XDH,TP53I3,H6PD,NAMPT,…	95/517
4_Member	GO Biological Processes	GO:0006163	purine nucleotide metabolic process	-31.6696	-28.7566	1,132,158,159,203,204,226,230,353,471,481,498,506,523,526,669,2023,2026,2539,2597,2618,2766,2773,2805,2806,2821,3098,3251,3304,3312,3417,3418,3939,3945,4190,4191,4199,4354,4522,4729,4830,4832,4860,4967,5198,5211,5223,5226,5230,5236,5313,5315,5631,5636,5901,6389,6888,7086,7167,7415,7498,9540,9563,10135,10591,10606,10840,11164,22934,23530,23729,25796,25939,29789,51181,51292,53343,64080,84833,84836,…	A1BG,ADK,ADSL,ADSS2,AK1,AK2,ALDOA,ALDOC,APRT,ATIC,ATP1B1,ATP5F1A,ATP5F1B,ATP6V1A,ATP6V1B2,BPGM,ENO1,ENO2,G6PD,GAPDH,GART,GMPR,GNAI3,GOT1,GOT2,GPI,HK1,HPRT1,HSPA1B,HSPA8,IDH1,IDH2,LDHA,LDHB,MDH1,MDH2,ME1,MPP1,MTHFD1,NDUFV2,NME1,NME3,PNP,OGDH,PFAS,PFKL,PGAM1,PGD,PGK1,PGM1,PKLR,PKM,PRPS1,PRPSAP2,RAN,SDHA,TALDO1,TKT,TPI1,VCP,XDH,TP53I3,H6PD,NAMPT,DNPH1,PAICS,ALDH1L1,NUDT5,RPIA,NNT,SHPK,PGLS,SAMHD1,OL…	81/384
4_Member	GO Biological Processes	GO:0072524	pyridine-containing compound metabolic process	-30.7221	-27.8549	1,226,230,669,2023,2026,2539,2597,2805,2806,2821,3098,3417,3418,3939,3945,4190,4191,4199,4860,4967,5211,5223,5226,5230,5236,5313,5315,5901,6888,7086,7167,7415,8566,9540,9563,10135,10840,22934,23530,23729,25796,29968,51181,55163,57026,64080,93100,128240	A1BG,ALDOA,ALDOC,BPGM,ENO1,ENO2,G6PD,GAPDH,GOT1,GOT2,GPI,HK1,IDH1,IDH2,LDHA,LDHB,MDH1,MDH2,ME1,PNP,OGDH,PFKL,PGAM1,PGD,PGK1,PGM1,PKLR,PKM,RAN,TALDO1,TKT,TPI1,VCP,PDXK,TP53I3,H6PD,NAMPT,ALDH1L1,RPIA,NNT,SHPK,PGLS,PSAT1,DCXR,PNPO,PDXP,RBKS,NAPRT,NAXE	49/137
4_Member	GO Biological Processes	GO:0019362	pyridine nucleotide metabolic process	-26.6489	-23.912	1,226,230,669,2023,2026,2539,2597,2805,2806,2821,3098,3417,3418,3939,3945,4190,4191,4199,4967,5211,5223,5226,5230,5236,5313,5315,5901,6888,7086,7167,7415,9540,9563,10135,10840,22934,23530,23729,25796,51181,64080,93100,128240	A1BG,ALDOA,ALDOC,BPGM,ENO1,ENO2,G6PD,GAPDH,GOT1,GOT2,GPI,HK1,IDH1,IDH2,LDHA,LDHB,MDH1,MDH2,ME1,OGDH,PFKL,PGAM1,PGD,PGK1,PGM1,PKLR,PKM,RAN,TALDO1,TKT,TPI1,VCP,TP53I3,H6PD,NAMPT,ALDH1L1,RPIA,NNT,SHPK,PGLS,DCXR,RBKS,NAPRT,NAXE	44/129
4_Member	GO Biological Processes	GO:0046496	nicotinamide nucleotide metabolic process	-26.6489	-23.912	1,226,230,669,2023,2026,2539,2597,2805,2806,2821,3098,3417,3418,3939,3945,4190,4191,4199,4967,5211,5223,5226,5230,5236,5313,5315,5901,6888,7086,7167,7415,9540,9563,10135,10840,22934,23530,23729,25796,51181,64080,93100,128240	A1BG,ALDOA,ALDOC,BPGM,ENO1,ENO2,G6PD,GAPDH,GOT1,GOT2,GPI,HK1,IDH1,IDH2,LDHA,LDHB,MDH1,MDH2,ME1,OGDH,PFKL,PGAM1,PGD,PGK1,PGM1,PKLR,PKM,RAN,TALDO1,TKT,TPI1,VCP,TP53I3,H6PD,NAMPT,ALDH1L1,RPIA,NNT,SHPK,PGLS,DCXR,RBKS,NAPRT,NAXE	44/129
4_Member	GO Biological Processes	GO:1901136	carbohydrate derivative catabolic process	-26.48	-23.7589	1,216,226,230,669,960,1116,1117,1486,1806,2023,2026,2517,2519,2592,2597,2717,2720,2760,2799,2821,2990,3073,3074,3098,3251,3423,3939,4126,4668,4669,4860,4967,5211,5223,5230,5236,5313,5315,5901,7167,7498,8993,10007,10591,10894,23324,25939,26270,53343,55577,114770,130589,132789,342897	A1BG,ALDH1A1,ALDOA,ALDOC,BPGM,CD44,CHI3L1,CHI3L2,CTBS,DPYD,ENO1,ENO2,FUCA1,FUCA2,GALT,GAPDH,GLA,GLB1,GM2A,GNS,GPI,GUSB,HEXA,HEXB,HK1,HPRT1,IDS,LDHA,MANBA,NAGA,NAGLU,PNP,OGDH,PFKL,PGAM1,PGK1,PGM1,PKLR,PKM,RAN,TPI1,XDH,PGLYRP1,GNPDA1,DNPH1,LYVE1,MAN2B2,SAMHD1,FBXO6,NUDT9,NAGK,PGLYRP2,GALM,GNPDA2,NCCRP1	55/211
4_Member	GO Biological Processes	GO:0006091	generation of precursor metabolites and energy	-23.7963	-21.1962	1,37,50,158,226,230,498,506,637,669,847,1340,1431,1537,1738,1743,2023,2026,2271,2539,2548,2597,2821,2992,3098,3146,3158,3417,3418,3939,4190,4191,4729,4967,5160,5211,5223,5226,5230,5236,5313,5315,5339,5447,5499,5500,5834,5836,5901,6389,6622,6648,6888,7086,7167,7360,7384,9370,9563,10007,10840,22934,23530,23729,25796,54205,54677,55276,64080,64422	A1BG,ACADVL,ACO2,ADSL,ALDOA,ALDOC,ATP5F1A,ATP5F1B,BID,BPGM,CAT,COX6B1,CS,CYC1,DLD,DLST,ENO1,ENO2,FH,G6PD,GAA,GAPDH,GPI,GYG1,HK1,HMGB1,HMGCS2,IDH1,IDH2,LDHA,MDH1,MDH2,NDUFV2,OGDH,PDHA1,PFKL,PGAM1,PGD,PGK1,PGM1,PKLR,PKM,PLEC,POR,PPP1CA,PPP1CB,PYGB,PYGL,RAN,SDHA,SNCA,SOD2,TALDO1,TKT,TPI1,UGP2,UQCRC1,ADIPOQ,H6PD,GNPDA1,ALDH1L1,RPIA,NNT,SHPK,PGLS,CYCS,CROT,PGM2,RBKS,ATG3	70/379
4_Member	GO Biological Processes	GO:0005996	monosaccharide metabolic process	-23.2338	-20.6567	1,226,230,231,347,2023,2026,2171,2203,2517,2519,2539,2548,2592,2597,2720,2729,2805,2821,3098,3939,4125,4191,5106,5160,5211,5223,5226,5230,5236,5315,5950,6513,6652,7167,8789,9370,9446,9563,11164,22934,23324,26007,29925,30001,51181,55276,64080,130589,283209	A1BG,ALDOA,ALDOC,AKR1B1,APOD,ENO1,ENO2,FABP5,FBP1,FUCA1,FUCA2,G6PD,GAA,GALT,GAPDH,GLB1,GCLC,GOT1,GPI,HK1,LDHA,MAN2B1,MDH2,PCK2,PDHA1,PFKL,PGAM1,PGD,PGK1,PGM1,PKM,RBP4,SLC2A1,SORD,TPI1,FBP2,ADIPOQ,GSTO1,H6PD,NUDT5,RPIA,MAN2B2,TKFC,GMPPB,ERO1A,DCXR,PGM2,RBKS,GALM,PGM2L1	50/200
4_Member	GO Biological Processes	GO:0016052	carbohydrate catabolic process	-21.9533	-19.4478	1,226,230,669,1486,2023,2026,2548,2592,2597,2720,2760,2821,3074,3098,3146,3939,4125,4126,4668,4967,5211,5223,5230,5236,5313,5315,5834,5836,5901,6652,7167,11164,23324,26007,55276,55556,64080,64422,130589	A1BG,ALDOA,ALDOC,BPGM,CTBS,ENO1,ENO2,GAA,GALT,GAPDH,GLB1,GM2A,GPI,HEXB,HK1,HMGB1,LDHA,MAN2B1,MANBA,NAGA,OGDH,PFKL,PGAM1,PGK1,PGM1,PKLR,PKM,PYGB,PYGL,RAN,SORD,TPI1,NUDT5,MAN2B2,TKFC,PGM2,ENOSF1,RBKS,ATG3,GALM	40/133
4_Member	GO Biological Processes	GO:0019693	ribose phosphate metabolic process	-18.7937	-16.4397	1,132,158,159,203,204,226,230,353,471,481,498,506,523,526,669,1806,2023,2026,2539,2597,2618,2773,2821,3098,3251,3304,3312,3939,4354,4522,4729,4830,4832,4860,4967,5198,5211,5223,5230,5236,5313,5315,5631,5636,5901,6389,7167,7415,7498,10606,11164,29789,51292,51727,53343,84833,84836	A1BG,ADK,ADSL,ADSS2,AK1,AK2,ALDOA,ALDOC,APRT,ATIC,ATP1B1,ATP5F1A,ATP5F1B,ATP6V1A,ATP6V1B2,BPGM,DPYD,ENO1,ENO2,G6PD,GAPDH,GART,GNAI3,GPI,HK1,HPRT1,HSPA1B,HSPA8,LDHA,MPP1,MTHFD1,NDUFV2,NME1,NME3,PNP,OGDH,PFAS,PFKL,PGAM1,PGK1,PGM1,PKLR,PKM,PRPS1,PRPSAP2,RAN,SDHA,TPI1,VCP,XDH,PAICS,NUDT5,OLA1,GMPR2,CMPK1,NUDT9,ATP5MK,ABHD14B	58/329
4_Member	GO Biological Processes	GO:0019318	hexose metabolic process	-18.699	-16.3696	1,226,230,231,347,2023,2026,2171,2203,2517,2519,2539,2548,2592,2597,2720,2805,2821,3098,3939,4125,4191,5106,5160,5211,5223,5230,5236,5315,5950,6652,7167,8789,9370,9563,23324,26007,29925,51181,55276,130589,283209	A1BG,ALDOA,ALDOC,AKR1B1,APOD,ENO1,ENO2,FABP5,FBP1,FUCA1,FUCA2,G6PD,GAA,GALT,GAPDH,GLB1,GOT1,GPI,HK1,LDHA,MAN2B1,MDH2,PCK2,PDHA1,PFKL,PGAM1,PGK1,PGM1,PKM,RBP4,SORD,TPI1,FBP2,ADIPOQ,H6PD,MAN2B2,TKFC,GMPPB,DCXR,PGM2,GALM,PGM2L1	42/177
4_Member	GO Biological Processes	GO:0015980	energy derivation by oxidation of organic compounds	-17.5919	-15.3045	1,37,50,158,226,230,498,506,637,669,847,1340,1431,1537,1738,1743,2023,2026,2271,2548,2597,2821,2992,3098,3146,3417,3418,3939,4190,4191,4729,4967,5160,5211,5223,5230,5236,5313,5315,5339,5499,5500,5834,5836,5901,6389,6622,6648,7167,7360,7384,23530,54205,55276,64422	A1BG,ACADVL,ACO2,ADSL,ALDOA,ALDOC,ATP5F1A,ATP5F1B,BID,BPGM,CAT,COX6B1,CS,CYC1,DLD,DLST,ENO1,ENO2,FH,GAA,GAPDH,GPI,GYG1,HK1,HMGB1,IDH1,IDH2,LDHA,MDH1,MDH2,NDUFV2,OGDH,PDHA1,PFKL,PGAM1,PGK1,PGM1,PKLR,PKM,PLEC,PPP1CA,PPP1CB,PYGB,PYGL,RAN,SDHA,SNCA,SOD2,TPI1,UGP2,UQCRC1,NNT,CYCS,PGM2,ATG3	55/316
4_Member	GO Biological Processes	GO:0009259	ribonucleotide metabolic process	-17.2111	-14.9567	1,132,158,159,203,204,226,230,353,471,481,498,506,523,526,669,1806,2023,2026,2597,2618,2773,2821,3098,3251,3304,3312,3939,4354,4522,4729,4830,4832,4860,4967,5198,5211,5223,5230,5236,5313,5315,5901,6389,7167,7415,7498,10606,11164,29789,51292,51727,53343,84833,84836	A1BG,ADK,ADSL,ADSS2,AK1,AK2,ALDOA,ALDOC,APRT,ATIC,ATP1B1,ATP5F1A,ATP5F1B,ATP6V1A,ATP6V1B2,BPGM,DPYD,ENO1,ENO2,GAPDH,GART,GNAI3,GPI,HK1,HPRT1,HSPA1B,HSPA8,LDHA,MPP1,MTHFD1,NDUFV2,NME1,NME3,PNP,OGDH,PFAS,PFKL,PGAM1,PGK1,PGM1,PKLR,PKM,RAN,SDHA,TPI1,VCP,XDH,PAICS,NUDT5,OLA1,GMPR2,CMPK1,NUDT9,ATP5MK,ABHD14B	55/322
4_Member	GO Biological Processes	GO:0009150	purine ribonucleotide metabolic process	-17.2022	-14.9531	1,132,158,159,203,204,226,230,353,471,481,498,506,523,526,669,2023,2026,2597,2618,2773,2821,3098,3251,3304,3312,3939,4354,4522,4729,4830,4832,4860,4967,5198,5211,5223,5230,5236,5313,5315,5901,6389,7167,7415,7498,10606,11164,29789,51292,53343,84833,84836	A1BG,ADK,ADSL,ADSS2,AK1,AK2,ALDOA,ALDOC,APRT,ATIC,ATP1B1,ATP5F1A,ATP5F1B,ATP6V1A,ATP6V1B2,BPGM,ENO1,ENO2,GAPDH,GART,GNAI3,GPI,HK1,HPRT1,HSPA1B,HSPA8,LDHA,MPP1,MTHFD1,NDUFV2,NME1,NME3,PNP,OGDH,PFAS,PFKL,PGAM1,PGK1,PGM1,PKLR,PKM,RAN,SDHA,TPI1,VCP,XDH,PAICS,NUDT5,OLA1,GMPR2,NUDT9,ATP5MK,ABHD14B	53/301
4_Member	GO Biological Processes	GO:0006090	pyruvate metabolic process	-15.8956	-13.7141	1,226,230,669,1738,2023,2026,2597,2821,3098,3939,3945,4199,4200,4967,5106,5160,5211,5223,5230,5236,5313,5315,5901,7167,10873	A1BG,ALDOA,ALDOC,BPGM,DLD,ENO1,ENO2,GAPDH,GPI,HK1,LDHA,LDHB,ME1,ME2,OGDH,PCK2,PDHA1,PFKL,PGAM1,PGK1,PGM1,PKLR,PKM,RAN,TPI1,ME3	26/77
4_Member	GO Biological Processes	GO:0009060	aerobic respiration	-15.8052	-13.6326	1,50,158,226,230,498,506,637,669,847,1340,1431,1537,1738,1743,2023,2026,2271,2597,2821,3098,3417,3418,3939,4190,4191,4729,4967,5160,5211,5223,5230,5236,5313,5315,5901,6389,6622,7167,7384,23530,54205	A1BG,ACO2,ADSL,ALDOA,ALDOC,ATP5F1A,ATP5F1B,BID,BPGM,CAT,COX6B1,CS,CYC1,DLD,DLST,ENO1,ENO2,FH,GAPDH,GPI,HK1,IDH1,IDH2,LDHA,MDH1,MDH2,NDUFV2,OGDH,PDHA1,PFKL,PGAM1,PGK1,PGM1,PKLR,PKM,RAN,SDHA,SNCA,TPI1,UQCRC1,NNT,CYCS	42/210
4_Member	GO Biological Processes	GO:0045333	cellular respiration	-15.1956	-13.0527	1,50,158,226,230,498,506,637,669,847,1340,1431,1537,1738,1743,2023,2026,2271,2597,2821,3098,3417,3418,3939,4190,4191,4729,4967,5160,5211,5223,5230,5236,5313,5315,5339,5901,6389,6622,6648,7167,7384,23530,54205	A1BG,ACO2,ADSL,ALDOA,ALDOC,ATP5F1A,ATP5F1B,BID,BPGM,CAT,COX6B1,CS,CYC1,DLD,DLST,ENO1,ENO2,FH,GAPDH,GPI,HK1,IDH1,IDH2,LDHA,MDH1,MDH2,NDUFV2,OGDH,PDHA1,PFKL,PGAM1,PGK1,PGM1,PKLR,PKM,PLEC,RAN,SDHA,SNCA,SOD2,TPI1,UQCRC1,NNT,CYCS	44/238
4_Member	GO Biological Processes	GO:0006006	glucose metabolic process	-14.495	-12.3875	1,230,347,2023,2026,2171,2203,2539,2548,2597,2805,2821,3098,3939,4191,5106,5160,5211,5223,5230,5236,5315,5950,6652,7167,8789,9370,9563,51181,55276,130589,283209	A1BG,ALDOC,APOD,ENO1,ENO2,FABP5,FBP1,G6PD,GAA,GAPDH,GOT1,GPI,HK1,LDHA,MDH2,PCK2,PDHA1,PFKL,PGAM1,PGK1,PGM1,PKM,RBP4,SORD,TPI1,FBP2,ADIPOQ,H6PD,DCXR,PGM2,GALM,PGM2L1	32/134
4_Member	GO Biological Processes	GO:0009132	nucleoside diphosphate metabolic process	-14.4833	-12.3833	1,203,204,226,230,669,2023,2026,2597,2821,3098,3939,4354,4830,4967,5211,5223,5230,5236,5313,5315,5901,6240,7167,11164,51727,53343	A1BG,AK1,AK2,ALDOA,ALDOC,BPGM,ENO1,ENO2,GAPDH,GPI,HK1,LDHA,MPP1,NME1,OGDH,PFKL,PGAM1,PGK1,PGM1,PKLR,PKM,RAN,RRM1,TPI1,NUDT5,CMPK1,NUDT9	27/94
4_Member	GO Biological Processes	GO:0009185	ribonucleoside diphosphate metabolic process	-14.2999	-12.2109	1,203,204,226,230,669,2023,2026,2597,2821,3098,3939,4354,4967,5211,5223,5230,5236,5313,5315,5901,6240,7167,11164,51727,53343	A1BG,AK1,AK2,ALDOA,ALDOC,BPGM,ENO1,ENO2,GAPDH,GPI,HK1,LDHA,MPP1,OGDH,PFKL,PGAM1,PGK1,PGM1,PKLR,PKM,RAN,RRM1,TPI1,NUDT5,CMPK1,NUDT9	26/88
4_Member	GO Biological Processes	GO:0009144	purine nucleoside triphosphate metabolic process	-13.8265	-11.7756	1,132,203,204,226,230,481,498,506,523,526,669,2023,2026,2597,2773,2821,3098,3304,3312,3939,4729,4830,4832,4967,5211,5223,5230,5236,5313,5315,5901,6389,7167,7415,11164,25939,29789,84833	A1BG,ADK,AK1,AK2,ALDOA,ALDOC,ATP1B1,ATP5F1A,ATP5F1B,ATP6V1A,ATP6V1B2,BPGM,ENO1,ENO2,GAPDH,GNAI3,GPI,HK1,HSPA1B,HSPA8,LDHA,NDUFV2,NME1,NME3,OGDH,PFKL,PGAM1,PGK1,PGM1,PKLR,PKM,RAN,SDHA,TPI1,VCP,NUDT5,SAMHD1,OLA1,ATP5MK	39/207
4_Member	GO Biological Processes	GO:0046031	ADP metabolic process	-13.5781	-11.5434	1,203,204,226,230,669,2023,2026,2597,2821,3098,3939,4967,5211,5223,5230,5236,5313,5315,5901,7167,53343	A1BG,AK1,AK2,ALDOA,ALDOC,BPGM,ENO1,ENO2,GAPDH,GPI,HK1,LDHA,OGDH,PFKL,PGAM1,PGK1,PGM1,PKLR,PKM,RAN,TPI1,NUDT9	22/65
4_Member	GO Biological Processes	GO:0009141	nucleoside triphosphate metabolic process	-13.4214	-11.4055	1,132,203,204,226,230,481,498,506,523,526,669,2023,2026,2597,2773,2821,3098,3304,3312,3939,4729,4830,4832,4967,5211,5223,5230,5236,5313,5315,5901,6389,7167,7415,10924,11164,25939,29789,84833	A1BG,ADK,AK1,AK2,ALDOA,ALDOC,ATP1B1,ATP5F1A,ATP5F1B,ATP6V1A,ATP6V1B2,BPGM,ENO1,ENO2,GAPDH,GNAI3,GPI,HK1,HSPA1B,HSPA8,LDHA,NDUFV2,NME1,NME3,OGDH,PFKL,PGAM1,PGK1,PGM1,PKLR,PKM,RAN,SDHA,TPI1,VCP,SMPDL3A,NUDT5,SAMHD1,OLA1,ATP5MK	40/223
4_Member	GO Biological Processes	GO:0072526	pyridine-containing compound catabolic process	-12.9984	-11.0148	1,226,230,669,2023,2026,2597,2821,3098,3939,4860,4967,5211,5223,5230,5236,5313,5315,5901,7167,57026	A1BG,ALDOA,ALDOC,BPGM,ENO1,ENO2,GAPDH,GPI,HK1,LDHA,PNP,OGDH,PFKL,PGAM1,PGK1,PGM1,PKLR,PKM,RAN,TPI1,PDXP	21/62
4_Member	GO Biological Processes	GO:0046434	organophosphate catabolic process	-12.9668	-10.9861	1,226,230,336,669,1806,2023,2026,2592,2597,2821,3098,3251,3939,4830,4860,4967,5211,5223,5230,5236,5313,5315,5444,5901,7167,7415,7498,9588,10591,10924,11164,25939,53343,57026,79887,130589	A1BG,ALDOA,ALDOC,APOA2,BPGM,DPYD,ENO1,ENO2,GALT,GAPDH,GPI,HK1,HPRT1,LDHA,NME1,PNP,OGDH,PFKL,PGAM1,PGK1,PGM1,PKLR,PKM,PON1,RAN,TPI1,VCP,XDH,PRDX6,DNPH1,SMPDL3A,NUDT5,SAMHD1,NUDT9,PDXP,PLBD1,GALM	37/199
4_Member	GO Biological Processes	GO:0009205	purine ribonucleoside triphosphate metabolic process	-12.8966	-10.9242	1,203,204,226,230,481,498,506,523,526,669,2023,2026,2597,2773,2821,3098,3304,3312,3939,4729,4830,4832,4967,5211,5223,5230,5236,5313,5315,5901,6389,7167,7415,11164,29789,84833	A1BG,AK1,AK2,ALDOA,ALDOC,ATP1B1,ATP5F1A,ATP5F1B,ATP6V1A,ATP6V1B2,BPGM,ENO1,ENO2,GAPDH,GNAI3,GPI,HK1,HSPA1B,HSPA8,LDHA,NDUFV2,NME1,NME3,OGDH,PFKL,PGAM1,PGK1,PGM1,PKLR,PKM,RAN,SDHA,TPI1,VCP,NUDT5,OLA1,ATP5MK	37/200
4_Member	GO Biological Processes	GO:0009135	purine nucleoside diphosphate metabolic process	-12.8416	-10.8856	1,203,204,226,230,669,2023,2026,2597,2821,3098,3939,4354,4967,5211,5223,5230,5236,5313,5315,5901,7167,53343	A1BG,AK1,AK2,ALDOA,ALDOC,BPGM,ENO1,ENO2,GAPDH,GPI,HK1,LDHA,MPP1,OGDH,PFKL,PGAM1,PGK1,PGM1,PKLR,PKM,RAN,TPI1,NUDT9	23/77
4_Member	GO Biological Processes	GO:0009179	purine ribonucleoside diphosphate metabolic process	-12.8416	-10.8856	1,203,204,226,230,669,2023,2026,2597,2821,3098,3939,4354,4967,5211,5223,5230,5236,5313,5315,5901,7167,53343	A1BG,AK1,AK2,ALDOA,ALDOC,BPGM,ENO1,ENO2,GAPDH,GPI,HK1,LDHA,MPP1,OGDH,PFKL,PGAM1,PGK1,PGM1,PKLR,PKM,RAN,TPI1,NUDT9	23/77
4_Member	GO Biological Processes	GO:0009191	ribonucleoside diphosphate catabolic process	-12.5353	-10.6	1,226,230,669,2023,2026,2597,2821,3098,3939,4967,5211,5223,5230,5236,5313,5315,5901,7167,11164,53343	A1BG,ALDOA,ALDOC,BPGM,ENO1,ENO2,GAPDH,GPI,HK1,LDHA,OGDH,PFKL,PGAM1,PGK1,PGM1,PKLR,PKM,RAN,TPI1,NUDT5,NUDT9	21/65
4_Member	GO Biological Processes	GO:0046032	ADP catabolic process	-12.4185	-10.4979	1,226,230,669,2023,2026,2597,2821,3098,3939,4967,5211,5223,5230,5236,5313,5315,5901,7167,53343	A1BG,ALDOA,ALDOC,BPGM,ENO1,ENO2,GAPDH,GPI,HK1,LDHA,OGDH,PFKL,PGAM1,PGK1,PGM1,PKLR,PKM,RAN,TPI1,NUDT9	20/59
4_Member	GO Biological Processes	GO:0009199	ribonucleoside triphosphate metabolic process	-12.4181	-10.4979	1,203,204,226,230,481,498,506,523,526,669,2023,2026,2597,2773,2821,3098,3304,3312,3939,4729,4830,4832,4967,5211,5223,5230,5236,5313,5315,5901,6389,7167,7415,11164,29789,84833	A1BG,AK1,AK2,ALDOA,ALDOC,ATP1B1,ATP5F1A,ATP5F1B,ATP6V1A,ATP6V1B2,BPGM,ENO1,ENO2,GAPDH,GNAI3,GPI,HK1,HSPA1B,HSPA8,LDHA,NDUFV2,NME1,NME3,OGDH,PFKL,PGAM1,PGK1,PGM1,PKLR,PKM,RAN,SDHA,TPI1,VCP,NUDT5,OLA1,ATP5MK	37/207
4_Member	GO Biological Processes	GO:0046034	ATP metabolic process	-12.3949	-10.4795	1,203,204,226,230,481,498,506,523,526,669,2023,2026,2597,2821,3098,3304,3312,3939,4729,4967,5211,5223,5230,5236,5313,5315,5901,6389,7167,7415,11164,29789,84833	A1BG,AK1,AK2,ALDOA,ALDOC,ATP1B1,ATP5F1A,ATP5F1B,ATP6V1A,ATP6V1B2,BPGM,ENO1,ENO2,GAPDH,GPI,HK1,HSPA1B,HSPA8,LDHA,NDUFV2,OGDH,PFKL,PGAM1,PGK1,PGM1,PKLR,PKM,RAN,SDHA,TPI1,VCP,NUDT5,OLA1,ATP5MK	34/177
4_Member	GO Biological Processes	GO:0009134	nucleoside diphosphate catabolic process	-12.2424	-10.339	1,226,230,669,2023,2026,2597,2821,3098,3939,4967,5211,5223,5230,5236,5313,5315,5901,7167,11164,53343	A1BG,ALDOA,ALDOC,BPGM,ENO1,ENO2,GAPDH,GPI,HK1,LDHA,OGDH,PFKL,PGAM1,PGK1,PGM1,PKLR,PKM,RAN,TPI1,NUDT5,NUDT9	21/67
4_Member	GO Biological Processes	GO:0006195	purine nucleotide catabolic process	-12.1712	-10.2748	1,226,230,669,2023,2026,2597,2821,3098,3251,3939,4860,4967,5211,5223,5230,5236,5313,5315,5901,7167,7498,10591,25939,53343	A1BG,ALDOA,ALDOC,BPGM,ENO1,ENO2,GAPDH,GPI,HK1,HPRT1,LDHA,PNP,OGDH,PFKL,PGAM1,PGK1,PGM1,PKLR,PKM,RAN,TPI1,XDH,DNPH1,SAMHD1,NUDT9	25/98
4_Member	GO Biological Processes	GO:0072523	purine-containing compound catabolic process	-12.052	-10.1669	1,226,230,669,1806,2023,2026,2597,2821,3098,3251,3939,4830,4860,4967,5211,5223,5230,5236,5313,5315,5901,7167,7498,10591,25939,53343	A1BG,ALDOA,ALDOC,BPGM,DPYD,ENO1,ENO2,GAPDH,GPI,HK1,HPRT1,LDHA,NME1,PNP,OGDH,PFKL,PGAM1,PGK1,PGM1,PKLR,PKM,RAN,TPI1,XDH,DNPH1,SAMHD1,NUDT9	27/116
4_Member	GO Biological Processes	GO:1901292	nucleoside phosphate catabolic process	-12.0519	-10.1669	1,226,230,669,1806,2023,2026,2597,2821,3098,3251,3939,4830,4860,4967,5211,5223,5230,5236,5313,5315,5901,7167,7415,7498,10591,10924,11164,25939,53343	A1BG,ALDOA,ALDOC,BPGM,DPYD,ENO1,ENO2,GAPDH,GPI,HK1,HPRT1,LDHA,NME1,PNP,OGDH,PFKL,PGAM1,PGK1,PGM1,PKLR,PKM,RAN,TPI1,VCP,XDH,DNPH1,SMPDL3A,NUDT5,SAMHD1,NUDT9	30/143
4_Member	GO Biological Processes	GO:0009137	purine nucleoside diphosphate catabolic process	-11.9557	-10.082	1,226,230,669,2023,2026,2597,2821,3098,3939,4967,5211,5223,5230,5236,5313,5315,5901,7167,53343	A1BG,ALDOA,ALDOC,BPGM,ENO1,ENO2,GAPDH,GPI,HK1,LDHA,OGDH,PFKL,PGAM1,PGK1,PGM1,PKLR,PKM,RAN,TPI1,NUDT9	20/62
4_Member	GO Biological Processes	GO:0009181	purine ribonucleoside diphosphate catabolic process	-11.9557	-10.082	1,226,230,669,2023,2026,2597,2821,3098,3939,4967,5211,5223,5230,5236,5313,5315,5901,7167,53343	A1BG,ALDOA,ALDOC,BPGM,ENO1,ENO2,GAPDH,GPI,HK1,LDHA,OGDH,PFKL,PGAM1,PGK1,PGM1,PKLR,PKM,RAN,TPI1,NUDT9	20/62
4_Member	GO Biological Processes	GO:0006096	glycolytic process	-11.8383	-9.97325	1,226,230,669,2023,2026,2597,2821,3098,3939,4967,5211,5223,5230,5236,5313,5315,5901,7167	A1BG,ALDOA,ALDOC,BPGM,ENO1,ENO2,GAPDH,GPI,HK1,LDHA,OGDH,PFKL,PGAM1,PGK1,PGM1,PKLR,PKM,RAN,TPI1	19/56
4_Member	GO Biological Processes	GO:0009166	nucleotide catabolic process	-11.5855	-9.73328	1,226,230,669,1806,2023,2026,2597,2821,3098,3251,3939,4860,4967,5211,5223,5230,5236,5313,5315,5901,7167,7415,7498,10591,25939,53343	A1BG,ALDOA,ALDOC,BPGM,DPYD,ENO1,ENO2,GAPDH,GPI,HK1,HPRT1,LDHA,PNP,OGDH,PFKL,PGAM1,PGK1,PGM1,PKLR,PKM,RAN,TPI1,VCP,XDH,DNPH1,SAMHD1,NUDT9	27/121
4_Member	GO Biological Processes	GO:0009261	ribonucleotide catabolic process	-11.401	-9.55503	1,226,230,669,1806,2023,2026,2597,2821,3098,3251,3939,4860,4967,5211,5223,5230,5236,5313,5315,5901,7167,7498,53343	A1BG,ALDOA,ALDOC,BPGM,DPYD,ENO1,ENO2,GAPDH,GPI,HK1,HPRT1,LDHA,PNP,OGDH,PFKL,PGAM1,PGK1,PGM1,PKLR,PKM,RAN,TPI1,XDH,NUDT9	24/97
4_Member	GO Biological Processes	GO:0019364	pyridine nucleotide catabolic process	-11.376	-9.53204	1,226,230,669,2023,2026,2597,2821,3098,3939,4967,5211,5223,5230,5236,5313,5315,5901,7167	A1BG,ALDOA,ALDOC,BPGM,ENO1,ENO2,GAPDH,GPI,HK1,LDHA,OGDH,PFKL,PGAM1,PGK1,PGM1,PKLR,PKM,RAN,TPI1	19/59
4_Member	GO Biological Processes	GO:0009154	purine ribonucleotide catabolic process	-11.2698	-9.42996	1,226,230,669,2023,2026,2597,2821,3098,3251,3939,4860,4967,5211,5223,5230,5236,5313,5315,5901,7167,7498,53343	A1BG,ALDOA,ALDOC,BPGM,ENO1,ENO2,GAPDH,GPI,HK1,HPRT1,LDHA,PNP,OGDH,PFKL,PGAM1,PGK1,PGM1,PKLR,PKM,RAN,TPI1,XDH,NUDT9	23/90
4_Member	GO Biological Processes	GO:0046364	monosaccharide biosynthetic process	-10.9446	-9.11874	1,230,231,2023,2026,2203,2539,2805,2821,4191,5106,5223,5226,5230,5236,5950,6652,7167,8789	A1BG,ALDOC,AKR1B1,ENO1,ENO2,FBP1,G6PD,GOT1,GPI,MDH2,PCK2,PGAM1,PGD,PGK1,PGM1,RBP4,SORD,TPI1,FBP2	19/62
4_Member	GO Biological Processes	GO:0046365	monosaccharide catabolic process	-10.5063	-8.69793	1,2023,2026,2592,2720,2821,3098,3939,5211,5223,5230,5236,5315,7167,11164,26007,64080,130589	A1BG,ENO1,ENO2,GALT,GLB1,GPI,HK1,LDHA,PFKL,PGAM1,PGK1,PGM1,PKM,TPI1,NUDT5,TKFC,RBKS,GALM	18/58
4_Member	GO Biological Processes	GO:0019319	hexose biosynthetic process	-9.26446	-7.55636	1,230,231,2023,2026,2203,2805,2821,4191,5106,5223,5230,5236,5950,6652,7167,8789	A1BG,ALDOC,AKR1B1,ENO1,ENO2,FBP1,GOT1,GPI,MDH2,PCK2,PGAM1,PGK1,PGM1,RBP4,SORD,TPI1,FBP2	17/60
4_Member	GO Biological Processes	GO:0016051	carbohydrate biosynthetic process	-9.02354	-7.33675	1,230,231,2023,2026,2203,2539,2805,2821,2992,4191,5106,5223,5226,5230,5236,5950,6652,7167,7360,8789,54187,55276,283871	A1BG,ALDOC,AKR1B1,ENO1,ENO2,FBP1,G6PD,GOT1,GPI,GYG1,MDH2,PCK2,PGAM1,PGD,PGK1,PGM1,RBP4,SORD,TPI1,UGP2,FBP2,NANS,PGM2,PGP	24/124
4_Member	GO Biological Processes	GO:0034655	nucleobase-containing compound catabolic process	-8.60584	-6.94276	1,226,230,283,328,669,708,1806,2023,2026,2597,2821,3098,3184,3251,3304,3939,4830,4860,4967,5211,5223,5230,5236,5313,5315,5515,5518,5901,6036,6050,6741,7167,7415,7498,8635,10247,10591,10924,11164,25939,26986,27044,53343	A1BG,ALDOA,ALDOC,ANG,APEX1,BPGM,C1QBP,DPYD,ENO1,ENO2,GAPDH,GPI,HK1,HNRNPD,HPRT1,HSPA1B,LDHA,NME1,PNP,OGDH,PFKL,PGAM1,PGK1,PGM1,PKLR,PKM,PPP2CA,PPP2R1A,RAN,RNASE2,RNH1,SSB,TPI1,VCP,XDH,RNASET2,RIDA,DNPH1,SMPDL3A,NUDT5,SAMHD1,PABPC1,SND1,NUDT9	44/368
4_Member	GO Biological Processes	GO:0019320	hexose catabolic process	-8.24226	-6.60422	2023,2026,2592,2720,2821,3098,3939,5211,5223,5230,5236,5315,7167,26007,130589	ENO1,ENO2,GALT,GLB1,GPI,HK1,LDHA,PFKL,PGAM1,PGK1,PGM1,PKM,TPI1,TKFC,GALM	15/53
4_Member	GO Biological Processes	GO:0006094	gluconeogenesis	-7.76689	-6.16214	1,230,2023,2026,2203,2805,2821,4191,5106,5223,5230,5236,5950,7167,8789	A1BG,ALDOC,ENO1,ENO2,FBP1,GOT1,GPI,MDH2,PCK2,PGAM1,PGK1,PGM1,RBP4,TPI1,FBP2	15/57
4_Member	GO Biological Processes	GO:0061621	canonical glycolysis	-6.73148	-5.22695	2023,2026,2821,3098,5211,5223,5230,5315,7167	ENO1,ENO2,GPI,HK1,PFKL,PGAM1,PGK1,PKM,TPI1	9/22
4_Member	GO Biological Processes	GO:0061718	glucose catabolic process to pyruvate	-6.73148	-5.22695	2023,2026,2821,3098,5211,5223,5230,5315,7167	ENO1,ENO2,GPI,HK1,PFKL,PGAM1,PGK1,PKM,TPI1	9/22
4_Member	GO Biological Processes	GO:0006007	glucose catabolic process	-6.43307	-4.96554	2023,2026,2821,3098,3939,5211,5223,5230,5315,7167	ENO1,ENO2,GPI,HK1,LDHA,PFKL,PGAM1,PGK1,PKM,TPI1	10/30
4_Member	GO Biological Processes	GO:0061615	glycolytic process through fructose-6-phosphate	-6.34661	-4.89604	2023,2026,2821,3098,5211,5223,5230,5315,7167	ENO1,ENO2,GPI,HK1,PFKL,PGAM1,PGK1,PKM,TPI1	9/24
4_Member	GO Biological Processes	GO:0061620	glycolytic process through glucose-6-phosphate	-6.34661	-4.89604	2023,2026,2821,3098,5211,5223,5230,5315,7167	ENO1,ENO2,GPI,HK1,PFKL,PGAM1,PGK1,PKM,TPI1	9/24
5_Summary	GO Biological Processes	GO:1990748	cellular detoxification	-40.2795	-36.8616	1,128,213,216,217,259,337,348,847,1356,1728,2098,2876,2878,2879,2936,2938,2946,2947,2950,2954,3029,3039,3043,3240,4025,4151,4258,4353,5052,6280,6647,6648,6649,7001,7295,7296,8288,9446,9588,9973,10058,10314,10327,10549,10587,10935,11315,23530,25824,55937,57016,84817,51024,4583,210,642,999,1066,2052,2053,3934,4357,5444,9131,27429,221,347,488,644,761,824,836,1072,1277,1398,1938,1965,2539,2729,2730,2…	A1BG,ADH5,ALB,ALDH1A1,ALDH2,AMBP,APOA4,APOE,CAT,CP,NQO1,ESD,GPX1,GPX3,GPX4,GSR,GSTA1,GSTM2,GSTM3,GSTP1,GSTZ1,HAGH,HBA1,HBB,HP,LPO,MB,MGST2,MPO,PRDX1,S100A9,SOD1,SOD2,SOD3,PRDX2,TXN,TXNRD1,EPX,GSTO1,PRDX6,CCS,ABCB6,LANCL1,AKR1A1,PRDX4,TXNRD2,PRDX3,PARK7,NNT,PRDX5,APOM,AKR1B10,TXNDC17,FIS1,MUC2,ALAD,BLMH,CDH1,CES1,EPHX1,EPHX2,LCN2,MPST,PON1,AIFM1,HTRA2,ALDH3B1,APOD,ATP2A2,BLVRA,CA3,CAPN2,CASP3,CFL1…	122/-
5_Member	GO Biological Processes	GO:1990748	cellular detoxification	-40.2795	-36.8616	1,128,213,216,217,259,337,348,847,1356,1728,2098,2876,2878,2879,2936,2938,2946,2947,2950,2954,3029,3039,3043,3240,4025,4151,4258,4353,5052,6280,6647,6648,6649,7001,7295,7296,8288,9446,9588,9973,10058,10314,10327,10549,10587,10935,11315,23530,25824,55937,57016,84817	A1BG,ADH5,ALB,ALDH1A1,ALDH2,AMBP,APOA4,APOE,CAT,CP,NQO1,ESD,GPX1,GPX3,GPX4,GSR,GSTA1,GSTM2,GSTM3,GSTP1,GSTZ1,HAGH,HBA1,HBB,HP,LPO,MB,MGST2,MPO,PRDX1,S100A9,SOD1,SOD2,SOD3,PRDX2,TXN,TXNRD1,EPX,GSTO1,PRDX6,CCS,ABCB6,LANCL1,AKR1A1,PRDX4,TXNRD2,PRDX3,PARK7,NNT,PRDX5,APOM,AKR1B10,TXNDC17	53/114
5_Member	GO Biological Processes	GO:0097237	cellular response to toxic substance	-38.257	-34.9338	1,128,213,216,217,259,337,348,847,1356,1728,2098,2876,2878,2879,2936,2938,2946,2947,2950,2954,3029,3039,3043,3240,4025,4151,4258,4353,5052,6280,6647,6648,6649,7001,7295,7296,8288,9446,9588,9973,10058,10314,10327,10549,10587,10935,11315,23530,25824,51024,55937,57016,84817	A1BG,ADH5,ALB,ALDH1A1,ALDH2,AMBP,APOA4,APOE,CAT,CP,NQO1,ESD,GPX1,GPX3,GPX4,GSR,GSTA1,GSTM2,GSTM3,GSTP1,GSTZ1,HAGH,HBA1,HBB,HP,LPO,MB,MGST2,MPO,PRDX1,S100A9,SOD1,SOD2,SOD3,PRDX2,TXN,TXNRD1,EPX,GSTO1,PRDX6,CCS,ABCB6,LANCL1,AKR1A1,PRDX4,TXNRD2,PRDX3,PARK7,NNT,PRDX5,FIS1,APOM,AKR1B10,TXNDC17	54/128
5_Member	GO Biological Processes	GO:0098869	cellular oxidant detoxification	-35.0708	-31.9025	1,213,259,337,348,847,1356,1728,2876,2878,2879,2936,2938,2946,2950,2954,3039,3043,3240,4025,4151,4258,4353,5052,6280,6647,6648,6649,7001,7295,7296,8288,9446,9588,9973,10549,10587,10935,11315,23530,25824,55937,84817	A1BG,ALB,AMBP,APOA4,APOE,CAT,CP,NQO1,GPX1,GPX3,GPX4,GSR,GSTA1,GSTM2,GSTP1,GSTZ1,HBA1,HBB,HP,LPO,MB,MGST2,MPO,PRDX1,S100A9,SOD1,SOD2,SOD3,PRDX2,TXN,TXNRD1,EPX,GSTO1,PRDX6,CCS,PRDX4,TXNRD2,PRDX3,PARK7,NNT,PRDX5,APOM,TXNDC17	43/84
5_Member	GO Biological Processes	GO:0098754	detoxification	-34.3231	-31.2341	1,128,213,216,217,259,337,348,847,1356,1728,2098,2876,2878,2879,2936,2938,2946,2947,2950,2954,3029,3039,3043,3240,4025,4151,4258,4353,4583,5052,6280,6647,6648,6649,7001,7295,7296,8288,9446,9588,9973,10058,10314,10327,10549,10587,10935,11315,23530,25824,55937,57016,84817	A1BG,ADH5,ALB,ALDH1A1,ALDH2,AMBP,APOA4,APOE,CAT,CP,NQO1,ESD,GPX1,GPX3,GPX4,GSR,GSTA1,GSTM2,GSTM3,GSTP1,GSTZ1,HAGH,HBA1,HBB,HP,LPO,MB,MGST2,MPO,MUC2,PRDX1,S100A9,SOD1,SOD2,SOD3,PRDX2,TXN,TXNRD1,EPX,GSTO1,PRDX6,CCS,ABCB6,LANCL1,AKR1A1,PRDX4,TXNRD2,PRDX3,PARK7,NNT,PRDX5,APOM,AKR1B10,TXNDC17	54/148
5_Member	GO Biological Processes	GO:0009636	response to toxic substance	-31.8101	-28.8723	1,128,210,213,216,217,259,337,348,642,847,999,1066,1356,1728,2052,2053,2098,2876,2878,2879,2936,2938,2946,2947,2950,2954,3029,3039,3043,3240,3934,4025,4151,4258,4353,4357,4583,5052,5444,6280,6647,6648,6649,7001,7295,7296,8288,9131,9446,9588,9973,10058,10314,10327,10549,10587,10935,11315,23530,25824,27429,51024,55937,57016,84817	A1BG,ADH5,ALAD,ALB,ALDH1A1,ALDH2,AMBP,APOA4,APOE,BLMH,CAT,CDH1,CES1,CP,NQO1,EPHX1,EPHX2,ESD,GPX1,GPX3,GPX4,GSR,GSTA1,GSTM2,GSTM3,GSTP1,GSTZ1,HAGH,HBA1,HBB,HP,LCN2,LPO,MB,MGST2,MPO,MPST,MUC2,PRDX1,PON1,S100A9,SOD1,SOD2,SOD3,PRDX2,TXN,TXNRD1,EPX,AIFM1,GSTO1,PRDX6,CCS,ABCB6,LANCL1,AKR1A1,PRDX4,TXNRD2,PRDX3,PARK7,NNT,PRDX5,HTRA2,FIS1,APOM,AKR1B10,TXNDC17	66/252
5_Member	GO Biological Processes	GO:0006979	response to oxidative stress	-29.1002	-26.2542	1,210,221,259,337,347,348,488,644,761,824,836,847,1072,1277,1398,1728,1938,1965,2539,2729,2730,2876,2878,2879,2936,2937,2950,3039,3043,3240,3304,3417,3848,3934,4025,4151,4153,4313,4353,4482,4669,5052,5066,5478,5536,5693,5796,6188,6278,6414,6622,6647,6648,6649,7001,7168,7295,7356,8288,8454,9131,9370,9588,9943,9973,10105,10549,10587,10935,11315,25824,27429,30001,55074,57465,80777,93100	A1BG,ALAD,ALDH3B1,AMBP,APOA4,APOD,APOE,ATP2A2,BLVRA,CA3,CAPN2,CASP3,CAT,CFL1,COL1A1,CRK,NQO1,EEF2,EIF2S1,G6PD,GCLC,GCLM,GPX1,GPX3,GPX4,GSR,GSS,GSTP1,HBA1,HBB,HP,HSPA1B,IDH1,KRT1,LCN2,LPO,MB,MBL2,MMP2,MPO,MSRA,NAGLU,PRDX1,PAM,PPIA,PPP5C,PSMB5,PTPRK,RPS3,S100A7,SELENOP,SNCA,SOD1,SOD2,SOD3,PRDX2,TPM1,TXN,SCGB1A1,EPX,CUL1,AIFM1,ADIPOQ,PRDX6,OXSR1,CCS,PPIF,PRDX4,TXNRD2,PRDX3,PARK7,PRDX5,HTRA2,ERO1A,OX…	78/387
5_Member	GO Biological Processes	GO:0000302	response to reactive oxygen species	-17.5776	-15.2959	1,259,337,347,348,824,836,847,1072,1277,1398,1728,1938,2876,2950,3039,3043,3240,3934,4151,4313,4353,5052,5536,5796,6188,6278,6647,6648,6649,7001,7168,7295,7356,9131,9973,10105,10587,10935,11315,25824	A1BG,AMBP,APOA4,APOD,APOE,CAPN2,CASP3,CAT,CFL1,COL1A1,CRK,NQO1,EEF2,GPX1,GSTP1,HBA1,HBB,HP,LCN2,MB,MMP2,MPO,PRDX1,PPP5C,PTPRK,RPS3,S100A7,SOD1,SOD2,SOD3,PRDX2,TPM1,TXN,SCGB1A1,AIFM1,CCS,PPIF,TXNRD2,PRDX3,PARK7,PRDX5	41/180
5_Member	GO Biological Processes	GO:0062197	cellular response to chemical stress	-17.3997	-15.1346	1,221,231,259,337,476,488,836,847,1072,1728,1965,2203,2539,2547,2876,2936,3304,3934,4151,4313,4353,4482,4669,5052,5066,5269,5339,5478,5536,5796,6188,6513,6622,6647,6648,6649,7001,7168,7295,8454,9131,9943,9973,10105,10935,11315,25824,27429,29108,51719,55074,57465	A1BG,ALDH3B1,AKR1B1,AMBP,APOA4,ATP1A1,ATP2A2,CASP3,CAT,CFL1,NQO1,EIF2S1,FBP1,G6PD,XRCC6,GPX1,GSR,HSPA1B,LCN2,MB,MMP2,MPO,MSRA,NAGLU,PRDX1,PAM,SERPINB6,PLEC,PPIA,PPP5C,PTPRK,RPS3,SLC2A1,SNCA,SOD1,SOD2,SOD3,PRDX2,TPM1,TXN,CUL1,AIFM1,OXSR1,CCS,PPIF,PRDX3,PARK7,PRDX5,HTRA2,PYCARD,CAB39,OXR1,TBC1D24	53/298
5_Member	GO Biological Processes	GO:0042743	hydrogen peroxide metabolic process	-16.4727	-14.2587	337,847,2876,2878,3039,3043,4025,4353,5052,6647,6648,7001,7295,8288,9588,10549,10935,11315,25824	APOA4,CAT,GPX1,GPX3,HBA1,HBB,LPO,MPO,PRDX1,SOD1,SOD2,PRDX2,TXN,EPX,PRDX6,PRDX4,PRDX3,PARK7,PRDX5	19/35
5_Member	GO Biological Processes	GO:0042744	hydrogen peroxide catabolic process	-15.7236	-13.5597	337,847,2876,2878,3039,3043,4025,4353,5052,7001,8288,9588,10549,10935,25824	APOA4,CAT,GPX1,GPX3,HBA1,HBB,LPO,MPO,PRDX1,PRDX2,EPX,PRDX6,PRDX4,PRDX3,PRDX5	15/21
5_Member	GO Biological Processes	GO:0034599	cellular response to oxidative stress	-13.935	-11.8705	1,221,259,337,488,847,1072,1728,1965,2539,2876,2936,3304,3934,4151,4313,4353,4482,4669,5052,5066,5478,5536,5796,6188,6622,6647,6648,6649,7001,7168,7295,8454,9131,9973,10105,10935,11315,25824,27429,55074,57465	A1BG,ALDH3B1,AMBP,APOA4,ATP2A2,CAT,CFL1,NQO1,EIF2S1,G6PD,GPX1,GSR,HSPA1B,LCN2,MB,MMP2,MPO,MSRA,NAGLU,PRDX1,PAM,PPIA,PPP5C,PTPRK,RPS3,SNCA,SOD1,SOD2,SOD3,PRDX2,TPM1,TXN,CUL1,AIFM1,CCS,PPIF,PRDX3,PARK7,PRDX5,HTRA2,OXR1,TBC1D24	42/236
5_Member	GO Biological Processes	GO:0045454	cell redox homeostasis	-13.8776	-11.82	1,328,1728,2729,2876,2936,5052,7001,7295,7296,9588,10539,10549,10587,10935,23071,23530,25824,30001	A1BG,APEX1,NQO1,GCLC,GPX1,GSR,PRDX1,PRDX2,TXN,TXNRD1,PRDX6,GLRX3,PRDX4,TXNRD2,PRDX3,ERP44,NNT,PRDX5,ERO1A	19/45
5_Member	GO Biological Processes	GO:0019430	removal of superoxide radicals	-13.0853	-11.0931	1,337,1728,4151,4353,5052,6647,6648,6649,7001,9973,11315	A1BG,APOA4,NQO1,MB,MPO,PRDX1,SOD1,SOD2,SOD3,PRDX2,CCS,PARK7	12/16
5_Member	GO Biological Processes	GO:0072593	reactive oxygen species metabolic process	-12.7529	-10.8021	1,337,847,1728,2876,2878,3039,3043,4025,4151,4353,4669,5052,5880,6647,6648,6649,7001,7295,8288,9588,9973,10549,10935,11315,23530,25824	A1BG,APOA4,CAT,NQO1,GPX1,GPX3,HBA1,HBB,LPO,MB,MPO,NAGLU,PRDX1,RAC2,SOD1,SOD2,SOD3,PRDX2,TXN,EPX,PRDX6,CCS,PRDX4,PRDX3,PARK7,NNT,PRDX5	27/109
5_Member	GO Biological Processes	GO:0071450	cellular response to oxygen radical	-12.5717	-10.6314	1,337,1728,4151,4353,5052,6647,6648,6649,7001,9973,11315	A1BG,APOA4,NQO1,MB,MPO,PRDX1,SOD1,SOD2,SOD3,PRDX2,CCS,PARK7	12/17
5_Member	GO Biological Processes	GO:0071451	cellular response to superoxide	-12.5717	-10.6314	1,337,1728,4151,4353,5052,6647,6648,6649,7001,9973,11315	A1BG,APOA4,NQO1,MB,MPO,PRDX1,SOD1,SOD2,SOD3,PRDX2,CCS,PARK7	12/17
5_Member	GO Biological Processes	GO:0000305	response to oxygen radical	-12.4674	-10.5372	1,337,1728,4151,4353,5052,6647,6648,6649,7001,9973,10587,11315	A1BG,APOA4,NQO1,MB,MPO,PRDX1,SOD1,SOD2,SOD3,PRDX2,CCS,TXNRD2,PARK7	13/21
5_Member	GO Biological Processes	GO:0000303	response to superoxide	-11.3167	-9.47485	1,337,1728,4151,4353,5052,6647,6648,6649,7001,9973,11315	A1BG,APOA4,NQO1,MB,MPO,PRDX1,SOD1,SOD2,SOD3,PRDX2,CCS,PARK7	12/20
5_Member	GO Biological Processes	GO:0034614	cellular response to reactive oxygen species	-9.8942	-8.1308	1,259,337,847,1072,1728,3934,4151,4313,4353,5052,5536,5796,6188,6647,6648,6649,7001,7168,7295,9131,9973,10105,10935,11315,25824	A1BG,AMBP,APOA4,CAT,CFL1,NQO1,LCN2,MB,MMP2,MPO,PRDX1,PPP5C,PTPRK,RPS3,SOD1,SOD2,SOD3,PRDX2,TPM1,TXN,AIFM1,CCS,PPIF,PRDX3,PARK7,PRDX5	26/132
5_Member	GO Biological Processes	GO:0006801	superoxide metabolic process	-7.9211	-6.30431	1,337,1728,4151,4353,4669,5052,5880,6647,6648,6649,7001,9973,11315	A1BG,APOA4,NQO1,MB,MPO,NAGLU,PRDX1,RAC2,SOD1,SOD2,SOD3,PRDX2,CCS,PARK7	14/48
6_Summary	GO Biological Processes	GO:0044282	small molecule catabolic process	-34.2504	-31.1961	1,30,37,128,217,221,348,383,587,642,883,1428,1632,1666,1738,1743,1806,1891,1892,2023,2026,2098,2184,2592,2720,2746,2752,2805,2806,2821,2875,2954,3029,3030,3033,3098,3176,3295,3939,3945,4357,4835,4860,4942,5096,5106,5211,5223,5230,5236,5315,5444,5860,6342,6652,7167,7498,7915,8644,8659,9370,10007,10247,10327,10840,11112,11164,11315,23576,26007,26275,51181,54677,55268,55577,56898,57016,57026,64080,1…	A1BG,ACAA1,ACADVL,ADH5,ALDH2,ALDH3B1,APOE,ARG1,BCAT2,BLMH,KYAT1,CRYM,ECI1,DECR1,DLD,DLST,DPYD,ECH1,ECHS1,ENO1,ENO2,ESD,FAH,GALT,GLB1,GLUD1,GLUL,GOT1,GOT2,GPI,GPT,GSTZ1,HAGH,HADHA,HADH,HK1,HNMT,HSD17B4,LDHA,LDHB,MPST,NQO2,PNP,OAT,PCCB,PCK2,PFKL,PGAM1,PGK1,PGM1,PKM,PON1,QDPR,SCP2,SORD,TPI1,XDH,ALDH5A1,AKR1C3,ALDH4A1,ADIPOQ,GNPDA1,RIDA,AKR1A1,ALDH1L1,HIBADH,NUDT5,PARK7,DDAH1,TKFC,HIBCH,DCXR,CROT,ECH…	112/-
6_Member	GO Biological Processes	GO:0044282	small molecule catabolic process	-34.2504	-31.1961	1,30,37,128,217,221,348,383,587,642,883,1428,1632,1666,1738,1743,1806,1891,1892,2023,2026,2098,2184,2592,2720,2746,2752,2805,2806,2821,2875,2954,3029,3030,3033,3098,3176,3295,3939,3945,4357,4835,4860,4942,5096,5106,5211,5223,5230,5236,5315,5444,5860,6342,6652,7167,7498,7915,8644,8659,9370,10007,10247,10327,10840,11112,11164,11315,23576,26007,26275,51181,54677,55268,55577,56898,57016,57026,64080,1…	A1BG,ACAA1,ACADVL,ADH5,ALDH2,ALDH3B1,APOE,ARG1,BCAT2,BLMH,KYAT1,CRYM,ECI1,DECR1,DLD,DLST,DPYD,ECH1,ECHS1,ENO1,ENO2,ESD,FAH,GALT,GLB1,GLUD1,GLUL,GOT1,GOT2,GPI,GPT,GSTZ1,HAGH,HADHA,HADH,HK1,HNMT,HSD17B4,LDHA,LDHB,MPST,NQO2,PNP,OAT,PCCB,PCK2,PFKL,PGAM1,PGK1,PGM1,PKM,PON1,QDPR,SCP2,SORD,TPI1,XDH,ALDH5A1,AKR1C3,ALDH4A1,ADIPOQ,GNPDA1,RIDA,AKR1A1,ALDH1L1,HIBADH,NUDT5,PARK7,DDAH1,TKFC,HIBCH,DCXR,CROT,ECH…	81/355
6_Member	GO Biological Processes	GO:0006520	amino acid metabolic process	-23.3308	-20.7423	1,16,95,159,216,383,435,587,642,833,883,1428,1615,1738,1743,1806,1892,2184,2271,2729,2730,2746,2752,2805,2806,2875,2937,2954,3035,3176,3735,4357,4482,4507,4522,4677,4942,5034,5096,5184,5198,5859,5860,6301,6611,6897,7453,7915,8565,8659,10247,11112,23576,26275,29968,55556,56954,58478,84245	A1BG,AARS1,ACY1,ADSS2,ALDH1A1,ARG1,ASL,BCAT2,BLMH,CARS1,KYAT1,CRYM,DARS1,DLD,DLST,DPYD,ECHS1,FAH,FH,GCLC,GCLM,GLUD1,GLUL,GOT1,GOT2,GPT,GSS,GSTZ1,HARS1,HNMT,KARS1,MPST,MSRA,MTAP,MTHFD1,NARS1,OAT,P4HB,PCCB,PEPD,PFAS,QARS1,QDPR,SARS1,SMS,TARS1,WARS1,ALDH5A1,YARS1,ALDH4A1,RIDA,HIBADH,DDAH1,HIBCH,PSAT1,ENOSF1,NIT2,ENOPH1,MRI1	59/278
6_Member	GO Biological Processes	GO:0016054	organic acid catabolic process	-20.8798	-18.4276	1,30,37,383,587,642,883,1428,1632,1666,1738,1743,1891,1892,2184,2746,2752,2805,2806,2875,2954,3030,3033,3176,3295,3939,3945,4357,4942,5096,5106,5444,5860,6342,6652,7915,8659,9370,10007,10247,10327,10840,11112,23576,26275,51181,54677,55268,55577,56898,132789	A1BG,ACAA1,ACADVL,ARG1,BCAT2,BLMH,KYAT1,CRYM,ECI1,DECR1,DLD,DLST,ECH1,ECHS1,FAH,GLUD1,GLUL,GOT1,GOT2,GPT,GSTZ1,HADHA,HADH,HNMT,HSD17B4,LDHA,LDHB,MPST,OAT,PCCB,PCK2,PON1,QDPR,SCP2,SORD,ALDH5A1,ALDH4A1,ADIPOQ,GNPDA1,RIDA,AKR1A1,ALDH1L1,HIBADH,DDAH1,HIBCH,DCXR,CROT,ECHDC2,NAGK,BDH2,GNPDA2	51/233
6_Member	GO Biological Processes	GO:0046395	carboxylic acid catabolic process	-20.8798	-18.4276	1,30,37,383,587,642,883,1428,1632,1666,1738,1743,1891,1892,2184,2746,2752,2805,2806,2875,2954,3030,3033,3176,3295,3939,3945,4357,4942,5096,5106,5444,5860,6342,6652,7915,8659,9370,10007,10247,10327,10840,11112,23576,26275,51181,54677,55268,55577,56898,132789	A1BG,ACAA1,ACADVL,ARG1,BCAT2,BLMH,KYAT1,CRYM,ECI1,DECR1,DLD,DLST,ECH1,ECHS1,FAH,GLUD1,GLUL,GOT1,GOT2,GPT,GSTZ1,HADHA,HADH,HNMT,HSD17B4,LDHA,LDHB,MPST,OAT,PCCB,PCK2,PON1,QDPR,SCP2,SORD,ALDH5A1,ALDH4A1,ADIPOQ,GNPDA1,RIDA,AKR1A1,ALDH1L1,HIBADH,DDAH1,HIBCH,DCXR,CROT,ECHDC2,NAGK,BDH2,GNPDA2	51/233
6_Member	GO Biological Processes	GO:1901605	alpha-amino acid metabolic process	-14.4171	-12.3208	1,159,383,435,587,642,883,1428,1743,2184,2271,2729,2730,2746,2752,2805,2806,2875,2954,3176,4357,4482,4507,4522,4942,5034,5198,5860,6611,7915,8659,10247,11112,23576,26275,29968,56954,58478,84245	A1BG,ADSS2,ARG1,ASL,BCAT2,BLMH,KYAT1,CRYM,DLST,FAH,FH,GCLC,GCLM,GLUD1,GLUL,GOT1,GOT2,GPT,GSTZ1,HNMT,MPST,MSRA,MTAP,MTHFD1,OAT,P4HB,PFAS,QDPR,SMS,ALDH5A1,ALDH4A1,RIDA,HIBADH,DDAH1,HIBCH,PSAT1,NIT2,ENOPH1,MRI1	39/199
6_Member	GO Biological Processes	GO:0170033	L-amino acid metabolic process	-13.6028	-11.5649	1,159,383,435,587,883,1743,2184,2729,2730,2746,2752,2805,2806,2875,2954,3176,4482,4507,4522,4942,5034,5198,5860,6611,7915,8659,10247,11112,23576,26275,29968,56954,58478,84245	A1BG,ADSS2,ARG1,ASL,BCAT2,KYAT1,DLST,FAH,GCLC,GCLM,GLUD1,GLUL,GOT1,GOT2,GPT,GSTZ1,HNMT,MSRA,MTAP,MTHFD1,OAT,P4HB,PFAS,QDPR,SMS,ALDH5A1,ALDH4A1,RIDA,HIBADH,DDAH1,HIBCH,PSAT1,NIT2,ENOPH1,MRI1	35/171
6_Member	GO Biological Processes	GO:0170039	proteinogenic amino acid metabolic process	-12.1842	-10.2831	1,159,383,435,587,1743,2184,2729,2730,2746,2752,2805,2806,2875,2954,3176,4482,4507,4522,4942,5198,5860,6611,7915,8659,10247,11112,23576,26275,29968,56954,58478,84245	A1BG,ADSS2,ARG1,ASL,BCAT2,DLST,FAH,GCLC,GCLM,GLUD1,GLUL,GOT1,GOT2,GPT,GSTZ1,HNMT,MSRA,MTAP,MTHFD1,OAT,PFAS,QDPR,SMS,ALDH5A1,ALDH4A1,RIDA,HIBADH,DDAH1,HIBCH,PSAT1,NIT2,ENOPH1,MRI1	33/170
6_Member	GO Biological Processes	GO:0009063	amino acid catabolic process	-11.7966	-9.93584	1,383,587,642,883,1428,1738,1743,1892,2184,2746,2752,2805,2806,2875,2954,3176,4942,5860,7915,8659,10247,11112,23576,26275,55556	A1BG,ARG1,BCAT2,BLMH,KYAT1,CRYM,DLD,DLST,ECHS1,FAH,GLUD1,GLUL,GOT1,GOT2,GPT,GSTZ1,HNMT,OAT,QDPR,ALDH5A1,ALDH4A1,RIDA,HIBADH,DDAH1,HIBCH,ENOSF1	26/110
6_Member	GO Biological Processes	GO:1901606	alpha-amino acid catabolic process	-9.71352	-7.96359	1,383,587,642,883,1428,1743,2184,2746,2752,2805,2806,2875,2954,3176,4942,5860,8659,10247,11112,23576,26275	A1BG,ARG1,BCAT2,BLMH,KYAT1,CRYM,DLST,FAH,GLUD1,GLUL,GOT1,GOT2,GPT,GSTZ1,HNMT,OAT,QDPR,ALDH4A1,RIDA,HIBADH,DDAH1,HIBCH	22/97
6_Member	GO Biological Processes	GO:0170035	L-amino acid catabolic process	-9.09754	-7.40642	1,383,587,883,1743,2184,2746,2752,2805,2806,2875,2954,3176,4942,5860,8659,10247,11112,23576,26275	A1BG,ARG1,BCAT2,KYAT1,DLST,FAH,GLUD1,GLUL,GOT1,GOT2,GPT,GSTZ1,HNMT,OAT,QDPR,ALDH4A1,RIDA,HIBADH,DDAH1,HIBCH	20/86
6_Member	GO Biological Processes	GO:0170040	proteinogenic amino acid catabolic process	-8.4596	-6.80724	1,383,587,1743,2184,2746,2752,2805,2806,2875,2954,3176,4942,5860,8659,10247,11112,23576,26275	A1BG,ARG1,BCAT2,DLST,FAH,GLUD1,GLUL,GOT1,GOT2,GPT,GSTZ1,HNMT,OAT,QDPR,ALDH4A1,RIDA,HIBADH,DDAH1,HIBCH	19/84
6_Member	GO Biological Processes	GO:0009066	aspartate family amino acid metabolic process	-8.05285	-6.42369	1,159,587,1743,2805,2806,4482,4507,4522,6611,10247,56954,58478,84245	A1BG,ADSS2,BCAT2,DLST,GOT1,GOT2,MSRA,MTAP,MTHFD1,SMS,RIDA,NIT2,ENOPH1,MRI1	14/47
6_Member	GO Biological Processes	GO:0009064	glutamine family amino acid metabolic process	-7.78769	-6.18056	1,383,435,2184,2729,2730,2746,2752,2805,2806,4942,5198,7915,8659,23576,56954	A1BG,ARG1,ASL,FAH,GCLC,GCLM,GLUD1,GLUL,GOT1,GOT2,OAT,PFAS,ALDH5A1,ALDH4A1,DDAH1,NIT2	16/65
6_Member	GO Biological Processes	GO:0009065	glutamine family amino acid catabolic process	-7.72925	-6.12687	1,383,2184,2746,2752,2805,2806,4942,8659,23576	A1BG,ARG1,FAH,GLUD1,GLUL,GOT1,GOT2,OAT,ALDH4A1,DDAH1	10/23
6_Member	GO Biological Processes	GO:0006536	glutamate metabolic process	-6.86795	-5.3539	1,435,2729,2730,2746,2752,2805,2806,4942,7915,8659	A1BG,ASL,GCLC,GCLM,GLUD1,GLUL,GOT1,GOT2,OAT,ALDH5A1,ALDH4A1	11/34
6_Member	GO Biological Processes	GO:0008652	amino acid biosynthetic process	-6.57353	-5.09145	1,216,435,587,1806,2746,2752,2805,2806,4507,4522,4942,29968,58478,84245	A1BG,ALDH1A1,ASL,BCAT2,DPYD,GLUD1,GLUL,GOT1,GOT2,MTAP,MTHFD1,OAT,PSAT1,ENOPH1,MRI1	15/69
6_Member	GO Biological Processes	GO:0170034	L-amino acid biosynthetic process	-6.40454	-4.94302	1,435,2746,2752,2805,2806,4507,4522,4942,29968,58478,84245	A1BG,ASL,GLUD1,GLUL,GOT1,GOT2,MTAP,MTHFD1,OAT,PSAT1,ENOPH1,MRI1	12/45
6_Member	GO Biological Processes	GO:0170038	proteinogenic amino acid biosynthetic process	-5.96943	-4.55016	1,435,2746,2752,2805,2806,4507,4522,4942,29968,58478,84245	A1BG,ASL,GLUD1,GLUL,GOT1,GOT2,MTAP,MTHFD1,OAT,PSAT1,ENOPH1,MRI1	12/49
6_Member	GO Biological Processes	GO:1901607	alpha-amino acid biosynthetic process	-5.14396	-3.80439	1,435,2746,2752,2805,2806,4507,4522,4942,29968,58478,84245	A1BG,ASL,GLUD1,GLUL,GOT1,GOT2,MTAP,MTHFD1,OAT,PSAT1,ENOPH1,MRI1	12/58
6_Member	GO Biological Processes	GO:0006538	L-glutamate catabolic process	-4.73972	-3.44131	1,2746,2752,2805,2806	A1BG,GLUD1,GLUL,GOT1,GOT2	5/9
6_Member	GO Biological Processes	GO:0009068	aspartate family amino acid catabolic process	-4.22162	-2.98281	1,587,1743,2805,2806,10247	A1BG,BCAT2,DLST,GOT1,GOT2,RIDA	6/17
6_Member	GO Biological Processes	GO:0043649	dicarboxylic acid catabolic process	-4.06209	-2.85242	1,2746,2752,2805,2806,10840	A1BG,GLUD1,GLUL,GOT1,GOT2,ALDH1L1	6/18
6_Member	GO Biological Processes	GO:0006541	glutamine metabolic process	-3.91381	-2.72831	1,435,2746,2752,5198,56954	A1BG,ASL,GLUD1,GLUL,PFAS,NIT2	6/19
6_Member	GO Biological Processes	GO:0009084	glutamine family amino acid biosynthetic process	-3.91381	-2.72831	1,435,2746,2752,2805,4942	A1BG,ASL,GLUD1,GLUL,GOT1,OAT	6/19
6_Member	GO Biological Processes	GO:0043650	dicarboxylic acid biosynthetic process	-3.31264	-2.21148	1,2746,2805,2806,4522	A1BG,GLUD1,GOT1,GOT2,MTHFD1	5/16
6_Member	GO Biological Processes	GO:0006531	aspartate metabolic process	-3.19054	-2.10402	1,159,2805,2806	A1BG,ADSS2,GOT1,GOT2	4/10
6_Member	GO Biological Processes	GO:0006537	glutamate biosynthetic process	-2.38874	-1.44968	1,2746,2805	A1BG,GLUD1,GOT1	3/8
7_Summary	GO Biological Processes	GO:0009611	response to wounding	-28.0498	-25.224	60,246,308,337,347,350,378,462,710,725,836,928,960,966,1192,1265,1311,1361,1495,1605,1832,2147,2153,2158,2159,2160,2161,2162,2165,2192,2243,2244,2266,2316,2335,2778,2811,2876,2923,3043,3053,3083,3273,3315,3371,3673,3678,3688,3690,3818,3827,4162,4313,4627,4669,5058,5265,5339,5340,5478,5493,5547,5624,5627,5653,5754,5912,6521,6647,6648,6707,6774,7057,7076,7094,7168,7414,7450,10894,51156,57175,83481,…	ACTB,ALOX15,ANXA5,APOA4,APOD,APOH,ARF4,SERPINC1,SERPING1,C4BPB,CASP3,CD9,CD44,CD59,CLIC1,CNN2,COMP,CPB2,CTNNA1,DAG1,DSP,F2,F5,F9,F10,F11,F12,F13A1,F13B,FBLN1,FGA,FGB,FGG,FLNA,FN1,GNAS,GP1BA,GPX1,PDIA3,HBB,SERPIND1,HGFAC,HRG,HSPB1,TNC,ITGA2,ITGA5,ITGB1,ITGB3,KLKB1,KNG1,MCAM,MMP2,MYH9,NAGLU,PAK1,SERPINA1,PLEC,PLG,PPIA,PPL,PRCP,PROC,PROS1,KLK6,PTK7,RAP2B,SLC4A1,SOD1,SOD2,SPRR3,STAT3,THBS1,TIMP1,TLN1…	136/-
7_Member	GO Biological Processes	GO:0009611	response to wounding	-28.0498	-25.224	60,246,308,337,347,350,378,462,710,725,836,928,960,966,1192,1265,1311,1361,1495,1605,1832,2147,2153,2158,2159,2160,2161,2162,2165,2192,2243,2244,2266,2316,2335,2778,2811,2876,2923,3043,3053,3083,3273,3315,3371,3673,3678,3688,3690,3818,3827,4162,4313,4627,4669,5058,5265,5339,5340,5478,5493,5547,5624,5627,5653,5754,5912,6521,6647,6648,6707,6774,7057,7076,7094,7168,7414,7450,10894,51156,57175,83481,…	ACTB,ALOX15,ANXA5,APOA4,APOD,APOH,ARF4,SERPINC1,SERPING1,C4BPB,CASP3,CD9,CD44,CD59,CLIC1,CNN2,COMP,CPB2,CTNNA1,DAG1,DSP,F2,F5,F9,F10,F11,F12,F13A1,F13B,FBLN1,FGA,FGB,FGG,FLNA,FN1,GNAS,GP1BA,GPX1,PDIA3,HBB,SERPIND1,HGFAC,HRG,HSPB1,TNC,ITGA2,ITGA5,ITGB1,ITGB3,KLKB1,KNG1,MCAM,MMP2,MYH9,NAGLU,PAK1,SERPINA1,PLEC,PLG,PPIA,PPL,PRCP,PROC,PROS1,KLK6,PTK7,RAP2B,SLC4A1,SOD1,SOD2,SPRR3,STAT3,THBS1,TIMP1,TLN1…	84/461
7_Member	GO Biological Processes	GO:0042060	wound healing	-27.4347	-24.6282	60,246,308,350,462,710,725,928,960,966,1192,1265,1311,1361,1605,1832,2147,2153,2158,2159,2160,2161,2162,2165,2192,2243,2244,2266,2316,2335,2778,2811,2876,2923,3043,3053,3083,3273,3315,3673,3678,3688,3690,3818,3827,4162,4627,5058,5265,5339,5340,5478,5493,5547,5624,5627,5754,5912,6521,6707,7057,7076,7094,7168,7414,7450,51156,57175,83481,83706,116844	ACTB,ALOX15,ANXA5,APOH,SERPINC1,SERPING1,C4BPB,CD9,CD44,CD59,CLIC1,CNN2,COMP,CPB2,DAG1,DSP,F2,F5,F9,F10,F11,F12,F13A1,F13B,FBLN1,FGA,FGB,FGG,FLNA,FN1,GNAS,GP1BA,GPX1,PDIA3,HBB,SERPIND1,HGFAC,HRG,HSPB1,ITGA2,ITGA5,ITGB1,ITGB3,KLKB1,KNG1,MCAM,MYH9,PAK1,SERPINA1,PLEC,PLG,PPIA,PPL,PRCP,PROC,PROS1,PTK7,RAP2B,SLC4A1,SPRR3,THBS1,TIMP1,TLN1,TPM1,VCL,VWF,SERPINA10,CORO1B,EPPK1,FERMT3,LRG1	71/341
7_Member	GO Biological Processes	GO:0007599	hemostasis	-25.349	-22.6578	60,308,350,462,710,725,928,966,1192,1311,1361,2147,2153,2158,2159,2160,2161,2162,2165,2192,2243,2244,2266,2316,2335,2778,2811,2821,2923,3043,3053,3083,3273,3315,3673,3690,3818,3827,4627,5265,5340,5478,5624,5627,5912,6521,7057,7094,7414,7450,51156,83706	ACTB,ANXA5,APOH,SERPINC1,SERPING1,C4BPB,CD9,CD59,CLIC1,COMP,CPB2,F2,F5,F9,F10,F11,F12,F13A1,F13B,FBLN1,FGA,FGB,FGG,FLNA,FN1,GNAS,GP1BA,GPI,PDIA3,HBB,SERPIND1,HGFAC,HRG,HSPB1,ITGA2,ITGB3,KLKB1,KNG1,MYH9,SERPINA1,PLG,PPIA,PROC,PROS1,RAP2B,SLC4A1,THBS1,TLN1,VCL,VWF,SERPINA10,FERMT3	52/197
7_Member	GO Biological Processes	GO:0007596	blood coagulation	-25.1272	-22.4642	60,308,350,462,710,725,928,966,1192,1311,1361,2147,2153,2158,2159,2160,2161,2162,2165,2192,2243,2244,2266,2316,2335,2778,2811,2923,3043,3053,3083,3273,3315,3673,3690,3818,3827,4627,5265,5340,5478,5624,5627,5912,6521,7057,7094,7414,7450,51156,83706	ACTB,ANXA5,APOH,SERPINC1,SERPING1,C4BPB,CD9,CD59,CLIC1,COMP,CPB2,F2,F5,F9,F10,F11,F12,F13A1,F13B,FBLN1,FGA,FGB,FGG,FLNA,FN1,GNAS,GP1BA,PDIA3,HBB,SERPIND1,HGFAC,HRG,HSPB1,ITGA2,ITGB3,KLKB1,KNG1,MYH9,SERPINA1,PLG,PPIA,PROC,PROS1,RAP2B,SLC4A1,THBS1,TLN1,VCL,VWF,SERPINA10,FERMT3	51/191
7_Member	GO Biological Processes	GO:0050817	coagulation	-24.897	-22.2473	60,308,350,462,710,725,928,966,1192,1311,1361,2147,2153,2158,2159,2160,2161,2162,2165,2192,2243,2244,2266,2316,2335,2778,2811,2923,3043,3053,3083,3273,3315,3673,3690,3818,3827,4627,5265,5340,5478,5624,5627,5912,6521,7057,7094,7414,7450,51156,83706	ACTB,ANXA5,APOH,SERPINC1,SERPING1,C4BPB,CD9,CD59,CLIC1,COMP,CPB2,F2,F5,F9,F10,F11,F12,F13A1,F13B,FBLN1,FGA,FGB,FGG,FLNA,FN1,GNAS,GP1BA,PDIA3,HBB,SERPIND1,HGFAC,HRG,HSPB1,ITGA2,ITGB3,KLKB1,KNG1,MYH9,SERPINA1,PLG,PPIA,PROC,PROS1,RAP2B,SLC4A1,THBS1,TLN1,VCL,VWF,SERPINA10,FERMT3	51/193
7_Member	GO Biological Processes	GO:0050878	regulation of body fluid levels	-24.4375	-21.8007	60,231,302,308,348,350,462,710,725,928,966,1192,1311,1314,1361,2030,2147,2153,2158,2159,2160,2161,2162,2165,2192,2243,2244,2266,2316,2335,2778,2811,2821,2923,3043,3053,3083,3273,3315,3673,3690,3818,3827,3848,4583,4627,4830,5055,5265,5340,5345,5478,5566,5624,5627,5912,6521,7001,7057,7094,7103,7276,7414,7448,7450,7498,10551,51156,51297,83706	ACTB,AKR1B1,ANXA2,ANXA5,APOE,APOH,SERPINC1,SERPING1,C4BPB,CD9,CD59,CLIC1,COMP,COPA,CPB2,SLC29A1,F2,F5,F9,F10,F11,F12,F13A1,F13B,FBLN1,FGA,FGB,FGG,FLNA,FN1,GNAS,GP1BA,GPI,PDIA3,HBB,SERPIND1,HGFAC,HRG,HSPB1,ITGA2,ITGB3,KLKB1,KNG1,KRT1,MUC2,MYH9,NME1,SERPINB2,SERPINA1,PLG,SERPINF2,PPIA,PRKACA,PROC,PROS1,RAP2B,SLC4A1,PRDX2,THBS1,TLN1,TSPAN8,TTR,VCL,VTN,VWF,XDH,AGR2,SERPINA10,BPIFA1,FERMT3	70/370
7_Member	GO Biological Processes	GO:0034109	homotypic cell-cell adhesion	-12.5353	-10.6	60,1048,1192,1311,1832,2243,2244,2266,2316,2778,2923,3043,3315,3690,3728,4627,5478,5912,7094,7414,83706	ACTB,CEACAM5,CLIC1,COMP,DSP,FGA,FGB,FGG,FLNA,GNAS,PDIA3,HBB,HSPB1,ITGB3,JUP,MYH9,PPIA,RAP2B,TLN1,VCL,FERMT3	21/65
7_Member	GO Biological Processes	GO:0070527	platelet aggregation	-12.1128	-10.223	60,1192,1311,2243,2244,2266,2316,2778,2923,3043,3315,3690,4627,5478,5912,7094,7414,83706	ACTB,CLIC1,COMP,FGA,FGB,FGG,FLNA,GNAS,PDIA3,HBB,HSPB1,ITGB3,MYH9,PPIA,RAP2B,TLN1,VCL,FERMT3	18/48
7_Member	GO Biological Processes	GO:0098609	cell-cell adhesion	-10.2735	-8.47814	60,119,214,301,302,337,682,960,961,999,1048,1192,1311,1495,1499,1823,1828,1832,2243,2244,2266,2316,2778,2923,3043,3315,3556,3673,3674,3678,3688,3690,3728,3875,4072,4478,4627,5478,5499,5754,5819,5880,5912,6279,6280,6282,7094,7148,7264,7414,7430,10049,10611,10890,23654,26999,29766,49860,50848,83706,116844	ACTB,ADD2,ALCAM,ANXA1,ANXA2,APOA4,BSG,CD44,CD47,CDH1,CEACAM5,CLIC1,COMP,CTNNA1,CTNNB1,DSC1,DSG1,DSP,FGA,FGB,FGG,FLNA,GNAS,PDIA3,HBB,HSPB1,IL1RAP,ITGA2,ITGA2B,ITGA5,ITGB1,ITGB3,JUP,KRT18,EPCAM,MSN,MYH9,PPIA,PPP1CA,PTK7,NECTIN2,RAC2,RAP2B,S100A8,S100A9,S100A11,TLN1,TNXB,GFUS,VCL,EZR,DNAJB6,PDLIM5,RAB10,PLXNB2,CYFIP2,TMOD3,CRNN,F11R,FERMT3,LRG1	61/551
7_Member	GO Biological Processes	GO:0030168	platelet activation	-10.0695	-8.29919	60,928,1192,1311,2147,2243,2244,2266,2316,2778,2811,2923,3043,3273,3315,3690,4627,5478,5912,7094,7414,7450,83706	ACTB,CD9,CLIC1,COMP,F2,FGA,FGB,FGG,FLNA,GNAS,GP1BA,PDIA3,HBB,HRG,HSPB1,ITGB3,MYH9,PPIA,RAP2B,TLN1,VCL,VWF,FERMT3	23/102
8_Summary	GO Biological Processes	GO:0030162	regulation of proteolysis	-23.8311	-21.2192	1,210,302,348,444,1072,1075,1191,1201,1460,1471,1472,1476,1522,1893,1992,2023,2147,2161,2597,2729,2734,2822,2876,2934,3093,3304,3326,3416,3818,3827,4241,4627,4898,5272,5345,5566,5700,5701,5702,5705,5706,5716,5720,5721,5886,5887,6317,6318,6449,7018,7057,7076,7123,7415,7448,7514,7874,8078,9097,9349,9491,9798,10399,11315,26998,26999,51035,57095,144568,258010,344558,183,283,325,347,408,811,1499,1728,…	A1BG,ALAD,ANXA2,APOE,ASPH,CFL1,CTSC,CLU,CLN3,CSNK2B,CST3,CST4,CSTB,CTSZ,ECM1,SERPINB1,ENO1,F2,F12,GAPDH,GCLC,GLG1,GPLD1,GPX1,GSN,UBE2K,HSPA1B,HSP90AB1,IDE,KLKB1,KNG1,MELTF,MYH9,NRDC,SERPINB9,SERPINF2,PRKACA,PSMC1,PSMC2,PSMC3,PSMC5,PSMC6,PSMD10,PSME1,PSME2,RAD23A,RAD23B,SERPINB3,SERPINB4,SGTA,TF,THBS1,TIMP1,CLEC3B,VCP,VTN,XPO1,USP7,USP5,USP14,RPL23,PSMF1,IST1,RACK1,PARK7,FETUB,CYFIP2,UBXN1,PITHD1,…	144/-
8_Member	GO Biological Processes	GO:0030162	regulation of proteolysis	-23.8311	-21.2192	1,210,302,348,444,1072,1075,1191,1201,1460,1471,1472,1476,1522,1893,1992,2023,2147,2161,2597,2729,2734,2822,2876,2934,3093,3304,3326,3416,3818,3827,4241,4627,4898,5272,5345,5566,5700,5701,5702,5705,5706,5716,5720,5721,5886,5887,6317,6318,6449,7018,7057,7076,7123,7415,7448,7514,7874,8078,9097,9349,9491,9798,10399,11315,26998,26999,51035,57095,144568,258010,344558	A1BG,ALAD,ANXA2,APOE,ASPH,CFL1,CTSC,CLU,CLN3,CSNK2B,CST3,CST4,CSTB,CTSZ,ECM1,SERPINB1,ENO1,F2,F12,GAPDH,GCLC,GLG1,GPLD1,GPX1,GSN,UBE2K,HSPA1B,HSP90AB1,IDE,KLKB1,KNG1,MELTF,MYH9,NRDC,SERPINB9,SERPINF2,PRKACA,PSMC1,PSMC2,PSMC3,PSMC5,PSMC6,PSMD10,PSME1,PSME2,RAD23A,RAD23B,SERPINB3,SERPINB4,SGTA,TF,THBS1,TIMP1,CLEC3B,VCP,VTN,XPO1,USP7,USP5,USP14,RPL23,PSMF1,IST1,RACK1,PARK7,FETUB,CYFIP2,UBXN1,PITHD1,…	72/399
8_Member	GO Biological Processes	GO:0051248	negative regulation of protein metabolic process	-20.4536	-18.0336	1,183,210,283,302,325,347,348,408,811,1191,1201,1460,1471,1472,1476,1499,1522,1728,1893,1965,1977,1981,1992,2039,2147,2192,2243,2316,2319,2597,2729,2734,2810,3304,3326,3339,3416,3609,3690,3692,3827,4282,4691,5245,5272,5345,5476,5478,5591,5813,5814,6050,6188,6317,6318,6449,6622,7057,7076,7175,7448,7453,7532,7874,8078,9097,9349,9370,9373,9491,9961,10247,10399,10492,10519,10658,11315,11338,23435,234…	A1BG,AGT,ALAD,ANG,ANXA2,APCS,APOD,APOE,ARRB1,CALR,CLU,CLN3,CSNK2B,CST3,CST4,CSTB,CTNNB1,CTSZ,NQO1,ECM1,EIF2S1,EIF4E,EIF4G1,SERPINB1,DMTN,F2,FBLN1,FGA,FLNA,FLOT2,GAPDH,GCLC,GLG1,SFN,HSPA1B,HSP90AB1,HSPG2,IDE,ILF3,ITGB3,EIF6,KNG1,MIF,NCL,PHB1,SERPINB9,SERPINF2,CTSA,PPIA,PRKDC,PURA,PURB,RNH1,RPS3,SERPINB3,SERPINB4,SGTA,SNCA,THBS1,TIMP1,TPR,VTN,WARS1,YWHAG,USP7,USP5,USP14,RPL23,ADIPOQ,PLAA,PSMF1,MVP,…	90/667
8_Member	GO Biological Processes	GO:0045861	negative regulation of proteolysis	-13.7271	-11.6859	1,210,1201,1460,1471,1472,1476,1522,1893,1992,2147,2597,2734,3326,3416,3827,5272,5345,6317,6318,6449,7057,7076,7448,7874,8078,9097,9349,9491,11315,26998,51035,258010	A1BG,ALAD,CLN3,CSNK2B,CST3,CST4,CSTB,CTSZ,ECM1,SERPINB1,F2,GAPDH,GLG1,HSP90AB1,IDE,KNG1,SERPINB9,SERPINF2,SERPINB3,SERPINB4,SGTA,THBS1,TIMP1,VTN,USP7,USP5,USP14,RPL23,PSMF1,PARK7,FETUB,UBXN1,SVIP	33/151
8_Member	GO Biological Processes	GO:0009895	negative regulation of catabolic process	-12.4327	-10.5076	210,283,302,336,341,345,493,1460,1471,1660,1728,1981,1994,2203,2316,2822,3182,3183,3184,3192,3240,3326,5245,5476,5515,5566,5768,6050,6449,6521,6622,6774,7076,7874,8078,8454,9097,9349,9491,10434,10492,10605,11315,23435,23450,23654,26986,27161,27429,51035,55737,89777,258010	ALAD,ANG,ANXA2,APOA2,APOC1,APOC3,ATP2B4,CSNK2B,CST3,DHX9,NQO1,EIF4G1,ELAVL1,FBP1,FLNA,GPLD1,HNRNPAB,HNRNPC,HNRNPD,HNRNPU,HP,HSP90AB1,PHB1,CTSA,PPP2CA,PRKACA,QSOX1,RNH1,SGTA,SLC4A1,SNCA,STAT3,TIMP1,USP7,USP5,CUL1,USP14,RPL23,PSMF1,LYPLA1,SYNCRIP,PAIP1,PARK7,TARDBP,SF3B3,PLXNB2,PABPC1,AGO2,HTRA2,UBXN1,VPS35,SERPINB12,SVIP	53/389
9_Summary	GO Biological Processes	GO:0030036	actin cytoskeleton organization	-22.8648	-20.3094	60,70,81,87,118,119,226,283,301,408,811,822,829,830,832,998,1072,1201,1265,1398,2035,2039,2316,2317,2885,2934,3688,3880,3936,3993,4627,4648,5048,5058,5216,5217,5339,5357,5358,5573,5754,5880,5901,6624,6708,6709,6710,6711,7094,7111,7148,7168,7170,7171,7184,7408,7430,8407,8826,9368,9948,10015,10049,10094,10095,10096,10097,10109,10487,10611,10788,11151,11344,23603,28988,29766,50848,51466,57026,57175,…	ACTB,ACTC1,ACTN4,ACTN1,ADD1,ADD2,ALDOA,ANG,ANXA1,ARRB1,CALR,CAPG,CAPZA1,CAPZA2,CAPZB,CDC42,CFL1,CLN3,CNN2,CRK,EPB41,DMTN,FLNA,FLNB,GRB2,GSN,ITGB1,KRT19,LCP1,LLGL2,MYH9,MYO7B,PAFAH1B1,PAK1,PFN1,PFN2,PLEC,PLS1,PLS3,PRKAR1A,PTK7,RAC2,RAN,FSCN1,SPTA1,SPTAN1,SPTB,SPTBN1,TLN1,TMOD1,TNXB,TPM1,TPM3,TPM4,HSP90B1,VASP,EZR,TAGLN2,IQGAP1,NHERF1,WDR1,PDCD6IP,DNAJB6,ARPC3,ARPC1B,ACTR3,ACTR2,ARPC2,CAP1,PDLIM5,I…	219/-
9_Member	GO Biological Processes	GO:0030036	actin cytoskeleton organization	-22.8648	-20.3094	60,70,81,87,118,119,226,283,301,408,811,822,829,830,832,998,1072,1201,1265,1398,2035,2039,2316,2317,2885,2934,3688,3880,3936,3993,4627,4648,5048,5058,5216,5217,5339,5357,5358,5573,5754,5880,5901,6624,6708,6709,6710,6711,7094,7111,7148,7168,7170,7171,7184,7408,7430,8407,8826,9368,9948,10015,10049,10094,10095,10096,10097,10109,10487,10611,10788,11151,11344,23603,28988,29766,50848,51466,57026,57175,…	ACTB,ACTC1,ACTN4,ACTN1,ADD1,ADD2,ALDOA,ANG,ANXA1,ARRB1,CALR,CAPG,CAPZA1,CAPZA2,CAPZB,CDC42,CFL1,CLN3,CNN2,CRK,EPB41,DMTN,FLNA,FLNB,GRB2,GSN,ITGB1,KRT19,LCP1,LLGL2,MYH9,MYO7B,PAFAH1B1,PAK1,PFN1,PFN2,PLEC,PLS1,PLS3,PRKAR1A,PTK7,RAC2,RAN,FSCN1,SPTA1,SPTAN1,SPTB,SPTBN1,TLN1,TMOD1,TNXB,TPM1,TPM3,TPM4,HSP90B1,VASP,EZR,TAGLN2,IQGAP1,NHERF1,WDR1,PDCD6IP,DNAJB6,ARPC3,ARPC1B,ACTR3,ACTR2,ARPC2,CAP1,PDLIM5,I…	84/546
9_Member	GO Biological Processes	GO:0030029	actin filament-based process	-21.493	-19.015	60,70,81,87,118,119,226,283,301,408,476,811,822,829,830,832,998,1072,1201,1265,1398,2035,2039,2316,2317,2764,2885,2934,3688,3880,3936,3993,4627,4637,4648,5048,5058,5216,5217,5339,5357,5358,5573,5754,5880,5901,6624,6708,6709,6710,6711,7094,7111,7148,7168,7170,7171,7184,7408,7430,8407,8826,9368,9535,9948,10015,10049,10094,10095,10096,10097,10109,10487,10611,10788,11151,11344,23603,28988,29766,50848…	ACTB,ACTC1,ACTN4,ACTN1,ADD1,ADD2,ALDOA,ANG,ANXA1,ARRB1,ATP1A1,CALR,CAPG,CAPZA1,CAPZA2,CAPZB,CDC42,CFL1,CLN3,CNN2,CRK,EPB41,DMTN,FLNA,FLNB,GMFB,GRB2,GSN,ITGB1,KRT19,LCP1,LLGL2,MYH9,MYL6,MYO7B,PAFAH1B1,PAK1,PFN1,PFN2,PLEC,PLS1,PLS3,PRKAR1A,PTK7,RAC2,RAN,FSCN1,SPTA1,SPTAN1,SPTB,SPTBN1,TLN1,TMOD1,TNXB,TPM1,TPM3,TPM4,HSP90B1,VASP,EZR,TAGLN2,IQGAP1,NHERF1,GMFG,WDR1,PDCD6IP,DNAJB6,ARPC3,ARPC1B,ACTR3,ACT…	88/620
9_Member	GO Biological Processes	GO:0097435	supramolecular fiber organization	-20.3315	-17.9192	70,87,118,119,226,283,408,567,637,822,832,998,1072,1265,1471,1832,2039,2280,2316,2934,3326,3688,3837,3848,3851,3854,3857,3858,3861,3880,3936,4648,4926,5048,5339,5357,5358,5573,5880,6622,6624,6708,7094,7111,7148,7168,7170,7171,7184,7408,7430,7431,7846,8407,8826,9948,10049,10094,10095,10096,10097,10109,10409,10487,10519,10788,11151,11344,22919,23435,23603,29766,51466,51673,57026,57175,83481,85477,1…	ACTC1,ACTN1,ADD1,ADD2,ALDOA,ANG,ARRB1,B2M,BID,CAPG,CAPZB,CDC42,CFL1,CNN2,CST3,DSP,DMTN,FKBP1A,FLNA,GSN,HSP90AB1,ITGB1,KPNB1,KRT1,KRT4,KRT6B,KRT9,KRT10,KRT14,KRT19,LCP1,MYO7B,NUMA1,PAFAH1B1,PLEC,PLS1,PLS3,PRKAR1A,RAC2,SNCA,FSCN1,SPTA1,TLN1,TMOD1,TNXB,TPM1,TPM3,TPM4,HSP90B1,VASP,EZR,VIM,TUBA1A,TAGLN2,IQGAP1,WDR1,DNAJB6,ARPC3,ARPC1B,ACTR3,ACTR2,ARPC2,BASP1,CAP1,CIB1,IQGAP2,CORO1A,TWF2,MAPRE1,TARDBP,…	81/560
9_Member	GO Biological Processes	GO:0051129	negative regulation of cellular component organization	-18.987	-16.5971	118,119,302,335,336,337,341,345,347,348,567,822,829,830,832,961,998,999,1072,1191,1265,1471,1803,2039,2288,2664,2665,2729,2764,2876,2934,3021,3146,3178,3183,3192,3273,3304,3306,3309,3312,3339,3428,3920,3958,4000,4070,5048,5216,5217,5716,5793,6622,6708,6709,6710,6711,7037,7057,7111,7175,7431,7520,7533,8301,8634,9370,9535,10049,10105,10111,10399,10498,10519,10857,11151,11315,11344,22919,23603,24139…	ADD1,ADD2,ANXA2,APOA1,APOA2,APOA4,APOC1,APOC3,APOD,APOE,B2M,CAPG,CAPZA1,CAPZA2,CAPZB,CD47,CDC42,CDH1,CFL1,CLU,CNN2,CST3,DPP4,DMTN,FKBP4,GDI1,GDI2,GCLC,GMFB,GPX1,GSN,H3-3B,HMGB1,HNRNPA1,HNRNPC,HNRNPU,HRG,HSPA1B,HSPA2,HSPA5,HSPA8,HSPG2,IFI16,LAMP2,LGALS3,LMNA,TACSTD2,PAFAH1B1,PFN1,PFN2,PSMD10,PTPRG,SNCA,SPTA1,SPTAN1,SPTB,SPTBN1,TFRC,THBS1,TMOD1,TPR,VIM,XRCC5,YWHAH,PICALM,RTCA,ADIPOQ,GMFG,DNAJB6,PPI…	93/740
9_Member	GO Biological Processes	GO:0032271	regulation of protein polymerization	-18.8196	-16.4575	118,119,246,822,829,830,832,1072,1639,2039,2288,2885,2934,3304,3320,4733,4926,5058,5216,5217,5515,6188,6622,6708,6709,6710,6711,7111,7408,10094,10109,11151,11344,22919,22924,23406,24139,26999,29108,29766,51466,51571,51673,85477,136319	ADD1,ADD2,ALOX15,CAPG,CAPZA1,CAPZA2,CAPZB,CFL1,DCTN1,DMTN,FKBP4,GRB2,GSN,HSPA1B,HSP90AA1,DRG1,NUMA1,PAK1,PFN1,PFN2,PPP2CA,RPS3,SNCA,SPTA1,SPTAN1,SPTB,SPTBN1,TMOD1,VASP,ARPC3,ARPC2,CORO1A,TWF2,MAPRE1,MAPRE3,COTL1,EML2,CYFIP2,PYCARD,TMOD3,EVL,CYRIB,TPPP3,SCIN,MTPN	45/202
9_Member	GO Biological Processes	GO:1902903	regulation of supramolecular fiber organization	-18.7067	-16.371	118,119,246,335,348,822,829,830,832,961,998,1072,1191,1639,2039,2288,2316,2764,2876,2885,2934,3304,3312,3339,4070,4733,4926,5058,5216,5217,5345,5515,6050,6188,6622,6708,6709,6710,6711,7111,7168,7408,9535,9948,10094,10109,10519,11151,11315,11344,22919,22924,23406,24139,26999,29108,29766,50848,51466,51571,57026,57175,85477,136319	ADD1,ADD2,ALOX15,APOA1,APOE,CAPG,CAPZA1,CAPZA2,CAPZB,CD47,CDC42,CFL1,CLU,DCTN1,DMTN,FKBP4,FLNA,GMFB,GPX1,GRB2,GSN,HSPA1B,HSPA8,HSPG2,TACSTD2,DRG1,NUMA1,PAK1,PFN1,PFN2,SERPINF2,PPP2CA,RNH1,RPS3,SNCA,SPTA1,SPTAN1,SPTB,SPTBN1,TMOD1,TPM1,VASP,GMFG,WDR1,ARPC3,ARPC2,CIB1,CORO1A,PARK7,TWF2,MAPRE1,MAPRE3,COTL1,EML2,CYFIP2,PYCARD,TMOD3,F11R,EVL,CYRIB,PDXP,CORO1B,SCIN,MTPN	64/395
9_Member	GO Biological Processes	GO:0051493	regulation of cytoskeleton organization	-16.954	-14.7253	118,119,246,335,822,824,829,830,832,961,998,1072,1201,1213,1398,1436,1639,2039,2288,2316,2764,2885,2934,3192,3273,3304,3690,4070,4733,4926,5048,5058,5216,5217,5345,5515,5880,6050,6188,6279,6280,6622,6624,6708,6709,6710,6711,7111,7168,7175,7408,9535,9948,10094,10109,10519,10788,11151,11344,22919,22924,23406,24139,26999,29108,29766,50848,51466,51571,57026,57175,85477,136319,440335	ADD1,ADD2,ALOX15,APOA1,CAPG,CAPN2,CAPZA1,CAPZA2,CAPZB,CD47,CDC42,CFL1,CLN3,CLTC,CRK,CSF1R,DCTN1,DMTN,FKBP4,FLNA,GMFB,GRB2,GSN,HNRNPU,HRG,HSPA1B,ITGB3,TACSTD2,DRG1,NUMA1,PAFAH1B1,PAK1,PFN1,PFN2,SERPINF2,PPP2CA,RAC2,RNH1,RPS3,S100A8,S100A9,SNCA,FSCN1,SPTA1,SPTAN1,SPTB,SPTBN1,TMOD1,TPM1,TPR,VASP,GMFG,WDR1,ARPC3,ARPC2,CIB1,IQGAP2,CORO1A,TWF2,MAPRE1,MAPRE3,COTL1,EML2,CYFIP2,PYCARD,TMOD3,F11R,EVL,CYRIB…	74/547
9_Member	GO Biological Processes	GO:0032970	regulation of actin filament-based process	-15.8392	-13.6622	118,119,246,335,488,822,829,830,832,961,998,1072,1265,1398,1436,1832,2039,2316,2764,2885,2934,3273,3690,3728,4070,4627,5058,5216,5217,5345,5880,6050,6624,6708,6709,6710,6711,6717,7111,7168,7408,9535,9948,10094,10109,10788,11151,11344,23406,26999,29108,29766,50848,51466,51571,57026,57175,85477,136319,440335	ADD1,ADD2,ALOX15,APOA1,ATP2A2,CAPG,CAPZA1,CAPZA2,CAPZB,CD47,CDC42,CFL1,CNN2,CRK,CSF1R,DSP,DMTN,FLNA,GMFB,GRB2,GSN,HRG,ITGB3,JUP,TACSTD2,MYH9,PAK1,PFN1,PFN2,SERPINF2,RAC2,RNH1,FSCN1,SPTA1,SPTAN1,SPTB,SPTBN1,SRI,TMOD1,TPM1,VASP,GMFG,WDR1,ARPC3,ARPC2,IQGAP2,CORO1A,TWF2,COTL1,CYFIP2,PYCARD,TMOD3,F11R,EVL,CYRIB,PDXP,CORO1B,SCIN,MTPN,SMIM22	60/402
9_Member	GO Biological Processes	GO:0090066	regulation of anatomical structure size	-15.5805	-13.4251	118,119,183,246,348,822,829,830,832,999,1072,1201,1311,1382,1401,1994,2039,2243,2244,2266,2335,2664,2729,2730,2876,2885,2934,3043,3320,3688,3827,4313,4478,5048,5058,5216,5217,5345,5357,6271,6647,6648,6708,6709,6710,6711,7111,7408,7430,7873,8301,9368,9798,9943,9948,10094,10109,11151,11344,23406,26999,29108,29766,51466,51571,57026,59342,85477,136319	ADD1,ADD2,AGT,ALOX15,APOE,CAPG,CAPZA1,CAPZA2,CAPZB,CDH1,CFL1,CLN3,COMP,CRABP2,CRP,ELAVL1,DMTN,FGA,FGB,FGG,FN1,GDI1,GCLC,GCLM,GPX1,GRB2,GSN,HBB,HSP90AA1,ITGB1,KNG1,MMP2,MSN,PAFAH1B1,PAK1,PFN1,PFN2,SERPINF2,PLS1,S100A1,SOD1,SOD2,SPTA1,SPTAN1,SPTB,SPTBN1,TMOD1,VASP,EZR,MANF,PICALM,NHERF1,IST1,OXSR1,WDR1,ARPC3,ARPC2,CORO1A,TWF2,COTL1,CYFIP2,PYCARD,TMOD3,EVL,CYRIB,PDXP,SCPEP1,SCIN,MTPN	69/516
9_Member	GO Biological Processes	GO:0007015	actin filament organization	-15.1029	-12.964	70,87,118,119,226,283,408,822,832,998,1072,1265,2039,2316,2934,3936,4648,5339,5357,5358,5880,6624,6708,7111,7168,7170,7171,7184,7408,7430,8407,8826,9948,10094,10095,10096,10097,10109,10487,10788,11151,11344,23603,29766,51466,57026,57175,85477	ACTC1,ACTN1,ADD1,ADD2,ALDOA,ANG,ARRB1,CAPG,CAPZB,CDC42,CFL1,CNN2,DMTN,FLNA,GSN,LCP1,MYO7B,PLEC,PLS1,PLS3,RAC2,FSCN1,SPTA1,TMOD1,TPM1,TPM3,TPM4,HSP90B1,VASP,EZR,TAGLN2,IQGAP1,WDR1,ARPC3,ARPC1B,ACTR3,ACTR2,ARPC2,CAP1,IQGAP2,CORO1A,TWF2,CORO1C,TMOD3,EVL,PDXP,CORO1B,SCIN	48/281
9_Member	GO Biological Processes	GO:0032956	regulation of actin cytoskeleton organization	-14.5664	-12.4513	118,119,246,335,822,829,830,832,961,998,1072,1398,1436,2039,2316,2764,2885,2934,3273,3690,4070,5058,5216,5217,5345,5880,6050,6624,6708,6709,6710,6711,7111,7168,7408,9535,9948,10094,10109,10788,11151,11344,23406,26999,29108,29766,50848,51466,51571,57026,57175,85477,136319,440335	ADD1,ADD2,ALOX15,APOA1,CAPG,CAPZA1,CAPZA2,CAPZB,CD47,CDC42,CFL1,CRK,CSF1R,DMTN,FLNA,GMFB,GRB2,GSN,HRG,ITGB3,TACSTD2,PAK1,PFN1,PFN2,SERPINF2,RAC2,RNH1,FSCN1,SPTA1,SPTAN1,SPTB,SPTBN1,TMOD1,TPM1,VASP,GMFG,WDR1,ARPC3,ARPC2,IQGAP2,CORO1A,TWF2,COTL1,CYFIP2,PYCARD,TMOD3,F11R,EVL,CYRIB,PDXP,CORO1B,SCIN,MTPN,SMIM22	54/357
9_Member	GO Biological Processes	GO:0110053	regulation of actin filament organization	-14.2101	-12.1246	118,119,246,335,822,829,830,832,961,998,1072,2039,2316,2764,2885,2934,4070,5058,5216,5217,5345,6050,6708,6709,6710,6711,7111,7168,7408,9535,9948,10094,10109,11151,11344,23406,26999,29108,29766,50848,51466,51571,57026,57175,85477,136319	ADD1,ADD2,ALOX15,APOA1,CAPG,CAPZA1,CAPZA2,CAPZB,CD47,CDC42,CFL1,DMTN,FLNA,GMFB,GRB2,GSN,TACSTD2,PAK1,PFN1,PFN2,SERPINF2,RNH1,SPTA1,SPTAN1,SPTB,SPTBN1,TMOD1,TPM1,VASP,GMFG,WDR1,ARPC3,ARPC2,CORO1A,TWF2,COTL1,CYFIP2,PYCARD,TMOD3,F11R,EVL,CYRIB,PDXP,CORO1B,SCIN,MTPN	46/274
9_Member	GO Biological Processes	GO:0030833	regulation of actin filament polymerization	-14.0452	-11.9739	118,119,246,822,829,830,832,1072,2039,2885,2934,5216,5217,6708,6709,6710,6711,7111,7408,10094,10109,11151,11344,23406,26999,29108,29766,51466,51571,85477,136319	ADD1,ADD2,ALOX15,CAPG,CAPZA1,CAPZA2,CAPZB,CFL1,DMTN,GRB2,GSN,PFN1,PFN2,SPTA1,SPTAN1,SPTB,SPTBN1,TMOD1,VASP,ARPC3,ARPC2,CORO1A,TWF2,COTL1,CYFIP2,PYCARD,TMOD3,EVL,CYRIB,SCIN,MTPN	31/130
9_Member	GO Biological Processes	GO:0008064	regulation of actin polymerization or depolymerization	-13.8156	-11.7679	118,119,246,822,829,830,832,1072,2039,2885,2934,5216,5217,6708,6709,6710,6711,7111,7408,9948,10094,10109,11151,11344,23406,26999,29108,29766,51466,51571,57026,85477,136319	ADD1,ADD2,ALOX15,CAPG,CAPZA1,CAPZA2,CAPZB,CFL1,DMTN,GRB2,GSN,PFN1,PFN2,SPTA1,SPTAN1,SPTB,SPTBN1,TMOD1,VASP,WDR1,ARPC3,ARPC2,CORO1A,TWF2,COTL1,CYFIP2,PYCARD,TMOD3,EVL,CYRIB,PDXP,SCIN,MTPN	33/150
9_Member	GO Biological Processes	GO:0030832	regulation of actin filament length	-13.5524	-11.5209	118,119,246,822,829,830,832,1072,2039,2885,2934,5216,5217,6708,6709,6710,6711,7111,7408,9948,10094,10109,11151,11344,23406,26999,29108,29766,51466,51571,57026,85477,136319	ADD1,ADD2,ALOX15,CAPG,CAPZA1,CAPZA2,CAPZB,CFL1,DMTN,GRB2,GSN,PFN1,PFN2,SPTA1,SPTAN1,SPTB,SPTBN1,TMOD1,VASP,WDR1,ARPC3,ARPC2,CORO1A,TWF2,COTL1,CYFIP2,PYCARD,TMOD3,EVL,CYRIB,PDXP,SCIN,MTPN	33/153
9_Member	GO Biological Processes	GO:1902904	negative regulation of supramolecular fiber organization	-13.4882	-11.4692	118,119,348,822,829,830,832,1072,1191,2039,2288,2764,2934,3312,3339,4070,5216,6622,6708,6709,6710,6711,7111,9535,10519,11151,11344,22919,24139,29766,50848,51571,57175,85477	ADD1,ADD2,APOE,CAPG,CAPZA1,CAPZA2,CAPZB,CFL1,CLU,DMTN,FKBP4,GMFB,GSN,HSPA8,HSPG2,TACSTD2,PFN1,SNCA,SPTA1,SPTAN1,SPTB,SPTBN1,TMOD1,GMFG,CIB1,CORO1A,TWF2,MAPRE1,EML2,TMOD3,F11R,CYRIB,CORO1B,SCIN	34/163
9_Member	GO Biological Processes	GO:0031333	negative regulation of protein-containing complex assembly	-13.1919	-11.191	118,119,822,829,830,832,998,1191,2039,2288,2934,3146,3309,3312,3428,3920,6622,6708,6709,6710,6711,7111,11315,11344,22919,24139,29766,51571,55737,85477,258010	ADD1,ADD2,CAPG,CAPZA1,CAPZA2,CAPZB,CDC42,CLU,DMTN,FKBP4,GSN,HMGB1,HSPA5,HSPA8,IFI16,LAMP2,SNCA,SPTA1,SPTAN1,SPTB,SPTBN1,TMOD1,PARK7,TWF2,MAPRE1,EML2,TMOD3,CYRIB,VPS35,SCIN,SVIP	31/139
9_Member	GO Biological Processes	GO:0030834	regulation of actin filament depolymerization	-12.9145	-10.9394	118,119,822,829,830,832,1072,2039,2934,6708,6709,6710,6711,7111,9948,11344,29766,57026,85477,136319	ADD1,ADD2,CAPG,CAPZA1,CAPZA2,CAPZB,CFL1,DMTN,GSN,SPTA1,SPTAN1,SPTB,SPTBN1,TMOD1,WDR1,TWF2,TMOD3,PDXP,SCIN,MTPN	20/56
9_Member	GO Biological Processes	GO:0051693	actin filament capping	-12.4459	-10.5182	118,119,822,829,830,832,2039,2934,6708,6709,6710,6711,7111,11344,29766,85477	ADD1,ADD2,CAPG,CAPZA1,CAPZA2,CAPZB,DMTN,GSN,SPTA1,SPTAN1,SPTB,SPTBN1,TMOD1,TWF2,TMOD3,SCIN	16/35
9_Member	GO Biological Processes	GO:0032272	negative regulation of protein polymerization	-12.3873	-10.4744	118,119,822,829,830,832,2039,2288,2934,6622,6708,6709,6710,6711,7111,11344,22919,24139,29766,51571,85477	ADD1,ADD2,CAPG,CAPZA1,CAPZA2,CAPZB,DMTN,FKBP4,GSN,SNCA,SPTA1,SPTAN1,SPTB,SPTBN1,TMOD1,TWF2,MAPRE1,EML2,TMOD3,CYRIB,SCIN	21/66
9_Member	GO Biological Processes	GO:0030835	negative regulation of actin filament depolymerization	-12.3255	-10.4197	118,119,822,829,830,832,1072,2039,2934,6708,6709,6710,6711,7111,11344,29766,85477	ADD1,ADD2,CAPG,CAPZA1,CAPZA2,CAPZB,CFL1,DMTN,GSN,SPTA1,SPTAN1,SPTB,SPTBN1,TMOD1,TWF2,TMOD3,SCIN	17/41
9_Member	GO Biological Processes	GO:0032535	regulation of cellular component size	-12.0379	-10.1552	118,119,246,348,822,829,830,832,999,1072,1201,1382,1994,2039,2335,2664,2885,2934,3320,4478,5048,5058,5216,5217,5357,6708,6709,6710,6711,7111,7408,7430,8301,9368,9798,9943,9948,10094,10109,11151,11344,23406,26999,29108,29766,51466,51571,57026,85477,136319	ADD1,ADD2,ALOX15,APOE,CAPG,CAPZA1,CAPZA2,CAPZB,CDH1,CFL1,CLN3,CRABP2,ELAVL1,DMTN,FN1,GDI1,GRB2,GSN,HSP90AA1,MSN,PAFAH1B1,PAK1,PFN1,PFN2,PLS1,SPTA1,SPTAN1,SPTB,SPTBN1,TMOD1,VASP,EZR,PICALM,NHERF1,IST1,OXSR1,WDR1,ARPC3,ARPC2,CORO1A,TWF2,COTL1,CYFIP2,PYCARD,TMOD3,EVL,CYRIB,PDXP,SCIN,MTPN	50/361
9_Member	GO Biological Processes	GO:0051494	negative regulation of cytoskeleton organization	-10.6704	-8.85435	118,119,822,829,830,832,1072,2039,2288,2764,2934,4070,5216,6622,6708,6709,6710,6711,7111,9535,10519,11151,11344,22919,24139,29766,50848,51571,57175,85477	ADD1,ADD2,CAPG,CAPZA1,CAPZA2,CAPZB,CFL1,DMTN,FKBP4,GMFB,GSN,TACSTD2,PFN1,SNCA,SPTA1,SPTAN1,SPTB,SPTBN1,TMOD1,GMFG,CIB1,CORO1A,TWF2,MAPRE1,EML2,TMOD3,F11R,CYRIB,CORO1B,SCIN	30/161
9_Member	GO Biological Processes	GO:0030837	negative regulation of actin filament polymerization	-10.3654	-8.56074	118,119,822,829,830,832,2039,2934,6708,6709,6710,6711,7111,11344,29766,51571,85477	ADD1,ADD2,CAPG,CAPZA1,CAPZA2,CAPZB,DMTN,GSN,SPTA1,SPTAN1,SPTB,SPTBN1,TMOD1,TWF2,TMOD3,CYRIB,SCIN	17/52
9_Member	GO Biological Processes	GO:1901879	regulation of protein depolymerization	-9.80685	-8.05192	118,119,444,822,829,830,832,1072,2039,2934,6708,6709,6710,6711,7111,9948,10519,11344,29766,57026,85477,136319	ADD1,ADD2,ASPH,CAPG,CAPZA1,CAPZA2,CAPZB,CFL1,DMTN,GSN,SPTA1,SPTAN1,SPTB,SPTBN1,TMOD1,WDR1,CIB1,TWF2,TMOD3,PDXP,SCIN,MTPN	22/96
9_Member	GO Biological Processes	GO:0043244	regulation of protein-containing complex disassembly	-9.66851	-7.92188	1,118,119,444,822,829,830,832,1072,1201,1984,2039,2934,5499,6708,6709,6710,6711,7111,9948,10519,11344,29766,57026,85477,136319	A1BG,ADD1,ADD2,ASPH,CAPG,CAPZA1,CAPZA2,CAPZB,CFL1,CLN3,EIF5A,DMTN,GSN,PPP1CA,SPTA1,SPTAN1,SPTB,SPTBN1,TMOD1,WDR1,CIB1,TWF2,TMOD3,PDXP,SCIN,MTPN	26/135
9_Member	GO Biological Processes	GO:0010639	negative regulation of organelle organization	-9.49272	-7.76065	118,119,822,829,830,832,1072,1191,2039,2288,2665,2729,2764,2876,2934,3021,3178,3183,3192,4000,4070,5216,5716,6622,6708,6709,6710,6711,7037,7111,7175,9535,10105,10111,10519,11151,11344,22919,24139,29766,50848,51571,57175,85477	ADD1,ADD2,CAPG,CAPZA1,CAPZA2,CAPZB,CFL1,CLU,DMTN,FKBP4,GDI2,GCLC,GMFB,GPX1,GSN,H3-3B,HNRNPA1,HNRNPC,HNRNPU,LMNA,TACSTD2,PFN1,PSMD10,SNCA,SPTA1,SPTAN1,SPTB,SPTBN1,TFRC,TMOD1,TPR,GMFG,PPIF,RAD50,CIB1,CORO1A,TWF2,MAPRE1,EML2,TMOD3,F11R,CYRIB,CORO1B,SCIN	44/345
9_Member	GO Biological Processes	GO:1901880	negative regulation of protein depolymerization	-8.7977	-7.12223	118,119,822,829,830,832,1072,2039,2934,6708,6709,6710,6711,7111,10519,11344,29766,85477	ADD1,ADD2,CAPG,CAPZA1,CAPZA2,CAPZB,CFL1,DMTN,GSN,SPTA1,SPTAN1,SPTB,SPTBN1,TMOD1,CIB1,TWF2,TMOD3,SCIN	18/72
9_Member	GO Biological Processes	GO:0043242	negative regulation of protein-containing complex disassembly	-7.83003	-6.21689	118,119,822,829,830,832,1072,2039,2934,6708,6709,6710,6711,7111,10519,11344,29766,85477	ADD1,ADD2,CAPG,CAPZA1,CAPZA2,CAPZB,CFL1,DMTN,GSN,SPTA1,SPTAN1,SPTB,SPTBN1,TMOD1,CIB1,TWF2,TMOD3,SCIN	18/82
9_Member	GO Biological Processes	GO:0051016	barbed-end actin filament capping	-7.16812	-5.61584	118,119,822,829,830,832,2934,11344,85477	ADD1,ADD2,CAPG,CAPZA1,CAPZA2,CAPZB,GSN,TWF2,SCIN	9/20
10_Summary	GO Biological Processes	GO:0043603	amide metabolic process	-22.4403	-19.8953	1,47,102,290,327,335,383,427,435,590,686,1369,1512,1522,1738,1743,1803,2194,2271,2539,2717,2720,2729,2730,2739,2760,2876,2936,2937,2938,2939,2946,2947,2948,2950,2954,3029,3073,3074,3158,3295,3416,3417,4258,4522,4669,4817,4830,4860,4967,5034,5066,5160,5547,5550,6622,6647,6648,7498,7511,9218,9375,9446,10007,10135,10591,27429,54187,54677,55577,60490,80347,132789,191,642,2328,4025,4144,4357,4482,4507…	A1BG,ACLY,ADAM10,ANPEP,APEH,APOA1,ARG1,ASAH1,ASL,BCHE,BTD,CPN1,CTSH,CTSZ,DLD,DLST,DPP4,FASN,FH,G6PD,GLA,GLB1,GCLC,GCLM,GLO1,GM2A,GPX1,GSR,GSS,GSTA1,GSTA2,GSTM2,GSTM3,GSTM4,GSTP1,GSTZ1,HAGH,HEXA,HEXB,HMGCS2,HSD17B4,IDE,IDH1,MGST2,MTHFD1,NAGLU,NIT1,NME1,PNP,OGDH,P4HB,PAM,PDHA1,PRCP,PREP,SNCA,SOD1,SOD2,XDH,XPNPEP1,VAPA,TM9SF2,GSTO1,GNPDA1,NAMPT,DNPH1,HTRA2,NANS,CROT,NAGK,PPCDC,COASY,GNPDA2,AHCY,BLMH…	105/-
10_Member	GO Biological Processes	GO:0043603	amide metabolic process	-22.4403	-19.8953	1,47,102,290,327,335,383,427,435,590,686,1369,1512,1522,1738,1743,1803,2194,2271,2539,2717,2720,2729,2730,2739,2760,2876,2936,2937,2938,2939,2946,2947,2948,2950,2954,3029,3073,3074,3158,3295,3416,3417,4258,4522,4669,4817,4830,4860,4967,5034,5066,5160,5547,5550,6622,6647,6648,7498,7511,9218,9375,9446,10007,10135,10591,27429,54187,54677,55577,60490,80347,132789	A1BG,ACLY,ADAM10,ANPEP,APEH,APOA1,ARG1,ASAH1,ASL,BCHE,BTD,CPN1,CTSH,CTSZ,DLD,DLST,DPP4,FASN,FH,G6PD,GLA,GLB1,GCLC,GCLM,GLO1,GM2A,GPX1,GSR,GSS,GSTA1,GSTA2,GSTM2,GSTM3,GSTM4,GSTP1,GSTZ1,HAGH,HEXA,HEXB,HMGCS2,HSD17B4,IDE,IDH1,MGST2,MTHFD1,NAGLU,NIT1,NME1,PNP,OGDH,P4HB,PAM,PDHA1,PRCP,PREP,SNCA,SOD1,SOD2,XDH,XPNPEP1,VAPA,TM9SF2,GSTO1,GNPDA1,NAMPT,DNPH1,HTRA2,NANS,CROT,NAGK,PPCDC,COASY,GNPDA2	73/431
10_Member	GO Biological Processes	GO:0006790	sulfur compound metabolic process	-18.8761	-16.5002	1,47,191,642,686,1738,1743,2194,2328,2539,2729,2730,2739,2876,2936,2937,2938,2939,2946,2947,2948,2950,2954,3029,3158,3295,3417,4025,4144,4258,4357,4482,4507,4522,4830,4967,5160,6611,6622,6647,6648,9317,9446,10327,27430,54677,58472,58478,60490,80347,84245,84836	A1BG,ACLY,AHCY,BLMH,BTD,DLD,DLST,FASN,FMO3,G6PD,GCLC,GCLM,GLO1,GPX1,GSR,GSS,GSTA1,GSTA2,GSTM2,GSTM3,GSTM4,GSTP1,GSTZ1,HAGH,HMGCS2,HSD17B4,IDH1,LPO,MAT2A,MGST2,MPST,MSRA,MTAP,MTHFD1,NME1,OGDH,PDHA1,SMS,SNCA,SOD1,SOD2,PTER,GSTO1,AKR1A1,MAT2B,CROT,SQOR,ENOPH1,PPCDC,COASY,MRI1,ABHD14B	52/267
10_Member	GO Biological Processes	GO:0006575	modified amino acid metabolic process	-17.3008	-15.0411	1,223,471,501,1152,1428,1508,2539,2628,2729,2730,2739,2806,2876,2936,2937,2938,2939,2946,2947,2948,2950,2954,3029,3417,4258,4522,5034,5447,6622,6647,6648,8659,8836,9446,10404,10840,51449,54677,87769,548596	A1BG,ALDH9A1,ATIC,ALDH7A1,CKB,CRYM,CTSB,G6PD,GATM,GCLC,GCLM,GLO1,GOT2,GPX1,GSR,GSS,GSTA1,GSTA2,GSTM2,GSTM3,GSTM4,GSTP1,GSTZ1,HAGH,IDH1,MGST2,MTHFD1,P4HB,POR,SNCA,SOD1,SOD2,ALDH4A1,GGH,GSTO1,CPQ,ALDH1L1,PCYOX1,CROT,GGACT,CKMT1A	41/183
10_Member	GO Biological Processes	GO:0006749	glutathione metabolic process	-14.5994	-12.4804	1,2539,2729,2730,2739,2876,2936,2937,2938,2939,2946,2947,2948,2950,2954,3029,3417,4258,6622,6647,6648,9446	A1BG,G6PD,GCLC,GCLM,GLO1,GPX1,GSR,GSS,GSTA1,GSTA2,GSTM2,GSTM3,GSTM4,GSTP1,GSTZ1,HAGH,IDH1,MGST2,SNCA,SOD1,SOD2,GSTO1	22/59
10_Member	GO Biological Processes	GO:0044272	sulfur compound biosynthetic process	-9.62449	-7.88114	1,47,1738,2194,2328,2729,2730,2937,2938,2950,3029,4144,4258,4357,4507,4522,5160,10327,27430,58478,60490,80347,84245	A1BG,ACLY,DLD,FASN,FMO3,GCLC,GCLM,GSS,GSTA1,GSTP1,HAGH,MAT2A,MGST2,MPST,MTAP,MTHFD1,PDHA1,AKR1A1,MAT2B,ENOPH1,PPCDC,COASY,MRI1	23/107
10_Member	GO Biological Processes	GO:0043604	amide biosynthetic process	-3.9417	-2.7452	1,47,383,427,435,1738,2194,2271,2729,2730,2937,3029,4258,5066,5160,9218,54187,60490,80347	A1BG,ACLY,ARG1,ASAH1,ASL,DLD,FASN,FH,GCLC,GCLM,GSS,HAGH,MGST2,PAM,PDHA1,VAPA,NANS,PPCDC,COASY	19/163
11_Summary	GO Biological Processes	GO:0043254	regulation of protein-containing complex assembly	-22.0112	-19.4947	118,119,246,348,637,822,829,830,832,998,1072,1191,1639,1981,2039,2288,2885,2934,3021,3146,3273,3304,3309,3312,3320,3428,3920,3931,3936,3958,4478,4733,4926,5058,5216,5217,5515,5706,5908,6188,6622,6624,6708,6709,6710,6711,7037,7111,7408,7415,7453,8775,10094,10109,10399,11151,11315,11344,22919,22924,23406,24139,26999,29108,29766,51466,51571,51673,55737,55832,85477,136319,258010,86,286,301,302,335,90…	ADD1,ADD2,ALOX15,APOE,BID,CAPG,CAPZA1,CAPZA2,CAPZB,CDC42,CFL1,CLU,DCTN1,EIF4G1,DMTN,FKBP4,GRB2,GSN,H3-3B,HMGB1,HRG,HSPA1B,HSPA5,HSPA8,HSP90AA1,IFI16,LAMP2,LCAT,LCP1,LGALS3,MSN,DRG1,NUMA1,PAK1,PFN1,PFN2,PPP2CA,PSMC6,RAP1B,RPS3,SNCA,FSCN1,SPTA1,SPTAN1,SPTB,SPTBN1,TFRC,TMOD1,VASP,VCP,WARS1,NAPA,ARPC3,ARPC2,RACK1,CORO1A,PARK7,TWF2,MAPRE1,MAPRE3,COTL1,EML2,CYFIP2,PYCARD,TMOD3,EVL,CYRIB,TPPP3,VPS35,CAN…	120/-
11_Member	GO Biological Processes	GO:0043254	regulation of protein-containing complex assembly	-22.0112	-19.4947	118,119,246,348,637,822,829,830,832,998,1072,1191,1639,1981,2039,2288,2885,2934,3021,3146,3273,3304,3309,3312,3320,3428,3920,3931,3936,3958,4478,4733,4926,5058,5216,5217,5515,5706,5908,6188,6622,6624,6708,6709,6710,6711,7037,7111,7408,7415,7453,8775,10094,10109,10399,11151,11315,11344,22919,22924,23406,24139,26999,29108,29766,51466,51571,51673,55737,55832,85477,136319,258010	ADD1,ADD2,ALOX15,APOE,BID,CAPG,CAPZA1,CAPZA2,CAPZB,CDC42,CFL1,CLU,DCTN1,EIF4G1,DMTN,FKBP4,GRB2,GSN,H3-3B,HMGB1,HRG,HSPA1B,HSPA5,HSPA8,HSP90AA1,IFI16,LAMP2,LCAT,LCP1,LGALS3,MSN,DRG1,NUMA1,PAK1,PFN1,PFN2,PPP2CA,PSMC6,RAP1B,RPS3,SNCA,FSCN1,SPTA1,SPTAN1,SPTB,SPTBN1,TFRC,TMOD1,VASP,VCP,WARS1,NAPA,ARPC3,ARPC2,RACK1,CORO1A,PARK7,TWF2,MAPRE1,MAPRE3,COTL1,EML2,CYFIP2,PYCARD,TMOD3,EVL,CYRIB,TPPP3,VPS35,CAN…	73/438
11_Member	GO Biological Processes	GO:0010638	positive regulation of organelle organization	-13.0287	-11.0395	86,246,286,301,302,335,637,908,961,998,1072,1499,1634,1639,2316,2885,2934,3178,3181,3184,3304,3320,3936,4318,4478,4733,4926,5058,5216,5217,5305,5345,5532,6188,6382,6421,6622,6624,6742,6950,7168,7175,7408,8607,9555,9696,9948,10015,10109,10111,10574,10575,10576,10694,10728,22919,22948,29108,51024,51466,54732,55737,57026,85477	ACTL6A,ALOX15,ANK1,ANXA1,ANXA2,APOA1,BID,CCT6A,CD47,CDC42,CFL1,CTNNB1,DCN,DCTN1,FLNA,GRB2,GSN,HNRNPA1,HNRNPA2B1,HNRNPD,HSPA1B,HSP90AA1,LCP1,MMP9,MSN,DRG1,NUMA1,PAK1,PFN1,PFN2,PIP4K2A,SERPINF2,PPP3CB,RPS3,SDC1,SFPQ,SNCA,FSCN1,SSBP1,TCP1,TPM1,TPR,VASP,RUVBL1,MACROH2A1,CROCC,WDR1,PDCD6IP,ARPC2,RAD50,CCT7,CCT4,CCT2,CCT8,PTGES3,MAPRE1,CCT5,PYCARD,FIS1,EVL,TMED9,VPS35,PDXP,SCIN	64/514
11_Member	GO Biological Processes	GO:0031334	positive regulation of protein-containing complex assembly	-10.2376	-8.45137	246,637,1191,1639,1981,2885,3304,3320,3936,3958,4478,4733,4926,5058,5216,5217,5515,5706,5908,6188,6622,6624,7037,7408,7415,7453,10109,10399,11315,22919,29108,51466,51673,55832	ALOX15,BID,CLU,DCTN1,EIF4G1,GRB2,HSPA1B,HSP90AA1,LCP1,LGALS3,MSN,DRG1,NUMA1,PAK1,PFN1,PFN2,PPP2CA,PSMC6,RAP1B,RPS3,SNCA,FSCN1,TFRC,VASP,VCP,WARS1,ARPC2,RACK1,PARK7,MAPRE1,PYCARD,EVL,TPPP3,CAND1	34/210
11_Member	GO Biological Processes	GO:0044089	positive regulation of cellular component biogenesis	-9.04181	-7.35214	1,183,246,335,348,637,961,998,1072,1191,1639,1981,2316,2885,3273,3304,3320,3556,3936,3958,4478,4733,4926,5058,5216,5217,5305,5345,5515,5705,5706,5880,5908,6188,6382,6622,6624,7037,7168,7175,7408,7415,7453,9696,10015,10096,10097,10109,10211,10399,11315,11344,22919,29108,51466,51673,55832	A1BG,AGT,ALOX15,APOA1,APOE,BID,CD47,CDC42,CFL1,CLU,DCTN1,EIF4G1,FLNA,GRB2,HRG,HSPA1B,HSP90AA1,IL1RAP,LCP1,LGALS3,MSN,DRG1,NUMA1,PAK1,PFN1,PFN2,PIP4K2A,SERPINF2,PPP2CA,PSMC5,PSMC6,RAC2,RAP1B,RPS3,SDC1,SNCA,FSCN1,TFRC,TPM1,TPR,VASP,VCP,WARS1,CROCC,PDCD6IP,ACTR3,ACTR2,ARPC2,FLOT1,RACK1,PARK7,TWF2,MAPRE1,PYCARD,EVL,TPPP3,CAND1	57/534
11_Member	GO Biological Processes	GO:1902905	positive regulation of supramolecular fiber organization	-9.01735	-7.332	246,335,348,961,998,1072,1191,1639,2316,2876,2885,2934,3304,4733,4926,5058,5216,5217,5345,6188,7168,7408,9948,10109,22919,29108,51466,57026,85477	ALOX15,APOA1,APOE,CD47,CDC42,CFL1,CLU,DCTN1,FLNA,GPX1,GRB2,GSN,HSPA1B,DRG1,NUMA1,PAK1,PFN1,PFN2,SERPINF2,RPS3,TPM1,VASP,WDR1,ARPC2,MAPRE1,PYCARD,EVL,PDXP,SCIN	29/176
11_Member	GO Biological Processes	GO:0051495	positive regulation of cytoskeleton organization	-6.43802	-4.96963	246,335,961,998,1072,1639,2316,2885,2934,3304,4733,4926,5058,5216,5217,5345,6188,7168,7408,9948,10109,22919,29108,51466,57026,85477	ALOX15,APOA1,CD47,CDC42,CFL1,DCTN1,FLNA,GRB2,GSN,HSPA1B,DRG1,NUMA1,PAK1,PFN1,PFN2,SERPINF2,RPS3,TPM1,VASP,WDR1,ARPC2,MAPRE1,PYCARD,EVL,PDXP,SCIN	26/191
11_Member	GO Biological Processes	GO:0032273	positive regulation of protein polymerization	-6.35518	-4.90203	246,1639,2885,3304,3320,4733,4926,5058,5216,5217,6188,7408,10109,22919,29108,51466,51673	ALOX15,DCTN1,GRB2,HSPA1B,HSP90AA1,DRG1,NUMA1,PAK1,PFN1,PFN2,RPS3,VASP,ARPC2,MAPRE1,PYCARD,EVL,TPPP3	17/91
11_Member	GO Biological Processes	GO:0030838	positive regulation of actin filament polymerization	-2.72044	-1.72071	246,2885,5216,5217,7408,10109,29108,51466	ALOX15,GRB2,PFN1,PFN2,VASP,ARPC2,PYCARD,EVL	8/52
12_Summary	GO Biological Processes	GO:0006081	aldehyde metabolic process	-21.7685	-19.2815	1,128,216,217,218,221,223,224,501,2098,2739,3029,3417,3418,5950,6888,7086,7167,8566,8574,8644,9380,10327,11315,22934,23729,26007,55163,57026,81888	A1BG,ADH5,ALDH1A1,ALDH2,ALDH3A1,ALDH3B1,ALDH9A1,ALDH3A2,ALDH7A1,ESD,GLO1,HAGH,IDH1,IDH2,RBP4,TALDO1,TKT,TPI1,PDXK,AKR7A2,AKR1C3,GRHPR,AKR1A1,PARK7,RPIA,SHPK,TKFC,PNPO,PDXP,HYI	30/-
12_Member	GO Biological Processes	GO:0006081	aldehyde metabolic process	-21.7685	-19.2815	1,128,216,217,218,221,223,224,501,2098,2739,3029,3417,3418,5950,6888,7086,7167,8566,8574,8644,9380,10327,11315,22934,23729,26007,55163,57026,81888	A1BG,ADH5,ALDH1A1,ALDH2,ALDH3A1,ALDH3B1,ALDH9A1,ALDH3A2,ALDH7A1,ESD,GLO1,HAGH,IDH1,IDH2,RBP4,TALDO1,TKT,TPI1,PDXK,AKR7A2,AKR1C3,GRHPR,AKR1A1,PARK7,RPIA,SHPK,TKFC,PNPO,PDXP,HYI	30/70
13_Summary	GO Biological Processes	GO:1900047	negative regulation of hemostasis	-20.5979	-18.1621	302,348,350,710,928,1311,1361,2147,2160,2161,2243,2244,2266,2811,3273,3818,3827,3848,5055,5340,5345,5624,5627,7103,7448,308,462,7001,7057,325,1398,83481,135228,6774,8634,301,2039,3146,3688	ANXA2,APOE,APOH,SERPING1,CD9,COMP,CPB2,F2,F11,F12,FGA,FGB,FGG,GP1BA,HRG,KLKB1,KNG1,KRT1,SERPINB2,PLG,SERPINF2,PROC,PROS1,TSPAN8,VTN,ANXA5,SERPINC1,PRDX2,THBS1,APCS,CRK,EPPK1,CD109,STAT3,RTCA,ANXA1,DMTN,HMGB1,ITGB1	39/-
13_Member	GO Biological Processes	GO:1900047	negative regulation of hemostasis	-20.5979	-18.1621	302,348,350,710,928,1311,1361,2147,2160,2161,2243,2244,2266,2811,3273,3818,3827,3848,5055,5340,5345,5624,5627,7103,7448	ANXA2,APOE,APOH,SERPING1,CD9,COMP,CPB2,F2,F11,F12,FGA,FGB,FGG,GP1BA,HRG,KLKB1,KNG1,KRT1,SERPINB2,PLG,SERPINF2,PROC,PROS1,TSPAN8,VTN	25/49
13_Member	GO Biological Processes	GO:0050819	negative regulation of coagulation	-19.7752	-17.3704	302,308,348,350,710,928,1361,2147,2160,2161,2243,2244,2266,2811,3273,3818,3827,3848,5055,5340,5345,5624,5627,7103,7448	ANXA2,ANXA5,APOE,APOH,SERPING1,CD9,CPB2,F2,F11,F12,FGA,FGB,FGG,GP1BA,HRG,KLKB1,KNG1,KRT1,SERPINB2,PLG,SERPINF2,PROC,PROS1,TSPAN8,VTN	25/52
13_Member	GO Biological Processes	GO:0030195	negative regulation of blood coagulation	-19.5278	-17.1304	302,348,350,710,928,1361,2147,2160,2161,2243,2244,2266,2811,3273,3818,3827,3848,5055,5340,5345,5624,5627,7103,7448	ANXA2,APOE,APOH,SERPING1,CD9,CPB2,F2,F11,F12,FGA,FGB,FGG,GP1BA,HRG,KLKB1,KNG1,KRT1,SERPINB2,PLG,SERPINF2,PROC,PROS1,TSPAN8,VTN	24/48
13_Member	GO Biological Processes	GO:1900046	regulation of hemostasis	-18.98	-16.5971	302,348,350,462,710,928,1311,1361,2147,2160,2161,2243,2244,2266,2811,3273,3818,3827,3848,5055,5340,5345,5624,5627,7001,7057,7103,7448	ANXA2,APOE,APOH,SERPINC1,SERPING1,CD9,COMP,CPB2,F2,F11,F12,FGA,FGB,FGG,GP1BA,HRG,KLKB1,KNG1,KRT1,SERPINB2,PLG,SERPINF2,PROC,PROS1,PRDX2,THBS1,TSPAN8,VTN	28/72
13_Member	GO Biological Processes	GO:0061045	negative regulation of wound healing	-18.7884	-16.4397	302,325,348,350,710,928,1361,1398,2147,2160,2161,2243,2244,2266,2811,3273,3818,3827,3848,5055,5340,5345,5624,5627,7103,7448,83481,135228	ANXA2,APCS,APOE,APOH,SERPING1,CD9,CPB2,CRK,F2,F11,F12,FGA,FGB,FGG,GP1BA,HRG,KLKB1,KNG1,KRT1,SERPINB2,PLG,SERPINF2,PROC,PROS1,TSPAN8,VTN,EPPK1,CD109	28/73
13_Member	GO Biological Processes	GO:0042730	fibrinolysis	-18.7766	-16.4344	302,710,1361,2147,2161,2243,2244,2266,2811,3273,3818,3848,5055,5340,5345,5627	ANXA2,SERPING1,CPB2,F2,F12,FGA,FGB,FGG,GP1BA,HRG,KLKB1,KRT1,SERPINB2,PLG,SERPINF2,PROS1	16/19
13_Member	GO Biological Processes	GO:0050818	regulation of coagulation	-18.235	-15.9301	302,308,348,350,462,710,928,1361,2147,2160,2161,2243,2244,2266,2811,3273,3818,3827,3848,5055,5340,5345,5624,5627,7001,7057,7103,7448	ANXA2,ANXA5,APOE,APOH,SERPINC1,SERPING1,CD9,CPB2,F2,F11,F12,FGA,FGB,FGG,GP1BA,HRG,KLKB1,KNG1,KRT1,SERPINB2,PLG,SERPINF2,PROC,PROS1,PRDX2,THBS1,TSPAN8,VTN	28/76
13_Member	GO Biological Processes	GO:0030193	regulation of blood coagulation	-18.216	-15.917	302,348,350,462,710,928,1361,2147,2160,2161,2243,2244,2266,2811,3273,3818,3827,3848,5055,5340,5345,5624,5627,7001,7057,7103,7448	ANXA2,APOE,APOH,SERPINC1,SERPING1,CD9,CPB2,F2,F11,F12,FGA,FGB,FGG,GP1BA,HRG,KLKB1,KNG1,KRT1,SERPINB2,PLG,SERPINF2,PROC,PROS1,PRDX2,THBS1,TSPAN8,VTN	27/70
13_Member	GO Biological Processes	GO:1903035	negative regulation of response to wounding	-17.0151	-14.7763	302,325,348,350,710,928,1361,1398,2147,2160,2161,2243,2244,2266,2811,3273,3818,3827,3848,5055,5340,5345,5624,5627,6774,7103,7448,8634,83481,135228	ANXA2,APCS,APOE,APOH,SERPING1,CD9,CPB2,CRK,F2,F11,F12,FGA,FGB,FGG,GP1BA,HRG,KLKB1,KNG1,KRT1,SERPINB2,PLG,SERPINF2,PROC,PROS1,STAT3,TSPAN8,VTN,RTCA,EPPK1,CD109	30/97
13_Member	GO Biological Processes	GO:0061041	regulation of wound healing	-16.5685	-14.3497	301,302,325,348,350,462,710,928,1361,1398,2039,2147,2160,2161,2243,2244,2266,2811,3146,3273,3688,3818,3827,3848,5055,5340,5345,5624,5627,7001,7057,7103,7448,83481,135228	ANXA1,ANXA2,APCS,APOE,APOH,SERPINC1,SERPING1,CD9,CPB2,CRK,DMTN,F2,F11,F12,FGA,FGB,FGG,GP1BA,HMGB1,HRG,ITGB1,KLKB1,KNG1,KRT1,SERPINB2,PLG,SERPINF2,PROC,PROS1,PRDX2,THBS1,TSPAN8,VTN,EPPK1,CD109	35/139
13_Member	GO Biological Processes	GO:1903034	regulation of response to wounding	-14.4841	-12.3833	301,302,325,348,350,462,710,928,1361,1398,2039,2147,2160,2161,2243,2244,2266,2811,3146,3273,3688,3818,3827,3848,5055,5340,5345,5624,5627,6774,7001,7057,7103,7448,8634,83481,135228	ANXA1,ANXA2,APCS,APOE,APOH,SERPINC1,SERPING1,CD9,CPB2,CRK,DMTN,F2,F11,F12,FGA,FGB,FGG,GP1BA,HMGB1,HRG,ITGB1,KLKB1,KNG1,KRT1,SERPINB2,PLG,SERPINF2,PROC,PROS1,STAT3,PRDX2,THBS1,TSPAN8,VTN,RTCA,EPPK1,CD109	37/179
13_Member	GO Biological Processes	GO:0051917	regulation of fibrinolysis	-9.39304	-7.67659	350,2147,2160,2161,3273,3818,5340,5345,7057,7448	APOH,F2,F11,F12,HRG,KLKB1,PLG,SERPINF2,THBS1,VTN	10/17
13_Member	GO Biological Processes	GO:0051918	negative regulation of fibrinolysis	-6.67389	-5.1796	350,2147,3273,5340,5345,7057,7448	APOH,F2,HRG,PLG,SERPINF2,THBS1,VTN	7/12
13_Member	GO Biological Processes	GO:0030194	positive regulation of blood coagulation	-6.00308	-4.58226	350,2147,2161,3273,5340,5345,7001,7057,7448	APOH,F2,F12,HRG,PLG,SERPINF2,PRDX2,THBS1,VTN	9/26
13_Member	GO Biological Processes	GO:1900048	positive regulation of hemostasis	-6.00308	-4.58226	350,2147,2161,3273,5340,5345,7001,7057,7448	APOH,F2,F12,HRG,PLG,SERPINF2,PRDX2,THBS1,VTN	9/26
13_Member	GO Biological Processes	GO:0050820	positive regulation of coagulation	-5.41185	-4.04731	350,2147,2161,3273,5340,5345,7001,7057,7448	APOH,F2,F12,HRG,PLG,SERPINF2,PRDX2,THBS1,VTN	9/30
13_Member	GO Biological Processes	GO:0090303	positive regulation of wound healing	-5.34914	-3.98979	301,350,2039,2147,2161,3146,3273,3688,5340,5345,7001,7057,7448	ANXA1,APOH,DMTN,F2,F12,HMGB1,HRG,ITGB1,PLG,SERPINF2,PRDX2,THBS1,VTN	13/65
13_Member	GO Biological Processes	GO:1903036	positive regulation of response to wounding	-4.57646	-3.2992	301,350,2039,2147,2161,3146,3273,3688,5340,5345,7001,7057,7448	ANXA1,APOH,DMTN,F2,F12,HMGB1,HRG,ITGB1,PLG,SERPINF2,PRDX2,THBS1,VTN	13/76
14_Summary	GO Biological Processes	GO:0016485	protein processing	-20.561	-18.1332	1,102,290,350,590,715,716,824,836,1201,1311,1362,1369,1512,1520,1522,1675,1803,2158,2160,2161,2220,2243,2244,2266,2734,3083,3240,3816,3818,4153,4669,5034,5230,5340,5547,5550,5552,5641,5648,5653,8547,26085,27429,51279,63929,84301	A1BG,ADAM10,ANPEP,APOH,BCHE,C1R,C1S,CAPN2,CASP3,CLN3,COMP,CPD,CPN1,CTSH,CTSS,CTSZ,CFD,DPP4,F9,F11,F12,FCN2,FGA,FGB,FGG,GLG1,HGFAC,HP,KLK1,KLKB1,MBL2,NAGLU,P4HB,PGK1,PLG,PRCP,PREP,SRGN,LGMN,MASP1,KLK6,FCN3,KLK13,HTRA2,C1RL,XPNPEP3,DDI2	47/-
14_Member	GO Biological Processes	GO:0016485	protein processing	-20.561	-18.1332	1,102,290,350,590,715,716,824,836,1201,1311,1362,1369,1512,1520,1522,1675,1803,2158,2160,2161,2220,2243,2244,2266,2734,3083,3240,3816,3818,4153,4669,5034,5230,5340,5547,5550,5552,5641,5648,5653,8547,26085,27429,51279,63929,84301	A1BG,ADAM10,ANPEP,APOH,BCHE,C1R,C1S,CAPN2,CASP3,CLN3,COMP,CPD,CPN1,CTSH,CTSS,CTSZ,CFD,DPP4,F9,F11,F12,FCN2,FGA,FGB,FGG,GLG1,HGFAC,HP,KLK1,KLKB1,MBL2,NAGLU,P4HB,PGK1,PLG,PRCP,PREP,SRGN,LGMN,MASP1,KLK6,FCN3,KLK13,HTRA2,C1RL,XPNPEP3,DDI2	47/201
14_Member	GO Biological Processes	GO:0031638	zymogen activation	-17.1644	-14.9205	350,715,716,1512,1675,2158,2160,2161,2220,2243,2244,2266,3083,3240,3816,3818,4153,5230,5648,8547,51279	APOH,C1R,C1S,CTSH,CFD,F9,F11,F12,FCN2,FGA,FGB,FGG,HGFAC,HP,KLK1,KLKB1,MBL2,PGK1,MASP1,FCN3,C1RL	21/42
15_Summary	GO Biological Processes	GO:0009617	response to bacterium	-18.8282	-16.4593	128,131,210,283,306,567,629,644,717,718,721,722,725,761,824,836,883,929,999,1401,1667,1675,1728,1755,2147,2220,2243,2244,2519,2810,2876,2879,2950,3105,3106,3123,3146,3158,3240,3493,3494,3495,3500,3501,3502,3503,3507,3929,3934,4025,4057,4069,4153,4258,4317,4318,4353,4669,5106,5199,5532,5606,5836,5861,6156,6278,6279,6280,6590,6622,6648,6767,7001,7018,7356,7431,7534,8288,8993,9370,9373,10133,10935,2…	ADH5,ADH7,ALAD,ANG,ANXA3,B2M,CFB,BLVRA,C2,C3,C4B,C4BPA,C4BPB,CA3,CAPN2,CASP3,KYAT1,CD14,CDH1,CRP,DEFA1,CFD,NQO1,DMBT1,F2,FCN2,FGA,FGB,FUCA2,SFN,GPX1,GPX4,GSTP1,HLA-A,HLA-B,HLA-DRB1,HMGB1,HMGCS2,HP,IGHA1,IGHA2,IGHD,IGHG1,IGHG2,IGHG3,IGHG4,IGHM,LBP,LCN2,LPO,LTF,LYZ,MBL2,MGST2,MMP8,MMP9,MPO,NAGLU,PCK2,CFP,PPP3CB,MAP2K3,PYGL,RAB1A,RPL30,S100A7,S100A8,S100A9,SLPI,SNCA,SOD2,ST13,PRDX2,TF,SCGB1A1,VIM,YW…	98/-
15_Member	GO Biological Processes	GO:0009617	response to bacterium	-18.8282	-16.4593	128,131,210,283,306,567,629,644,717,718,721,722,725,761,824,836,883,929,999,1401,1667,1675,1728,1755,2147,2220,2243,2244,2519,2810,2876,2879,2950,3105,3106,3123,3146,3158,3240,3493,3494,3495,3500,3501,3502,3503,3507,3929,3934,4025,4057,4069,4153,4258,4317,4318,4353,4669,5106,5199,5532,5606,5836,5861,6156,6278,6279,6280,6590,6622,6648,6767,7001,7018,7356,7431,7534,8288,8993,9370,9373,10133,10935,2…	ADH5,ADH7,ALAD,ANG,ANXA3,B2M,CFB,BLVRA,C2,C3,C4B,C4BPA,C4BPB,CA3,CAPN2,CASP3,KYAT1,CD14,CDH1,CRP,DEFA1,CFD,NQO1,DMBT1,F2,FCN2,FGA,FGB,FUCA2,SFN,GPX1,GPX4,GSTP1,HLA-A,HLA-B,HLA-DRB1,HMGB1,HMGCS2,HP,IGHA1,IGHA2,IGHD,IGHG1,IGHG2,IGHG3,IGHG4,IGHM,LBP,LCN2,LPO,LTF,LYZ,MBL2,MGST2,MMP8,MMP9,MPO,NAGLU,PCK2,CFP,PPP3CB,MAP2K3,PYGL,RAB1A,RPL30,S100A7,S100A8,S100A9,SLPI,SNCA,SOD2,ST13,PRDX2,TF,SCGB1A1,VIM,YW…	93/744
15_Member	GO Biological Processes	GO:0042742	defense response to bacterium	-10.6832	-8.86524	283,306,567,1401,1667,1755,2147,2220,2243,2244,2810,3105,3240,3493,3494,3495,3500,3501,3502,3503,3507,3929,3934,4025,4057,4069,4153,4353,5199,5532,5861,6156,6279,6280,6590,7018,7534,8288,8993,10133,28912,29108,51297,55577,57402,114770	ANG,ANXA3,B2M,CRP,DEFA1,DMBT1,F2,FCN2,FGA,FGB,SFN,HLA-A,HP,IGHA1,IGHA2,IGHD,IGHG1,IGHG2,IGHG3,IGHG4,IGHM,LBP,LCN2,LPO,LTF,LYZ,MBL2,MPO,CFP,PPP3CB,RAB1A,RPL30,S100A8,S100A9,SLPI,TF,YWHAZ,EPX,PGLYRP1,OPTN,IGKV3-20,PYCARD,BPIFA1,NAGK,S100A14,PGLYRP2	46/342
15_Member	GO Biological Processes	GO:0019731	antibacterial humoral response	-10.6091	-8.79686	283,567,1667,1755,2243,2244,3105,3493,3494,3495,3500,3501,3502,3503,3507,4057,6590,7018,28912,51297	ANG,B2M,DEFA1,DMBT1,FGA,FGB,HLA-A,IGHA1,IGHA2,IGHD,IGHG1,IGHG2,IGHG3,IGHG4,IGHM,LTF,SLPI,TF,IGKV3-20,BPIFA1	20/72
15_Member	GO Biological Processes	GO:0019730	antimicrobial humoral response	-10.5463	-8.73604	283,567,1667,1755,2147,2243,2244,2597,3105,3273,3493,3494,3495,3500,3501,3502,3503,3507,3827,3958,4057,4069,4589,6156,6278,6280,6590,7018,8993,28912,51297	ANG,B2M,DEFA1,DMBT1,F2,FGA,FGB,GAPDH,HLA-A,HRG,IGHA1,IGHA2,IGHD,IGHG1,IGHG2,IGHG3,IGHG4,IGHM,KNG1,LGALS3,LTF,LYZ,MUC7,RPL30,S100A7,S100A9,SLPI,TF,PGLYRP1,IGKV3-20,BPIFA1	31/173
15_Member	GO Biological Processes	GO:0061844	antimicrobial humoral immune response mediated by antimicrobial peptide	-3.80459	-2.62715	283,567,1667,1755,2147,2597,3273,3827,3958,4057,4589,6156,6278,6280,8993,51297	ANG,B2M,DEFA1,DMBT1,F2,GAPDH,HRG,KNG1,LGALS3,LTF,MUC7,RPL30,S100A7,S100A9,PGLYRP1,BPIFA1	16/127
15_Member	GO Biological Processes	GO:0050830	defense response to Gram-positive bacterium	-2.66468	-1.67543	283,567,1401,1667,1755,2220,3105,3929,4057,4069,4153,8993,29108,114770	ANG,B2M,CRP,DEFA1,DMBT1,FCN2,HLA-A,LBP,LTF,LYZ,MBL2,PGLYRP1,PYCARD,PGLYRP2	14/132
15_Member	GO Biological Processes	GO:0050829	defense response to Gram-negative bacterium	-2.56161	-1.59532	567,1667,1755,2147,2220,3507,3929,4057,4069,6156,10133,29108	B2M,DEFA1,DMBT1,F2,FCN2,IGHM,LBP,LTF,LYZ,RPL30,OPTN,PYCARD	12/107
16_Summary	GO Biological Processes	GO:1903829	positive regulation of protein localization	-18.6868	-16.3637	43,163,283,288,348,444,493,682,908,975,999,1072,1201,1398,1981,2035,2040,2147,2243,2244,2266,2316,2339,2746,2810,2822,3123,3320,3326,3688,3728,3799,3843,3958,4478,4926,5058,5106,5357,5478,5494,5532,5566,5573,5715,5880,5901,5950,6622,6711,6950,7037,7175,7332,7430,7531,8655,9520,9696,10155,10399,10519,10527,10541,10551,10574,10575,10576,10694,10857,11315,22948,23435,27429,55737,347,1509,2039,2664,2…	ACHE,AP2B1,ANG,ANK3,APOE,ASPH,ATP2B4,BSG,CCT6A,CD81,CDH1,CFL1,CLN3,CRK,EIF4G1,EPB41,STOM,F2,FGA,FGB,FGG,FLNA,FNTA,GLUD1,SFN,GPLD1,HLA-DRB1,HSP90AA1,HSP90AB1,ITGB1,JUP,KIF5B,IPO5,LGALS3,MSN,NUMA1,PAK1,PCK2,PLS1,PPIA,PPM1A,PPP3CB,PRKACA,PRKAR1A,PSMD9,RAC2,RAN,RBP4,SNCA,SPTBN1,TCP1,TFRC,TPR,UBE2L3,EZR,YWHAE,DYNLL1,NPEPPS,CROCC,TRIM28,RACK1,CIB1,IPO7,ANP32B,AGR2,CCT7,CCT4,CCT2,CCT8,PGRMC1,PARK7,CCT5,…	113/-
16_Member	GO Biological Processes	GO:1903829	positive regulation of protein localization	-18.6868	-16.3637	43,163,283,288,348,444,493,682,908,975,999,1072,1201,1398,1981,2035,2040,2147,2243,2244,2266,2316,2339,2746,2810,2822,3123,3320,3326,3688,3728,3799,3843,3958,4478,4926,5058,5106,5357,5478,5494,5532,5566,5573,5715,5880,5901,5950,6622,6711,6950,7037,7175,7332,7430,7531,8655,9520,9696,10155,10399,10519,10527,10541,10551,10574,10575,10576,10694,10857,11315,22948,23435,27429,55737	ACHE,AP2B1,ANG,ANK3,APOE,ASPH,ATP2B4,BSG,CCT6A,CD81,CDH1,CFL1,CLN3,CRK,EIF4G1,EPB41,STOM,F2,FGA,FGB,FGG,FLNA,FNTA,GLUD1,SFN,GPLD1,HLA-DRB1,HSP90AA1,HSP90AB1,ITGB1,JUP,KIF5B,IPO5,LGALS3,MSN,NUMA1,PAK1,PCK2,PLS1,PPIA,PPM1A,PPP3CB,PRKACA,PRKAR1A,PSMD9,RAC2,RAN,RBP4,SNCA,SPTBN1,TCP1,TFRC,TPR,UBE2L3,EZR,YWHAE,DYNLL1,NPEPPS,CROCC,TRIM28,RACK1,CIB1,IPO7,ANP32B,AGR2,CCT7,CCT4,CCT2,CCT8,PGRMC1,PARK7,CCT5,…	75/522
16_Member	GO Biological Processes	GO:0070201	regulation of establishment of protein localization	-14.561	-12.4497	43,283,288,347,348,444,682,908,975,999,1201,1509,2039,2040,2147,2243,2244,2266,2316,2664,2746,2778,2810,2822,3033,3123,3312,3320,3418,3728,3843,3936,5058,5106,5211,5478,5494,5532,5566,5573,5715,5880,5901,5950,6717,6950,7175,7295,7332,7514,7529,7531,7874,8655,9370,9520,10155,10399,10434,10519,10541,10857,10961,11315,23435,26130,27429,55737,131177,258010	ACHE,ANG,ANK3,APOD,APOE,ASPH,BSG,CCT6A,CD81,CDH1,CLN3,CTSD,DMTN,STOM,F2,FGA,FGB,FGG,FLNA,GDI1,GLUD1,GNAS,SFN,GPLD1,HADH,HLA-DRB1,HSPA8,HSP90AA1,IDH2,JUP,IPO5,LCP1,PAK1,PCK2,PFKL,PPIA,PPM1A,PPP3CB,PRKACA,PRKAR1A,PSMD9,RAC2,RAN,RBP4,SRI,TCP1,TPR,TXN,UBE2L3,XPO1,YWHAB,YWHAE,USP7,DYNLL1,ADIPOQ,NPEPPS,TRIM28,RACK1,LYPLA1,CIB1,ANP32B,PGRMC1,ERP29,PARK7,TARDBP,GAPVD1,HTRA2,VPS35,FAM3D,SVIP	70/553
16_Member	GO Biological Processes	GO:1904951	positive regulation of establishment of protein localization	-12.1775	-10.2788	43,283,288,348,444,682,908,975,999,1201,2040,2147,2243,2244,2266,2316,2746,2810,2822,3123,3320,3728,3843,5058,5106,5478,5494,5532,5566,5573,5715,5880,5901,5950,6950,7175,7332,7531,8655,9520,10155,10399,10519,10541,10857,23435,27429,55737	ACHE,ANG,ANK3,APOE,ASPH,BSG,CCT6A,CD81,CDH1,CLN3,STOM,F2,FGA,FGB,FGG,FLNA,GLUD1,SFN,GPLD1,HLA-DRB1,HSP90AA1,JUP,IPO5,PAK1,PCK2,PPIA,PPM1A,PPP3CB,PRKACA,PRKAR1A,PSMD9,RAC2,RAN,RBP4,TCP1,TPR,UBE2L3,YWHAE,DYNLL1,NPEPPS,TRIM28,RACK1,CIB1,ANP32B,PGRMC1,TARDBP,HTRA2,VPS35	48/334
16_Member	GO Biological Processes	GO:0051223	regulation of protein transport	-11.1592	-9.32136	43,283,347,348,444,682,975,999,1201,2147,2243,2244,2266,2316,2746,2778,2810,2822,3033,3123,3312,3320,3418,3728,3843,3936,5106,5211,5478,5494,5532,5566,5573,5715,5901,5950,6717,7175,7295,7514,7529,7531,8655,9370,10155,10399,10434,10541,10857,10961,11315,23435,26130,55737,131177,258010	ACHE,ANG,APOD,APOE,ASPH,BSG,CD81,CDH1,CLN3,F2,FGA,FGB,FGG,FLNA,GLUD1,GNAS,SFN,GPLD1,HADH,HLA-DRB1,HSPA8,HSP90AA1,IDH2,JUP,IPO5,LCP1,PCK2,PFKL,PPIA,PPM1A,PPP3CB,PRKACA,PRKAR1A,PSMD9,RAN,RBP4,SRI,TPR,TXN,XPO1,YWHAB,YWHAE,DYNLL1,ADIPOQ,TRIM28,RACK1,LYPLA1,ANP32B,PGRMC1,ERP29,PARK7,TARDBP,GAPVD1,VPS35,FAM3D,SVIP	56/458
16_Member	GO Biological Processes	GO:0051222	positive regulation of protein transport	-9.85155	-8.08985	43,283,348,444,682,975,999,1201,2147,2243,2244,2266,2316,2746,2810,2822,3123,3320,3728,3843,5106,5478,5494,5532,5566,5573,5715,5901,5950,7175,7531,8655,10155,10399,10541,10857,23435,55737	ACHE,ANG,APOE,ASPH,BSG,CD81,CDH1,CLN3,F2,FGA,FGB,FGG,FLNA,GLUD1,SFN,GPLD1,HLA-DRB1,HSP90AA1,JUP,IPO5,PCK2,PPIA,PPM1A,PPP3CB,PRKACA,PRKAR1A,PSMD9,RAN,RBP4,TPR,YWHAE,DYNLL1,TRIM28,RACK1,ANP32B,PGRMC1,TARDBP,VPS35	38/263
16_Member	GO Biological Processes	GO:0050714	positive regulation of protein secretion	-4.63122	-3.34494	43,283,682,2147,2243,2244,2266,2746,2822,3123,5106,5478,5532,5566,5573,5715,5950,8655,23435,55737	ACHE,ANG,BSG,F2,FGA,FGB,FGG,GLUD1,GPLD1,HLA-DRB1,PCK2,PPIA,PPP3CB,PRKACA,PRKAR1A,PSMD9,RBP4,DYNLL1,TARDBP,VPS35	20/158
16_Member	GO Biological Processes	GO:0002793	positive regulation of peptide secretion	-4.47384	-3.20433	2147,2243,2244,2266,2746,2822,3123,5106,5532,5566,5573,5715,5950,6279,8655,23435,51762	F2,FGA,FGB,FGG,GLUD1,GPLD1,HLA-DRB1,PCK2,PPP3CB,PRKACA,PRKAR1A,PSMD9,RBP4,S100A8,DYNLL1,TARDBP,RAB8B	17/124
16_Member	GO Biological Processes	GO:0090087	regulation of peptide transport	-4.43564	-3.16995	760,972,2147,2243,2244,2266,2746,2778,2822,3033,3123,5106,5211,5532,5566,5573,5715,5950,6279,6717,8655,23435,51762,131177	CA2,CD74,F2,FGA,FGB,FGG,GLUD1,GNAS,GPLD1,HADH,HLA-DRB1,PCK2,PFKL,PPP3CB,PRKACA,PRKAR1A,PSMD9,RBP4,S100A8,SRI,DYNLL1,TARDBP,RAB8B,FAM3D	24/217
16_Member	GO Biological Processes	GO:0050708	regulation of protein secretion	-4.24029	-2.99685	43,283,348,682,2147,2243,2244,2266,2746,2778,2822,3033,3123,3418,5106,5211,5478,5532,5566,5573,5715,5950,6717,8655,10961,23435,55737,131177	ACHE,ANG,APOE,BSG,F2,FGA,FGB,FGG,GLUD1,GNAS,GPLD1,HADH,HLA-DRB1,IDH2,PCK2,PFKL,PPIA,PPP3CB,PRKACA,PRKAR1A,PSMD9,RBP4,SRI,DYNLL1,ERP29,TARDBP,VPS35,FAM3D	28/281
16_Member	GO Biological Processes	GO:0090277	positive regulation of peptide hormone secretion	-4.05558	-2.84686	2147,2243,2244,2266,2746,2822,3123,5106,5532,5566,5573,5715,5950,8655,23435,51762	F2,FGA,FGB,FGG,GLUD1,GPLD1,HLA-DRB1,PCK2,PPP3CB,PRKACA,PRKAR1A,PSMD9,RBP4,DYNLL1,TARDBP,RAB8B	16/121
16_Member	GO Biological Processes	GO:0002791	regulation of peptide secretion	-4.0544	-2.84616	972,2147,2243,2244,2266,2746,2778,2822,3033,3123,5106,5211,5532,5566,5573,5715,5950,6279,6717,8655,23435,51762,131177	CD74,F2,FGA,FGB,FGG,GLUD1,GNAS,GPLD1,HADH,HLA-DRB1,PCK2,PFKL,PPP3CB,PRKACA,PRKAR1A,PSMD9,RBP4,S100A8,SRI,DYNLL1,TARDBP,RAB8B,FAM3D	23/215
16_Member	GO Biological Processes	GO:0051047	positive regulation of secretion	-3.40265	-2.28673	43,283,302,682,2147,2243,2244,2266,2746,2822,3123,3916,4282,5106,5478,5532,5566,5573,5715,5950,6279,6382,6622,8655,10015,23435,51762,55737,85477	ACHE,ANG,ANXA2,BSG,F2,FGA,FGB,FGG,GLUD1,GPLD1,HLA-DRB1,LAMP1,MIF,PCK2,PPIA,PPP3CB,PRKACA,PRKAR1A,PSMD9,RBP4,S100A8,SDC1,SNCA,DYNLL1,PDCD6IP,TARDBP,RAB8B,VPS35,SCIN	29/331
16_Member	GO Biological Processes	GO:0090276	regulation of peptide hormone secretion	-3.329	-2.22448	2147,2243,2244,2266,2746,2778,2822,3033,3123,5106,5211,5532,5566,5573,5715,5950,6717,8655,23435,51762,131177	F2,FGA,FGB,FGG,GLUD1,GNAS,GPLD1,HADH,HLA-DRB1,PCK2,PFKL,PPP3CB,PRKACA,PRKAR1A,PSMD9,RBP4,SRI,DYNLL1,TARDBP,RAB8B,FAM3D	21/211
16_Member	GO Biological Processes	GO:0051046	regulation of secretion	-3.27191	-2.17593	43,183,283,301,302,348,488,682,972,1066,2147,2243,2244,2266,2746,2778,2822,3033,3123,3418,3916,4282,5106,5211,5217,5478,5532,5566,5573,5715,5880,5908,5950,6279,6382,6622,6717,8655,9368,9370,10015,10961,23435,51762,55737,85477,131177	ACHE,AGT,ANG,ANXA1,ANXA2,APOE,ATP2A2,BSG,CD74,CES1,F2,FGA,FGB,FGG,GLUD1,GNAS,GPLD1,HADH,HLA-DRB1,IDH2,LAMP1,MIF,PCK2,PFKL,PFN2,PPIA,PPP3CB,PRKACA,PRKAR1A,PSMD9,RAC2,RAP1B,RBP4,S100A8,SDC1,SNCA,SRI,DYNLL1,NHERF1,ADIPOQ,PDCD6IP,ERP29,TARDBP,RAB8B,VPS35,SCIN,FAM3D	47/641
16_Member	GO Biological Processes	GO:1903532	positive regulation of secretion by cell	-3.17114	-2.08713	43,283,302,682,2147,2243,2244,2266,2746,2822,3123,3916,4282,5106,5478,5532,5566,5573,5715,5950,6382,6622,8655,10015,23435,51762,55737	ACHE,ANG,ANXA2,BSG,F2,FGA,FGB,FGG,GLUD1,GPLD1,HLA-DRB1,LAMP1,MIF,PCK2,PPIA,PPP3CB,PRKACA,PRKAR1A,PSMD9,RBP4,SDC1,SNCA,DYNLL1,PDCD6IP,TARDBP,RAB8B,VPS35	27/310
16_Member	GO Biological Processes	GO:0032024	positive regulation of insulin secretion	-3.00859	-1.9568	2147,2746,2822,3123,5106,5532,5566,5573,5715,5950,8655,23435	F2,GLUD1,GPLD1,HLA-DRB1,PCK2,PPP3CB,PRKACA,PRKAR1A,PSMD9,RBP4,DYNLL1,TARDBP	12/95
16_Member	GO Biological Processes	GO:0046883	regulation of hormone secretion	-2.96245	-1.91479	183,301,2147,2243,2244,2266,2746,2778,2822,3033,3123,5106,5211,5532,5566,5573,5715,5950,6717,8655,9370,23435,51762,131177	AGT,ANXA1,F2,FGA,FGB,FGG,GLUD1,GNAS,GPLD1,HADH,HLA-DRB1,PCK2,PFKL,PPP3CB,PRKACA,PRKAR1A,PSMD9,RBP4,SRI,DYNLL1,ADIPOQ,TARDBP,RAB8B,FAM3D	24/272
16_Member	GO Biological Processes	GO:1903530	regulation of secretion by cell	-2.78662	-1.77463	43,183,283,301,302,348,488,682,2147,2243,2244,2266,2746,2778,2822,3033,3123,3418,3916,4282,5106,5211,5217,5478,5532,5566,5573,5715,5880,5908,5950,6382,6622,6717,8655,9370,10015,10961,23435,51762,55737,131177	ACHE,AGT,ANG,ANXA1,ANXA2,APOE,ATP2A2,BSG,F2,FGA,FGB,FGG,GLUD1,GNAS,GPLD1,HADH,HLA-DRB1,IDH2,LAMP1,MIF,PCK2,PFKL,PFN2,PPIA,PPP3CB,PRKACA,PRKAR1A,PSMD9,RAC2,RAP1B,RBP4,SDC1,SNCA,SRI,DYNLL1,ADIPOQ,PDCD6IP,ERP29,TARDBP,RAB8B,VPS35,FAM3D	42/587
16_Member	GO Biological Processes	GO:0046887	positive regulation of hormone secretion	-2.78172	-1.77003	2147,2243,2244,2266,2746,2822,3123,5106,5532,5566,5573,5715,5950,8655,23435,51762	F2,FGA,FGB,FGG,GLUD1,GPLD1,HLA-DRB1,PCK2,PPP3CB,PRKACA,PRKAR1A,PSMD9,RBP4,DYNLL1,TARDBP,RAB8B	16/157
16_Member	GO Biological Processes	GO:0050796	regulation of insulin secretion	-2.59052	-1.61094	2147,2746,2778,2822,3033,3123,5106,5211,5532,5566,5573,5715,5950,6717,8655,23435,131177	F2,GLUD1,GNAS,GPLD1,HADH,HLA-DRB1,PCK2,PFKL,PPP3CB,PRKACA,PRKAR1A,PSMD9,RBP4,SRI,DYNLL1,TARDBP,FAM3D	17/179
17_Summary	GO Biological Processes	GO:0010038	response to metal ion	-18.6761	-16.3591	1,118,210,246,288,310,311,444,567,682,805,811,836,847,999,1965,2203,2243,2244,2266,2539,2664,2729,2805,2821,2937,3158,3184,3931,3934,4048,4583,5066,5176,5313,5499,5515,5536,5641,6279,6622,6647,6648,7018,7037,7057,7184,7390,7846,8644,8826,8895,8904,10016,10058,10105,11315,27101,51596,553115	A1BG,ADD1,ALAD,ALOX15,ANK3,ANXA7,ANXA11,ASPH,B2M,BSG,CALM2,CALR,CASP3,CAT,CDH1,EIF2S1,FBP1,FGA,FGB,FGG,G6PD,GDI1,GCLC,GOT1,GPI,GSS,HMGCS2,HNRNPD,LCAT,LCN2,LTA4H,MUC2,PAM,SERPINF1,PKLR,PPP1CA,PPP2CA,PPP5C,LGMN,S100A8,SNCA,SOD1,SOD2,TF,TFRC,THBS1,HSP90B1,UROS,TUBA1A,AKR1C3,IQGAP1,CPNE3,CPNE1,PDCD6,ABCB6,PPIF,PARK7,CACYBP,CUTA,PEF1	60/-
17_Member	GO Biological Processes	GO:0010038	response to metal ion	-18.6761	-16.3591	1,118,210,246,288,310,311,444,567,682,805,811,836,847,999,1965,2203,2243,2244,2266,2539,2664,2729,2805,2821,2937,3158,3184,3931,3934,4048,4583,5066,5176,5313,5499,5515,5536,5641,6279,6622,6647,6648,7018,7037,7057,7184,7390,7846,8644,8826,8895,8904,10016,10058,10105,11315,27101,51596,553115	A1BG,ADD1,ALAD,ALOX15,ANK3,ANXA7,ANXA11,ASPH,B2M,BSG,CALM2,CALR,CASP3,CAT,CDH1,EIF2S1,FBP1,FGA,FGB,FGG,G6PD,GDI1,GCLC,GOT1,GPI,GSS,HMGCS2,HNRNPD,LCAT,LCN2,LTA4H,MUC2,PAM,SERPINF1,PKLR,PPP1CA,PPP2CA,PPP5C,LGMN,S100A8,SNCA,SOD1,SOD2,TF,TFRC,THBS1,HSP90B1,UROS,TUBA1A,AKR1C3,IQGAP1,CPNE3,CPNE1,PDCD6,ABCB6,PPIF,PARK7,CACYBP,CUTA,PEF1	60/352
17_Member	GO Biological Processes	GO:0051592	response to calcium ion	-6.52227	-5.04693	118,246,310,311,444,805,2243,2244,2266,2664,3184,5641,7057,7846,8644,8826,8895,8904,10016,10105,27101,553115	ADD1,ALOX15,ANXA7,ANXA11,ASPH,CALM2,FGA,FGB,FGG,GDI1,HNRNPD,LGMN,THBS1,TUBA1A,AKR1C3,IQGAP1,CPNE3,CPNE1,PDCD6,PPIF,CACYBP,PEF1	22/142
17_Member	GO Biological Processes	GO:0071248	cellular response to metal ion	-6.11167	-4.6838	118,210,246,288,444,567,811,999,1965,2203,5176,5536,5641,6622,6647,7018,7184,7846,8644,8826,8895,8904,10058,10105,27101	ADD1,ALAD,ALOX15,ANK3,ASPH,B2M,CALR,CDH1,EIF2S1,FBP1,SERPINF1,PPP5C,LGMN,SNCA,SOD1,TF,HSP90B1,TUBA1A,AKR1C3,IQGAP1,CPNE3,CPNE1,ABCB6,PPIF,CACYBP	25/186
17_Member	GO Biological Processes	GO:0071277	cellular response to calcium ion	-3.02134	-1.96369	118,246,444,5641,7846,8644,8826,8895,8904,10105,27101	ADD1,ALOX15,ASPH,LGMN,TUBA1A,AKR1C3,IQGAP1,CPNE3,CPNE1,PPIF,CACYBP	11/82
18_Summary	GO Biological Processes	GO:0043648	dicarboxylic acid metabolic process	-18.6048	-16.2939	1,47,159,435,471,1738,1743,2271,2729,2730,2746,2752,2805,2806,3417,3418,4190,4191,4199,4200,4522,4942,4967,5106,6389,7915,8659,9380,10840,10873,56954,81889,50,1431,5160,23530	A1BG,ACLY,ADSS2,ASL,ATIC,DLD,DLST,FH,GCLC,GCLM,GLUD1,GLUL,GOT1,GOT2,IDH1,IDH2,MDH1,MDH2,ME1,ME2,MTHFD1,OAT,OGDH,PCK2,SDHA,ALDH5A1,ALDH4A1,GRHPR,ALDH1L1,ME3,NIT2,FAHD1,ACO2,CS,PDHA1,NNT	36/-
18_Member	GO Biological Processes	GO:0043648	dicarboxylic acid metabolic process	-18.6048	-16.2939	1,47,159,435,471,1738,1743,2271,2729,2730,2746,2752,2805,2806,3417,3418,4190,4191,4199,4200,4522,4942,4967,5106,6389,7915,8659,9380,10840,10873,56954,81889	A1BG,ACLY,ADSS2,ASL,ATIC,DLD,DLST,FH,GCLC,GCLM,GLUD1,GLUL,GOT1,GOT2,IDH1,IDH2,MDH1,MDH2,ME1,ME2,MTHFD1,OAT,OGDH,PCK2,SDHA,ALDH5A1,ALDH4A1,GRHPR,ALDH1L1,ME3,NIT2,FAHD1	32/100
18_Member	GO Biological Processes	GO:0006099	tricarboxylic acid cycle	-10.0046	-8.23773	1,50,1431,1738,1743,2271,3417,3418,4190,4191,4967,5160,6389,23530	A1BG,ACO2,CS,DLD,DLST,FH,IDH1,IDH2,MDH1,MDH2,OGDH,PDHA1,SDHA,NNT	14/35
18_Member	GO Biological Processes	GO:0006103	2-oxoglutarate metabolic process	-5.17167	-3.83016	1738,1743,2805,2806,3417,3418,4967	DLD,DLST,GOT1,GOT2,IDH1,IDH2,OGDH	7/18
19_Summary	GO Biological Processes	GO:0044403	biological process involved in symbiotic interaction	-18.1925	-15.8994	1,290,682,975,1508,1604,1605,1642,1667,1803,2147,2335,2597,2876,2993,3078,3080,3273,3304,3326,3329,3416,3609,3673,3678,3688,3690,3839,3916,3921,4057,4153,4627,5245,5340,5478,5819,6317,7037,8542,8993,9218,50848,114770,348,821,1460,1660,5093,5094,5725,5861,5901,6741,7415,8661,8662,8666,10015,51386	A1BG,ANPEP,BSG,CD81,CTSB,CD55,DAG1,DDB1,DEFA1,DPP4,F2,FN1,GAPDH,GPX1,GYPA,CFHR1,CFHR2,HRG,HSPA1B,HSP90AB1,HSPD1,IDE,ILF3,ITGA2,ITGA5,ITGB1,ITGB3,KPNA3,LAMP1,RPSA,LTF,MBL2,MYH9,PHB1,PLG,PPIA,NECTIN2,SERPINB3,TFRC,APOL1,PGLYRP1,VAPA,F11R,PGLYRP2,APOE,CANX,CSNK2B,DHX9,PCBP1,PCBP2,PTBP1,RAB1A,RAN,SSB,VCP,EIF3A,EIF3B,EIF3G,PDCD6IP,EIF3L	60/-
19_Member	GO Biological Processes	GO:0044403	biological process involved in symbiotic interaction	-18.1925	-15.8994	1,290,682,975,1508,1604,1605,1642,1667,1803,2147,2335,2597,2876,2993,3078,3080,3273,3304,3326,3329,3416,3609,3673,3678,3688,3690,3839,3916,3921,4057,4153,4627,5245,5340,5478,5819,6317,7037,8542,8993,9218,50848,114770	A1BG,ANPEP,BSG,CD81,CTSB,CD55,DAG1,DDB1,DEFA1,DPP4,F2,FN1,GAPDH,GPX1,GYPA,CFHR1,CFHR2,HRG,HSPA1B,HSP90AB1,HSPD1,IDE,ILF3,ITGA2,ITGA5,ITGB1,ITGB3,KPNA3,LAMP1,RPSA,LTF,MBL2,MYH9,PHB1,PLG,PPIA,NECTIN2,SERPINB3,TFRC,APOL1,PGLYRP1,VAPA,F11R,PGLYRP2	44/200
19_Member	GO Biological Processes	GO:0016032	viral process	-13.4987	-11.4766	1,290,348,682,821,975,1460,1508,1604,1605,1642,1660,1803,2993,3304,3326,3416,3609,3673,3678,3688,3690,3839,3916,3921,4627,5093,5094,5245,5478,5725,5819,5861,5901,6317,6741,7037,7415,8661,8662,8666,9218,10015,50848,51386	A1BG,ANPEP,APOE,BSG,CANX,CD81,CSNK2B,CTSB,CD55,DAG1,DDB1,DHX9,DPP4,GYPA,HSPA1B,HSP90AB1,IDE,ILF3,ITGA2,ITGA5,ITGB1,ITGB3,KPNA3,LAMP1,RPSA,MYH9,PCBP1,PCBP2,PHB1,PPIA,PTBP1,NECTIN2,RAB1A,RAN,SERPINB3,SSB,TFRC,VCP,EIF3A,EIF3B,EIF3G,VAPA,PDCD6IP,F11R,EIF3L	45/275
19_Member	GO Biological Processes	GO:0019058	viral life cycle	-11.9739	-10.0935	1,290,348,682,975,1508,1604,1605,1642,1803,2993,3304,3326,3416,3609,3673,3678,3688,3690,3839,3916,3921,4627,5093,5094,5245,5478,5819,5861,6317,7037,7415,9218,10015,50848	A1BG,ANPEP,APOE,BSG,CD81,CTSB,CD55,DAG1,DDB1,DPP4,GYPA,HSPA1B,HSP90AB1,IDE,ILF3,ITGA2,ITGA5,ITGB1,ITGB3,KPNA3,LAMP1,RPSA,MYH9,PCBP1,PCBP2,PHB1,PPIA,NECTIN2,RAB1A,SERPINB3,TFRC,VCP,VAPA,PDCD6IP,F11R	35/193
19_Member	GO Biological Processes	GO:0051701	biological process involved in interaction with host	-11.4655	-9.61737	1,290,682,975,1508,1604,1605,1642,1803,2993,3304,3326,3416,3609,3673,3678,3688,3690,3839,3916,3921,4627,5245,5478,5819,6317,7037,8993,9218,50848,114770	A1BG,ANPEP,BSG,CD81,CTSB,CD55,DAG1,DDB1,DPP4,GYPA,HSPA1B,HSP90AB1,IDE,ILF3,ITGA2,ITGA5,ITGB1,ITGB3,KPNA3,LAMP1,RPSA,MYH9,PHB1,PPIA,NECTIN2,SERPINB3,TFRC,PGLYRP1,VAPA,F11R,PGLYRP2	31/160
19_Member	GO Biological Processes	GO:0044409	symbiont entry into host	-10.09	-8.31796	1,290,682,975,1508,1604,1605,1803,2993,3304,3416,3609,3673,3678,3688,3690,3839,3916,3921,4627,5245,5819,6317,7037,50848	A1BG,ANPEP,BSG,CD81,CTSB,CD55,DAG1,DPP4,GYPA,HSPA1B,IDE,ILF3,ITGA2,ITGA5,ITGB1,ITGB3,KPNA3,LAMP1,RPSA,MYH9,PHB1,NECTIN2,SERPINB3,TFRC,F11R	25/120
19_Member	GO Biological Processes	GO:0046718	symbiont entry into host cell	-10.09	-8.31796	1,290,682,975,1508,1604,1605,1803,2993,3304,3416,3609,3673,3678,3688,3690,3839,3916,3921,4627,5245,5819,6317,7037,50848	A1BG,ANPEP,BSG,CD81,CTSB,CD55,DAG1,DPP4,GYPA,HSPA1B,IDE,ILF3,ITGA2,ITGA5,ITGB1,ITGB3,KPNA3,LAMP1,RPSA,MYH9,PHB1,NECTIN2,SERPINB3,TFRC,F11R	25/120
20_Summary	GO Biological Processes	GO:0072376	protein activation cascade	-17.4908	-15.2147	350,2161,2162,2165,2192,2243,2244,2266,2316,2335,2811,3690,3818,5547,7057,9961	APOH,F12,F13A1,F13B,FBLN1,FGA,FGB,FGG,FLNA,FN1,GP1BA,ITGB3,KLKB1,PRCP,THBS1,MVP	16/-
20_Member	GO Biological Processes	GO:0072376	protein activation cascade	-17.4908	-15.2147	350,2161,2162,2165,2192,2243,2244,2266,2316,2335,2811,3690,3818,5547,7057,9961	APOH,F12,F13A1,F13B,FBLN1,FGA,FGB,FGG,FLNA,FN1,GP1BA,ITGB3,KLKB1,PRCP,THBS1,MVP	16/21
20_Member	GO Biological Processes	GO:0072378	blood coagulation, fibrin clot formation	-13.789	-11.7447	350,2161,2162,2165,2192,2243,2244,2266,2316,2335,2811,3690,7057	APOH,F12,F13A1,F13B,FBLN1,FGA,FGB,FGG,FLNA,FN1,GP1BA,ITGB3,THBS1	13/18
20_Member	GO Biological Processes	GO:0007597	blood coagulation, intrinsic pathway	-3.63669	-2.48674	350,2161,2316,2811	APOH,F12,FLNA,GP1BA	4/8
1_Summary	GO Molecular Functions	GO:0050839	cell adhesion molecule binding	-60.6838	-56.965	81,87,102,118,226,288,301,302,310,392,471,682,811,822,829,831,832,928,961,975,999,1192,1265,1311,1495,1499,1832,1937,1938,1983,2023,2192,2194,2243,2244,2266,2316,2317,2335,2810,3146,3190,3309,3312,3326,3339,3371,3417,3673,3678,3688,3690,3728,3799,3875,3895,3921,3927,3936,3939,4059,4072,4162,4478,4627,4735,5034,5052,5093,5110,5216,5315,5339,5478,5493,5499,5694,5819,5861,5901,6128,6159,6187,6231,62…	ACTN4,ACTN1,ADAM10,ADD1,ALDOA,ANK3,ANXA1,ANXA2,ANXA7,ARHGAP1,ATIC,BSG,CALR,CAPG,CAPZA1,CAST,CAPZB,CD9,CD47,CD81,CDH1,CLIC1,CNN2,COMP,CTNNA1,CTNNB1,DSP,EEF1G,EEF2,EIF5,ENO1,FBLN1,FASN,FGA,FGB,FGG,FLNA,FLNB,FN1,SFN,HMGB1,HNRNPK,HSPA5,HSPA8,HSP90AB1,HSPG2,TNC,IDH1,ITGA2,ITGA5,ITGB1,ITGB3,JUP,KIF5B,KRT18,KTN1,RPSA,LASP1,LCP1,LDHA,BCAM,EPCAM,MCAM,MSN,MYH9,SEPTIN2,P4HB,PRDX1,PCBP1,PCMT1,PFN1,PKM,PLEC,P…	144/-
1_Member	GO Molecular Functions	GO:0050839	cell adhesion molecule binding	-60.6838	-56.965	81,87,102,118,226,288,301,302,310,392,471,682,811,822,829,831,832,928,961,975,999,1192,1265,1311,1495,1499,1832,1937,1938,1983,2023,2192,2194,2243,2244,2266,2316,2317,2335,2810,3146,3190,3309,3312,3326,3339,3371,3417,3673,3678,3688,3690,3728,3799,3875,3895,3921,3927,3936,3939,4059,4072,4162,4478,4627,4735,5034,5052,5093,5110,5216,5315,5339,5478,5493,5499,5694,5819,5861,5901,6128,6159,6187,6231,62…	ACTN4,ACTN1,ADAM10,ADD1,ALDOA,ANK3,ANXA1,ANXA2,ANXA7,ARHGAP1,ATIC,BSG,CALR,CAPG,CAPZA1,CAST,CAPZB,CD9,CD47,CD81,CDH1,CLIC1,CNN2,COMP,CTNNA1,CTNNB1,DSP,EEF1G,EEF2,EIF5,ENO1,FBLN1,FASN,FGA,FGB,FGG,FLNA,FLNB,FN1,SFN,HMGB1,HNRNPK,HSPA5,HSPA8,HSP90AB1,HSPG2,TNC,IDH1,ITGA2,ITGA5,ITGB1,ITGB3,JUP,KIF5B,KRT18,KTN1,RPSA,LASP1,LCP1,LDHA,BCAM,EPCAM,MCAM,MSN,MYH9,SEPTIN2,P4HB,PRDX1,PCBP1,PCMT1,PFN1,PKM,PLEC,P…	144/636
1_Member	GO Molecular Functions	GO:0045296	cadherin binding	-60.1399	-56.7222	118,226,288,301,302,392,471,682,822,829,831,832,999,1192,1265,1495,1499,1937,1938,1983,2023,2194,2316,2317,2810,3190,3309,3312,3326,3417,3688,3728,3799,3875,3895,3927,3939,4072,4627,4735,5052,5093,5110,5216,5315,5339,5493,5499,5694,5861,5901,6128,6159,6187,6231,6282,6286,6624,6643,6709,6711,7094,7408,7414,7430,7529,7531,7534,8301,8407,8607,8615,8826,8842,9208,9218,9230,9588,9685,9798,9973,10226,1…	ADD1,ALDOA,ANK3,ANXA1,ANXA2,ARHGAP1,ATIC,BSG,CAPG,CAPZA1,CAST,CAPZB,CDH1,CLIC1,CNN2,CTNNA1,CTNNB1,EEF1G,EEF2,EIF5,ENO1,FASN,FLNA,FLNB,SFN,HNRNPK,HSPA5,HSPA8,HSP90AB1,IDH1,ITGB1,JUP,KIF5B,KRT18,KTN1,LASP1,LDHA,EPCAM,MYH9,SEPTIN2,PRDX1,PCBP1,PCMT1,PFN1,PKM,PLEC,PPL,PPP1CA,PSMB6,RAB1A,RAN,RPL6,RPL29,RPS2,RPS26,S100A11,S100P,FSCN1,SNX2,SPTAN1,SPTBN1,TLN1,VASP,VCL,EZR,YWHAB,YWHAE,YWHAZ,PICALM,TAGLN2,R…	106/334
2_Summary	GO Molecular Functions	GO:0016491	oxidoreductase activity	-56.196	-52.9543	1,30,37,125,126,128,131,216,217,218,221,223,224,231,246,247,259,328,444,501,644,645,847,873,1192,1356,1428,1429,1646,1666,1727,1728,1738,1806,2194,2328,2539,2597,2745,2746,2766,2876,2878,2879,2923,2936,2938,2946,2950,2954,3030,3033,3039,3043,3295,3417,3418,3939,3945,4025,4151,4190,4191,4199,4200,4258,4353,4482,4522,4729,4835,4967,5034,5052,5066,5160,5226,5230,5447,5768,5860,6240,6389,6622,6647,66…	A1BG,ACAA1,ACADVL,ADH1B,ADH1C,ADH5,ADH7,ALDH1A1,ALDH2,ALDH3A1,ALDH3B1,ALDH9A1,ALDH3A2,AKR1B1,ALOX15,ALOX15B,AMBP,APEX1,ASPH,ALDH7A1,BLVRA,BLVRB,CAT,CBR1,CLIC1,CP,CRYM,CRYZ,AKR1C2,DECR1,CYB5R3,NQO1,DLD,DPYD,FASN,FMO3,G6PD,GAPDH,GLRX,GLUD1,GMPR,GPX1,GPX3,GPX4,PDIA3,GSR,GSTA1,GSTM2,GSTP1,GSTZ1,HADHA,HADH,HBA1,HBB,HSD17B4,IDH1,IDH2,LDHA,LDHB,LPO,MB,MDH1,MDH2,ME1,ME2,MGST2,MPO,MSRA,MTHFD1,NDUFV2,NQO2,…	144/-
2_Member	GO Molecular Functions	GO:0016491	oxidoreductase activity	-56.196	-52.9543	1,30,37,125,126,128,131,216,217,218,221,223,224,231,246,247,259,328,444,501,644,645,847,873,1192,1356,1428,1429,1646,1666,1727,1728,1738,1806,2194,2328,2539,2597,2745,2746,2766,2876,2878,2879,2923,2936,2938,2946,2950,2954,3030,3033,3039,3043,3295,3417,3418,3939,3945,4025,4151,4190,4191,4199,4200,4258,4353,4482,4522,4729,4835,4967,5034,5052,5066,5160,5226,5230,5447,5768,5860,6240,6389,6622,6647,66…	A1BG,ACAA1,ACADVL,ADH1B,ADH1C,ADH5,ADH7,ALDH1A1,ALDH2,ALDH3A1,ALDH3B1,ALDH9A1,ALDH3A2,AKR1B1,ALOX15,ALOX15B,AMBP,APEX1,ASPH,ALDH7A1,BLVRA,BLVRB,CAT,CBR1,CLIC1,CP,CRYM,CRYZ,AKR1C2,DECR1,CYB5R3,NQO1,DLD,DPYD,FASN,FMO3,G6PD,GAPDH,GLRX,GLUD1,GMPR,GPX1,GPX3,GPX4,PDIA3,GSR,GSTA1,GSTM2,GSTP1,GSTZ1,HADHA,HADH,HBA1,HBB,HSD17B4,IDH1,IDH2,LDHA,LDHB,LPO,MB,MDH1,MDH2,ME1,ME2,MGST2,MPO,MSRA,MTHFD1,NDUFV2,NQO2,…	143/677
2_Member	GO Molecular Functions	GO:0016616	oxidoreductase activity, acting on the CH-OH group of donors, NAD or NADP as acceptor	-22.2169	-19.8204	1,125,126,128,131,218,231,873,1646,2194,2539,3030,3033,3295,3417,3418,3939,3945,4190,4191,4199,4200,5226,6652,6697,7264,7358,8574,8644,9380,9563,10327,10873,11112,22949,51181,56898,57016,345275	A1BG,ADH1B,ADH1C,ADH5,ADH7,ALDH3A1,AKR1B1,CBR1,AKR1C2,FASN,G6PD,HADHA,HADH,HSD17B4,IDH1,IDH2,LDHA,LDHB,MDH1,MDH2,ME1,ME2,PGD,SORD,SPR,GFUS,UGDH,AKR7A2,AKR1C3,GRHPR,H6PD,AKR1A1,ME3,HIBADH,PTGR1,DCXR,BDH2,AKR1B10,HSD17B13	39/124
2_Member	GO Molecular Functions	GO:0016614	oxidoreductase activity, acting on CH-OH group of donors	-21.8179	-19.4416	1,125,126,128,131,218,224,231,873,1646,2194,2539,3030,3033,3295,3417,3418,3939,3945,4190,4191,4199,4200,5226,6652,6697,7264,7358,8574,8644,9380,9563,10327,10873,11112,22949,51181,56898,57016,345275	A1BG,ADH1B,ADH1C,ADH5,ADH7,ALDH3A1,ALDH3A2,AKR1B1,CBR1,AKR1C2,FASN,G6PD,HADHA,HADH,HSD17B4,IDH1,IDH2,LDHA,LDHB,MDH1,MDH2,ME1,ME2,PGD,SORD,SPR,GFUS,UGDH,AKR7A2,AKR1C3,GRHPR,H6PD,AKR1A1,ME3,HIBADH,PTGR1,DCXR,BDH2,AKR1B10,HSD17B13	40/134
2_Member	GO Molecular Functions	GO:0050661	NADP binding	-16.1337	-13.9832	1,847,1428,1429,1666,1806,2328,2539,2597,2762,2936,3417,4199,5226,5447,5860,6697,9380,9540,9563,10873,11112,23530	A1BG,CAT,CRYM,CRYZ,DECR1,DPYD,FMO3,G6PD,GAPDH,GMDS,GSR,IDH1,ME1,PGD,POR,QDPR,SPR,GRHPR,TP53I3,H6PD,ME3,HIBADH,NNT	23/57
2_Member	GO Molecular Functions	GO:0051287	NAD binding	-13.2659	-11.2632	1,216,217,2597,2746,3030,3033,3417,3418,3945,4199,4200,5860,6652,7358,9380,10873,11112,23530,56898	A1BG,ALDH1A1,ALDH2,GAPDH,GLUD1,HADHA,HADH,IDH1,IDH2,LDHB,ME1,ME2,QDPR,SORD,UGDH,GRHPR,ME3,HIBADH,NNT,BDH2	20/54
3_Summary	GO Molecular Functions	GO:0004857	enzyme inhibitor activity	-46.0198	-42.9031	1,2,12,183,197,259,301,302,306,307,308,336,341,345,408,462,493,708,710,718,720,721,727,831,836,866,1471,1472,1476,1992,2597,2764,2810,2873,2950,3053,3273,3309,3315,3697,3698,3699,3700,3827,3843,3933,3958,4018,4057,5037,5055,5104,5147,5176,5265,5267,5268,5269,5272,5273,5345,5536,5573,5576,5627,5636,5858,5859,6050,6224,6317,6318,6418,6590,6622,6692,6906,7057,7076,7184,7356,7453,7529,7531,7532,8655,…	A1BG,A2M,SERPINA3,AGT,AHSG,AMBP,ANXA1,ANXA2,ANXA3,ANXA4,ANXA5,APOA2,APOC1,APOC3,ARRB1,SERPINC1,ATP2B4,C1QBP,SERPING1,C3,C4A,C4B,C5,CAST,CASP3,SERPINA6,CST3,CST4,CSTB,SERPINB1,GAPDH,GMFB,SFN,GPS1,GSTP1,SERPIND1,HRG,HSPA5,HSPB1,ITIH1,ITIH2,ITIH3,ITIH4,KNG1,IPO5,LCN1,LGALS3,LPA,LTF,PEBP1,SERPINB2,SERPINA5,PDE6D,SERPINF1,SERPINA1,SERPINA4,SERPINB5,SERPINB6,SERPINB9,SERPINB10,SERPINF2,PPP5C,PRKAR1A,PR…	131/-
3_Member	GO Molecular Functions	GO:0004857	enzyme inhibitor activity	-46.0198	-42.9031	1,2,12,183,197,259,301,302,306,307,308,336,341,345,408,462,493,708,710,718,720,721,727,831,836,866,1471,1472,1476,1992,2597,2764,2810,2873,2950,3053,3273,3309,3315,3697,3698,3699,3700,3827,3843,3933,3958,4018,4057,5037,5055,5104,5147,5176,5265,5267,5268,5269,5272,5273,5345,5536,5573,5576,5627,5636,5858,5859,6050,6224,6317,6318,6418,6590,6622,6692,6906,7057,7076,7184,7356,7453,7529,7531,7532,8655,…	A1BG,A2M,SERPINA3,AGT,AHSG,AMBP,ANXA1,ANXA2,ANXA3,ANXA4,ANXA5,APOA2,APOC1,APOC3,ARRB1,SERPINC1,ATP2B4,C1QBP,SERPING1,C3,C4A,C4B,C5,CAST,CASP3,SERPINA6,CST3,CST4,CSTB,SERPINB1,GAPDH,GMFB,SFN,GPS1,GSTP1,SERPIND1,HRG,HSPA5,HSPB1,ITIH1,ITIH2,ITIH3,ITIH4,KNG1,IPO5,LCN1,LGALS3,LPA,LTF,PEBP1,SERPINB2,SERPINA5,PDE6D,SERPINF1,SERPINA1,SERPINA4,SERPINB5,SERPINB6,SERPINB9,SERPINB10,SERPINF2,PPP5C,PRKAR1A,PR…	106/452
3_Member	GO Molecular Functions	GO:0140678	molecular function inhibitor activity	-42.7173	-39.6975	1,2,12,131,183,197,259,301,302,306,307,308,336,341,345,408,462,493,708,710,718,720,721,727,805,831,836,866,1471,1472,1476,1992,2040,2280,2597,2764,2810,2873,2946,2950,3053,3273,3309,3315,3326,3557,3697,3698,3699,3700,3827,3843,3916,3920,3933,3958,4018,4057,5037,5055,5104,5147,5176,5265,5267,5268,5269,5272,5273,5345,5536,5573,5576,5627,5636,5813,5858,5859,6050,6224,6317,6318,6418,6590,6622,6692,67…	A1BG,A2M,SERPINA3,ADH7,AGT,AHSG,AMBP,ANXA1,ANXA2,ANXA3,ANXA4,ANXA5,APOA2,APOC1,APOC3,ARRB1,SERPINC1,ATP2B4,C1QBP,SERPING1,C3,C4A,C4B,C5,CALM2,CAST,CASP3,SERPINA6,CST3,CST4,CSTB,SERPINB1,STOM,FKBP1A,GAPDH,GMFB,SFN,GPS1,GSTM2,GSTP1,SERPIND1,HRG,HSPA5,HSPB1,HSP90AB1,IL1RN,ITIH1,ITIH2,ITIH3,ITIH4,KNG1,IPO5,LAMP1,LAMP2,LCN1,LGALS3,LPA,LTF,PEBP1,SERPINB2,SERPINA5,PDE6D,SERPINF1,SERPINA1,SERPINA4,SERPIN…	119/612
3_Member	GO Molecular Functions	GO:0061134	peptidase regulator activity	-42.2972	-39.3566	1,2,12,183,197,259,302,462,710,718,720,721,727,831,866,1075,1471,1472,1476,1512,1992,2192,2335,2597,3053,3273,3329,3697,3698,3699,3700,3827,3933,4018,4057,4898,5037,5055,5104,5118,5176,5265,5267,5268,5269,5272,5273,5345,5627,5641,5720,5721,5858,6317,6318,6590,6622,6692,6906,7057,7076,7415,9097,9491,10399,11315,26998,29108,51156,56925,58503,89777,135228,144568,221476	A1BG,A2M,SERPINA3,AGT,AHSG,AMBP,ANXA2,SERPINC1,SERPING1,C3,C4A,C4B,C5,CAST,SERPINA6,CTSC,CST3,CST4,CSTB,CTSH,SERPINB1,FBLN1,FN1,GAPDH,SERPIND1,HRG,HSPD1,ITIH1,ITIH2,ITIH3,ITIH4,KNG1,LCN1,LPA,LTF,NRDC,PEBP1,SERPINB2,SERPINA5,PCOLCE,SERPINF1,SERPINA1,SERPINA4,SERPINB5,SERPINB6,SERPINB9,SERPINB10,SERPINF2,PROS1,LGMN,PSME1,PSME2,PZP,SERPINB3,SERPINB4,SLPI,SNCA,SPINT1,SERPINA7,THBS1,TIMP1,VCP,USP14,PS…	75/238
3_Member	GO Molecular Functions	GO:0061135	endopeptidase regulator activity	-38.6781	-35.8044	1,2,12,183,197,259,302,462,710,718,720,721,727,831,866,1471,1472,1476,1992,2597,3053,3273,3329,3697,3698,3699,3700,3827,3933,4018,4057,4898,5037,5055,5104,5176,5265,5267,5268,5269,5272,5273,5345,5627,5641,5720,5721,5858,6317,6318,6590,6622,6692,6906,7057,7076,9097,9491,26998,29108,51156,56925,58503,89777,135228,144568	A1BG,A2M,SERPINA3,AGT,AHSG,AMBP,ANXA2,SERPINC1,SERPING1,C3,C4A,C4B,C5,CAST,SERPINA6,CST3,CST4,CSTB,SERPINB1,GAPDH,SERPIND1,HRG,HSPD1,ITIH1,ITIH2,ITIH3,ITIH4,KNG1,LCN1,LPA,LTF,NRDC,PEBP1,SERPINB2,SERPINA5,SERPINF1,SERPINA1,SERPINA4,SERPINB5,SERPINB6,SERPINB9,SERPINB10,SERPINF2,PROS1,LGMN,PSME1,PSME2,PZP,SERPINB3,SERPINB4,SLPI,SNCA,SPINT1,SERPINA7,THBS1,TIMP1,USP14,PSMF1,FETUB,PYCARD,SERPINA10,LXN,…	66/200
3_Member	GO Molecular Functions	GO:0030414	peptidase inhibitor activity	-37.7806	-34.9649	1,2,12,183,197,259,302,462,710,718,720,721,727,831,866,1471,1472,1476,1992,2597,3053,3273,3697,3698,3699,3700,3827,3933,4018,4057,5037,5055,5104,5176,5265,5267,5268,5269,5272,5273,5345,5627,5858,6317,6318,6590,6622,6692,6906,7057,7076,9097,9491,11315,26998,51156,56925,58503,89777,135228,144568,221476	A1BG,A2M,SERPINA3,AGT,AHSG,AMBP,ANXA2,SERPINC1,SERPING1,C3,C4A,C4B,C5,CAST,SERPINA6,CST3,CST4,CSTB,SERPINB1,GAPDH,SERPIND1,HRG,ITIH1,ITIH2,ITIH3,ITIH4,KNG1,LCN1,LPA,LTF,PEBP1,SERPINB2,SERPINA5,SERPINF1,SERPINA1,SERPINA4,SERPINB5,SERPINB6,SERPINB9,SERPINB10,SERPINF2,PROS1,PZP,SERPINB3,SERPINB4,SLPI,SNCA,SPINT1,SERPINA7,THBS1,TIMP1,USP14,PSMF1,PARK7,FETUB,SERPINA10,LXN,OPRPN,SERPINB12,CD109,A2ML1,P…	62/179
3_Member	GO Molecular Functions	GO:0004866	endopeptidase inhibitor activity	-36.9479	-34.1834	1,2,12,183,197,259,302,462,710,718,720,721,727,831,866,1471,1472,1476,1992,2597,3053,3273,3697,3698,3699,3700,3827,3933,4018,4057,5037,5055,5104,5176,5265,5267,5268,5269,5272,5273,5345,5627,5858,6317,6318,6590,6622,6692,6906,7057,7076,9097,9491,26998,51156,56925,58503,89777,135228,144568	A1BG,A2M,SERPINA3,AGT,AHSG,AMBP,ANXA2,SERPINC1,SERPING1,C3,C4A,C4B,C5,CAST,SERPINA6,CST3,CST4,CSTB,SERPINB1,GAPDH,SERPIND1,HRG,ITIH1,ITIH2,ITIH3,ITIH4,KNG1,LCN1,LPA,LTF,PEBP1,SERPINB2,SERPINA5,SERPINF1,SERPINA1,SERPINA4,SERPINB5,SERPINB6,SERPINB9,SERPINB10,SERPINF2,PROS1,PZP,SERPINB3,SERPINB4,SLPI,SNCA,SPINT1,SERPINA7,THBS1,TIMP1,USP14,PSMF1,FETUB,SERPINA10,LXN,OPRPN,SERPINB12,CD109,A2ML1	60/171
3_Member	GO Molecular Functions	GO:0004867	serine-type endopeptidase inhibitor activity	-22.5073	-20.0896	2,12,183,259,302,462,710,866,1992,3053,3273,3697,3698,3699,3700,5037,5055,5104,5176,5265,5267,5268,5269,5272,5273,5345,5858,6317,6318,6590,6692,6906,51156,89777,135228,144568	A2M,SERPINA3,AGT,AMBP,ANXA2,SERPINC1,SERPING1,SERPINA6,SERPINB1,SERPIND1,HRG,ITIH1,ITIH2,ITIH3,ITIH4,PEBP1,SERPINB2,SERPINA5,SERPINF1,SERPINA1,SERPINA4,SERPINB5,SERPINB6,SERPINB9,SERPINB10,SERPINF2,PZP,SERPINB3,SERPINB4,SLPI,SPINT1,SERPINA7,SERPINA10,SERPINB12,CD109,A2ML1	36/102
4_Summary	GO Molecular Functions	GO:0008233	peptidase activity	-34.1496	-31.4308	1,102,290,327,629,642,715,716,717,823,824,826,836,1075,1200,1361,1362,1369,1508,1509,1512,1520,1522,1605,1675,1803,2147,2158,2159,2160,2161,2923,3083,3240,3416,3426,3816,3818,4018,4048,4057,4313,4317,4318,4319,4898,5184,5304,5340,5476,5547,5550,5624,5641,5648,5650,5652,5653,5687,5693,5694,5695,5696,5698,5699,6051,6768,7052,7064,7174,7347,7511,7874,8078,8836,8904,9097,9407,9520,9805,9958,10072,104…	A1BG,ADAM10,ANPEP,APEH,CFB,BLMH,C1R,C1S,C2,CAPN1,CAPN2,CAPNS1,CASP3,CTSC,TPP1,CPB2,CPD,CPN1,CTSB,CTSD,CTSH,CTSS,CTSZ,DAG1,CFD,DPP4,F2,F9,F10,F11,F12,PDIA3,HGFAC,HP,IDE,CFI,KLK1,KLKB1,LPA,LTA4H,LTF,MMP2,MMP8,MMP9,MMP10,NRDC,PEPD,PIP,PLG,CTSA,PRCP,PREP,PROC,LGMN,MASP1,KLK7,PRSS8,KLK6,PSMA6,PSMB5,PSMB6,PSMB7,PSMB8,PSMB9,PSMB10,RNPEP,ST14,TGM2,THOP1,TPP2,UCHL3,XPNPEP1,USP7,USP5,GGH,CPNE1,USP14,TMPRSS…	109/-
4_Member	GO Molecular Functions	GO:0008233	peptidase activity	-34.1496	-31.4308	1,102,290,327,629,642,715,716,717,823,824,826,836,1075,1200,1361,1362,1369,1508,1509,1512,1520,1522,1605,1675,1803,2147,2158,2159,2160,2161,2923,3083,3240,3416,3426,3816,3818,4018,4048,4057,4313,4317,4318,4319,4898,5184,5304,5340,5476,5547,5550,5624,5641,5648,5650,5652,5653,5687,5693,5694,5695,5696,5698,5699,6051,6768,7052,7064,7174,7347,7511,7874,8078,8836,8904,9097,9407,9520,9805,9958,10072,104…	A1BG,ADAM10,ANPEP,APEH,CFB,BLMH,C1R,C1S,C2,CAPN1,CAPN2,CAPNS1,CASP3,CTSC,TPP1,CPB2,CPD,CPN1,CTSB,CTSD,CTSH,CTSS,CTSZ,DAG1,CFD,DPP4,F2,F9,F10,F11,F12,PDIA3,HGFAC,HP,IDE,CFI,KLK1,KLKB1,LPA,LTA4H,LTF,MMP2,MMP8,MMP9,MMP10,NRDC,PEPD,PIP,PLG,CTSA,PRCP,PREP,PROC,LGMN,MASP1,KLK7,PRSS8,KLK6,PSMA6,PSMB5,PSMB6,PSMB7,PSMB8,PSMB9,PSMB10,RNPEP,ST14,TGM2,THOP1,TPP2,UCHL3,XPNPEP1,USP7,USP5,GGH,CPNE1,USP14,TMPRSS…	108/621
4_Member	GO Molecular Functions	GO:0004175	endopeptidase activity	-26.8401	-24.2353	1,102,327,629,642,715,716,717,823,824,826,836,1075,1200,1508,1509,1512,1520,1522,1605,1675,1803,2147,2158,2159,2160,2161,2923,3083,3240,3416,3426,3816,3818,4018,4057,4313,4317,4318,4319,4898,5304,5340,5550,5624,5641,5648,5650,5652,5653,5687,5693,5694,5695,5696,5698,5699,6768,7064,7174,7874,8078,8904,9097,9407,9958,11012,22802,23581,26085,27429,51279,51752,57486,64499,84301,92291	A1BG,ADAM10,APEH,CFB,BLMH,C1R,C1S,C2,CAPN1,CAPN2,CAPNS1,CASP3,CTSC,TPP1,CTSB,CTSD,CTSH,CTSS,CTSZ,DAG1,CFD,DPP4,F2,F9,F10,F11,F12,PDIA3,HGFAC,HP,IDE,CFI,KLK1,KLKB1,LPA,LTF,MMP2,MMP8,MMP9,MMP10,NRDC,PIP,PLG,PREP,PROC,LGMN,MASP1,KLK7,PRSS8,KLK6,PSMA6,PSMB5,PSMB6,PSMB7,PSMB8,PSMB9,PSMB10,ST14,THOP1,TPP2,USP7,USP5,CPNE1,USP14,TMPRSS11D,USP15,KLK11,CLCA4,CASP14,KLK13,HTRA2,C1RL,ERAP1,NLN,TPSB2,DDI2,CAP…	77/407
4_Member	GO Molecular Functions	GO:0017171	serine hydrolase activity	-22.919	-20.4556	1,43,327,629,715,716,717,1075,1200,1362,1512,1520,1605,1675,1803,2147,2158,2159,2160,2161,3083,3240,3426,3816,3818,4018,4057,4313,4317,4318,4319,5340,5476,5547,5550,5624,5648,5650,5652,5653,6768,7174,9407,11012,26085,27429,29952,51279,59342,64499	A1BG,ACHE,APEH,CFB,C1R,C1S,C2,CTSC,TPP1,CPD,CTSH,CTSS,DAG1,CFD,DPP4,F2,F9,F10,F11,F12,HGFAC,HP,CFI,KLK1,KLKB1,LPA,LTF,MMP2,MMP8,MMP9,MMP10,PLG,CTSA,PRCP,PREP,PROC,MASP1,KLK7,PRSS8,KLK6,ST14,TPP2,TMPRSS11D,KLK11,KLK13,HTRA2,DPP7,C1RL,SCPEP1,TPSB2	50/203
4_Member	GO Molecular Functions	GO:0008236	serine-type peptidase activity	-22.6758	-20.2358	1,327,629,715,716,717,1075,1200,1362,1512,1520,1605,1675,1803,2147,2158,2159,2160,2161,3083,3240,3426,3816,3818,4018,4057,4313,4317,4318,4319,5340,5476,5547,5550,5624,5648,5650,5652,5653,6768,7174,9407,11012,26085,27429,29952,51279,59342,64499	A1BG,APEH,CFB,C1R,C1S,C2,CTSC,TPP1,CPD,CTSH,CTSS,DAG1,CFD,DPP4,F2,F9,F10,F11,F12,HGFAC,HP,CFI,KLK1,KLKB1,LPA,LTF,MMP2,MMP8,MMP9,MMP10,PLG,CTSA,PRCP,PREP,PROC,MASP1,KLK7,PRSS8,KLK6,ST14,TPP2,TMPRSS11D,KLK11,KLK13,HTRA2,DPP7,C1RL,SCPEP1,TPSB2	49/197
4_Member	GO Molecular Functions	GO:0004252	serine-type endopeptidase activity	-20.2077	-17.9361	1,327,629,715,716,717,1075,1200,1512,1520,1605,1675,1803,2147,2158,2159,2160,2161,3083,3240,3426,3816,3818,4018,4057,4313,4317,4318,4319,5340,5550,5624,5648,5650,5652,5653,6768,7174,9407,11012,26085,27429,51279,64499	A1BG,APEH,CFB,C1R,C1S,C2,CTSC,TPP1,CTSH,CTSS,DAG1,CFD,DPP4,F2,F9,F10,F11,F12,HGFAC,HP,CFI,KLK1,KLKB1,LPA,LTF,MMP2,MMP8,MMP9,MMP10,PLG,PREP,PROC,MASP1,KLK7,PRSS8,KLK6,ST14,TPP2,TMPRSS11D,KLK11,KLK13,HTRA2,C1RL,TPSB2	44/179
5_Summary	GO Molecular Functions	GO:0042803	protein homodimerization activity	-32.869	-30.1916	1,43,81,87,102,118,119,224,259,283,335,336,337,348,471,567,833,847,883,1048,1428,1436,1803,1806,1994,2023,2040,2053,2316,2539,2717,2720,2746,2937,2946,2947,2948,2954,2992,3035,3295,3315,3320,3326,3416,3417,3612,3728,3735,4627,4668,4835,5050,5305,5315,5345,5444,5524,5631,5648,5660,5819,6271,6277,6282,6286,6301,6421,6521,6643,6647,6742,6774,7037,7057,7086,7167,7168,7171,7175,7295,7453,7498,7511,841…	A1BG,ACHE,ACTN4,ACTN1,ADAM10,ADD1,ADD2,ALDH3A2,AMBP,ANG,APOA1,APOA2,APOA4,APOE,ATIC,B2M,CARS1,CAT,KYAT1,CEACAM5,CRYM,CSF1R,DPP4,DPYD,ELAVL1,ENO1,STOM,EPHX2,FLNA,G6PD,GLA,GLB1,GLUD1,GSS,GSTM2,GSTM3,GSTM4,GSTZ1,GYG1,HARS1,HSD17B4,HSPB1,HSP90AA1,HSP90AB1,IDE,IDH1,IMPA1,JUP,KARS1,MYH9,NAGA,NQO2,PAFAH1B3,PIP4K2A,PKM,SERPINF2,PON1,PTPA,PRPS1,MASP1,PSAP,NECTIN2,S100A1,S100A6,S100A11,S100P,SARS1,SFPQ,SLC…	116/-
5_Member	GO Molecular Functions	GO:0042803	protein homodimerization activity	-32.869	-30.1916	1,43,81,87,102,118,119,224,259,283,335,336,337,348,471,567,833,847,883,1048,1428,1436,1803,1806,1994,2023,2040,2053,2316,2539,2717,2720,2746,2937,2946,2947,2948,2954,2992,3035,3295,3315,3320,3326,3416,3417,3612,3728,3735,4627,4668,4835,5050,5305,5315,5345,5444,5524,5631,5648,5660,5819,6271,6277,6282,6286,6301,6421,6521,6643,6647,6742,6774,7037,7057,7086,7167,7168,7171,7175,7295,7453,7498,7511,841…	A1BG,ACHE,ACTN4,ACTN1,ADAM10,ADD1,ADD2,ALDH3A2,AMBP,ANG,APOA1,APOA2,APOA4,APOE,ATIC,B2M,CARS1,CAT,KYAT1,CEACAM5,CRYM,CSF1R,DPP4,DPYD,ELAVL1,ENO1,STOM,EPHX2,FLNA,G6PD,GLA,GLB1,GLUD1,GSS,GSTM2,GSTM3,GSTM4,GSTZ1,GYG1,HARS1,HSD17B4,HSPB1,HSP90AA1,HSP90AB1,IDE,IDH1,IMPA1,JUP,KARS1,MYH9,NAGA,NQO2,PAFAH1B3,PIP4K2A,PKM,SERPINF2,PON1,PTPA,PRPS1,MASP1,PSAP,NECTIN2,S100A1,S100A6,S100A11,S100P,SARS1,SFPQ,SLC…	116/730
6_Summary	GO Molecular Functions	GO:0016209	antioxidant activity	-32.7042	-30.0646	1,213,259,337,348,847,1356,2876,2878,2879,2936,2938,2946,2950,2954,3039,3043,3240,4025,4151,4258,4353,5052,6280,6647,6648,6649,7001,7295,7296,8288,9446,9588,10549,10587,10935,11315,25824,55937,84817	A1BG,ALB,AMBP,APOA4,APOE,CAT,CP,GPX1,GPX3,GPX4,GSR,GSTA1,GSTM2,GSTP1,GSTZ1,HBA1,HBB,HP,LPO,MB,MGST2,MPO,PRDX1,S100A9,SOD1,SOD2,SOD3,PRDX2,TXN,TXNRD1,EPX,GSTO1,PRDX6,PRDX4,TXNRD2,PRDX3,PARK7,PRDX5,APOM,TXNDC17	40/-
6_Member	GO Molecular Functions	GO:0016209	antioxidant activity	-32.7042	-30.0646	1,213,259,337,348,847,1356,2876,2878,2879,2936,2938,2946,2950,2954,3039,3043,3240,4025,4151,4258,4353,5052,6280,6647,6648,6649,7001,7295,7296,8288,9446,9588,10549,10587,10935,11315,25824,55937,84817	A1BG,ALB,AMBP,APOA4,APOE,CAT,CP,GPX1,GPX3,GPX4,GSR,GSTA1,GSTM2,GSTP1,GSTZ1,HBA1,HBB,HP,LPO,MB,MGST2,MPO,PRDX1,S100A9,SOD1,SOD2,SOD3,PRDX2,TXN,TXNRD1,EPX,GSTO1,PRDX6,PRDX4,TXNRD2,PRDX3,PARK7,PRDX5,APOM,TXNDC17	40/78
6_Member	GO Molecular Functions	GO:0004601	peroxidase activity	-21.3854	-19.0469	1,847,1356,2876,2878,2879,2938,2946,2950,2954,3039,3043,4025,4151,4258,4353,5052,7001,7296,8288,9588,10549,10935,11315,25824,84817	A1BG,CAT,CP,GPX1,GPX3,GPX4,GSTA1,GSTM2,GSTP1,GSTZ1,HBA1,HBB,LPO,MB,MGST2,MPO,PRDX1,PRDX2,TXNRD1,EPX,PRDX6,PRDX4,PRDX3,PARK7,PRDX5,TXNDC17	26/51
6_Member	GO Molecular Functions	GO:0016684	oxidoreductase activity, acting on peroxide as acceptor	-20.8285	-18.5077	1,847,1356,2876,2878,2879,2938,2946,2950,2954,3039,3043,4025,4151,4258,4353,5052,7001,7296,8288,9588,10549,10935,11315,25824,84817	A1BG,CAT,CP,GPX1,GPX3,GPX4,GSTA1,GSTM2,GSTP1,GSTZ1,HBA1,HBB,LPO,MB,MGST2,MPO,PRDX1,PRDX2,TXNRD1,EPX,PRDX6,PRDX4,PRDX3,PARK7,PRDX5,TXNDC17	26/53
6_Member	GO Molecular Functions	GO:0004602	glutathione peroxidase activity	-8.74983	-6.99957	1,1356,2876,2878,2879,2938,2946,2950,2954,4258,9588	A1BG,CP,GPX1,GPX3,GPX4,GSTA1,GSTM2,GSTP1,GSTZ1,MGST2,PRDX6	11/24
7_Summary	GO Molecular Functions	GO:0003779	actin binding	-25.6257	-23.053	81,87,118,119,226,283,822,829,830,832,1072,1265,1495,1605,1938,2035,2039,2316,2317,2638,2764,2934,3068,3192,3688,3927,3936,4478,4627,4648,5034,5216,5217,5304,5339,5357,5358,6275,6622,6624,6708,6709,6710,6711,6876,7094,7111,7168,7170,7171,7402,7408,7414,7430,7533,8407,8826,9535,9696,9948,10094,10095,10096,10097,10109,10487,10611,10788,11151,11344,23406,23603,28988,29766,51466,57175,57530,79784,854…	ACTN4,ACTN1,ADD1,ADD2,ALDOA,ANG,CAPG,CAPZA1,CAPZA2,CAPZB,CFL1,CNN2,CTNNA1,DAG1,EEF2,EPB41,DMTN,FLNA,FLNB,GC,GMFB,GSN,HDGF,HNRNPU,ITGB1,LASP1,LCP1,MSN,MYH9,MYO7B,P4HB,PFN1,PFN2,PIP,PLEC,PLS1,PLS3,S100A4,SNCA,FSCN1,SPTA1,SPTAN1,SPTB,SPTBN1,TAGLN,TLN1,TMOD1,TPM1,TPM3,TPM4,UTRN,VASP,VCL,EZR,YWHAH,TAGLN2,IQGAP1,GMFG,CROCC,WDR1,ARPC3,ARPC1B,ACTR3,ACTR2,ARPC2,CAP1,PDLIM5,IQGAP2,CORO1A,TWF2,COTL1,CORO1C,…	100/-
7_Member	GO Molecular Functions	GO:0003779	actin binding	-25.6257	-23.053	81,87,118,119,226,283,822,829,830,832,1072,1265,1495,1605,1938,2035,2039,2316,2317,2638,2764,2934,3068,3192,3688,3927,3936,4478,4627,4648,5034,5216,5217,5304,5339,5357,5358,6275,6622,6624,6708,6709,6710,6711,6876,7094,7111,7168,7170,7171,7402,7408,7414,7430,7533,8407,8826,9535,9696,9948,10094,10095,10096,10097,10109,10487,10611,10788,11151,11344,23406,23603,28988,29766,51466,57175,57530,79784,854…	ACTN4,ACTN1,ADD1,ADD2,ALDOA,ANG,CAPG,CAPZA1,CAPZA2,CAPZB,CFL1,CNN2,CTNNA1,DAG1,EEF2,EPB41,DMTN,FLNA,FLNB,GC,GMFB,GSN,HDGF,HNRNPU,ITGB1,LASP1,LCP1,MSN,MYH9,MYO7B,P4HB,PFN1,PFN2,PIP,PLEC,PLS1,PLS3,S100A4,SNCA,FSCN1,SPTA1,SPTAN1,SPTB,SPTBN1,TAGLN,TLN1,TMOD1,TPM1,TPM3,TPM4,UTRN,VASP,VCL,EZR,YWHAH,TAGLN2,IQGAP1,GMFG,CROCC,WDR1,ARPC3,ARPC1B,ACTR3,ACTR2,ARPC2,CAP1,PDLIM5,IQGAP2,CORO1A,TWF2,COTL1,CORO1C,…	79/445
7_Member	GO Molecular Functions	GO:0005200	structural constituent of cytoskeleton	-24.6562	-22.1135	60,119,286,288,1832,2035,2038,3123,3854,3857,3861,3880,4000,4478,5339,5357,5358,5493,6708,6709,6710,6711,7094,7168,7277,7431,7846,9696,10094,10095,10096,10097,10109,10383,28988,51807,79861,203068,653781,728378	ACTB,ADD2,ANK1,ANK3,DSP,EPB41,EPB42,HLA-DRB1,KRT6B,KRT9,KRT14,KRT19,LMNA,MSN,PLEC,PLS1,PLS3,PPL,SPTA1,SPTAN1,SPTB,SPTBN1,TLN1,TPM1,TUBA4A,VIM,TUBA1A,CROCC,ARPC3,ARPC1B,ACTR3,ACTR2,ARPC2,TUBB4B,DBNL,TUBA8,TUBAL3,TUBB,POTEJ,POTEF	40/115
7_Member	GO Molecular Functions	GO:0051015	actin filament binding	-21.5601	-19.2031	81,87,118,119,822,829,830,1072,1265,1495,1938,2039,2316,2317,2934,3927,3936,4627,4648,5339,5357,5358,6624,6708,6709,6710,6711,7094,7168,7170,7171,7430,8407,8826,9948,10094,10095,10096,10097,10109,10788,11151,11344,23406,23603,28988,57175,79784,85477	ACTN4,ACTN1,ADD1,ADD2,CAPG,CAPZA1,CAPZA2,CFL1,CNN2,CTNNA1,EEF2,DMTN,FLNA,FLNB,GSN,LASP1,LCP1,MYH9,MYO7B,PLEC,PLS1,PLS3,FSCN1,SPTA1,SPTAN1,SPTB,SPTBN1,TLN1,TPM1,TPM3,TPM4,EZR,TAGLN2,IQGAP1,WDR1,ARPC3,ARPC1B,ACTR3,ACTR2,ARPC2,IQGAP2,CORO1A,TWF2,COTL1,CORO1C,DBNL,CORO1B,MYH14,SCIN	49/208
8_Summary	GO Molecular Functions	GO:0008238	exopeptidase activity	-23.8347	-21.32	1,102,290,642,1075,1200,1361,1362,1369,1512,1522,1803,2160,4048,5184,5476,5547,5550,6051,7174,7511,8836,9520,9805,10072,10404,23549,29952,51056,51200,51752,55748,59342,63929,79716,79887,84735,90507,3416,4313,4317,4318,4319,4898,5650,7064,10987,22802,57486,383,2992,3422,3612,4199,5106,5494,5566,6648	A1BG,ADAM10,ANPEP,BLMH,CTSC,TPP1,CPB2,CPD,CPN1,CTSH,CTSZ,DPP4,F11,LTA4H,PEPD,CTSA,PRCP,PREP,RNPEP,TPP2,XPNPEP1,GGH,NPEPPS,SCRN1,DPP3,CPQ,DNPEP,DPP7,LAP3,CPA4,ERAP1,CNDP2,SCPEP1,XPNPEP3,NPEPL1,PLBD1,CNDP1,SCRN2,IDE,MMP2,MMP8,MMP9,MMP10,NRDC,KLK7,THOP1,COPS5,CLCA4,NLN,ARG1,GYG1,IDI1,IMPA1,ME1,PCK2,PPM1A,PRKACA,SOD2	58/-
8_Member	GO Molecular Functions	GO:0008238	exopeptidase activity	-23.8347	-21.32	1,102,290,642,1075,1200,1361,1362,1369,1512,1522,1803,2160,4048,5184,5476,5547,5550,6051,7174,7511,8836,9520,9805,10072,10404,23549,29952,51056,51200,51752,55748,59342,63929,79716,79887,84735,90507	A1BG,ADAM10,ANPEP,BLMH,CTSC,TPP1,CPB2,CPD,CPN1,CTSH,CTSZ,DPP4,F11,LTA4H,PEPD,CTSA,PRCP,PREP,RNPEP,TPP2,XPNPEP1,GGH,NPEPPS,SCRN1,DPP3,CPQ,DNPEP,DPP7,LAP3,CPA4,ERAP1,CNDP2,SCPEP1,XPNPEP3,NPEPL1,PLBD1,CNDP1,SCRN2	38/107
8_Member	GO Molecular Functions	GO:0004177	aminopeptidase activity	-15.8417	-13.714	1,290,642,1512,1803,2160,4048,5184,6051,7174,7511,9520,10072,23549,29952,51056,51752,63929,79716,79887	A1BG,ANPEP,BLMH,CTSH,DPP4,F11,LTA4H,PEPD,RNPEP,TPP2,XPNPEP1,NPEPPS,DPP3,DNPEP,DPP7,LAP3,ERAP1,XPNPEP3,NPEPL1,PLBD1	20/42
8_Member	GO Molecular Functions	GO:0008235	metalloexopeptidase activity	-12.5383	-10.5519	1,102,290,1361,1362,1369,4048,5184,5547,5550,6051,7511,9520,10072,10404,51056,51200,51752,55748,63929,79716,84735	A1BG,ADAM10,ANPEP,CPB2,CPD,CPN1,LTA4H,PEPD,PRCP,PREP,RNPEP,XPNPEP1,NPEPPS,DPP3,CPQ,LAP3,CPA4,ERAP1,CNDP2,XPNPEP3,NPEPL1,CNDP1	22/72
8_Member	GO Molecular Functions	GO:0008237	metallopeptidase activity	-11.7534	-9.79812	1,102,290,1361,1362,1369,3416,4048,4313,4317,4318,4319,4898,5184,5547,5550,5650,6051,7064,7511,9520,10072,10404,10987,22802,23549,51056,51200,51752,55748,57486,63929,79716,84735	A1BG,ADAM10,ANPEP,CPB2,CPD,CPN1,IDE,LTA4H,MMP2,MMP8,MMP9,MMP10,NRDC,PEPD,PRCP,PREP,KLK7,RNPEP,THOP1,XPNPEP1,NPEPPS,DPP3,CPQ,COPS5,CLCA4,DNPEP,LAP3,CPA4,ERAP1,CNDP2,NLN,XPNPEP3,NPEPL1,CNDP1	34/186
8_Member	GO Molecular Functions	GO:0070006	metalloaminopeptidase activity	-8.08516	-6.39579	1,290,4048,5184,6051,7511,9520,51056,51752,63929,79716	A1BG,ANPEP,LTA4H,PEPD,RNPEP,XPNPEP1,NPEPPS,LAP3,ERAP1,XPNPEP3,NPEPL1	11/27
8_Member	GO Molecular Functions	GO:0030145	manganese ion binding	-6.48682	-4.94888	1,383,2992,3422,3612,4199,5106,5184,5494,5566,6648,7511,51056,63929,79716	A1BG,ARG1,GYG1,IDI1,IMPA1,ME1,PCK2,PEPD,PPM1A,PRKACA,SOD2,XPNPEP1,LAP3,XPNPEP3,NPEPL1	15/70
9_Summary	GO Molecular Functions	GO:0016829	lyase activity	-23.5807	-21.0924	1,50,158,210,226,230,435,759,760,761,767,883,1652,1892,2023,2026,2194,2271,2547,2739,2762,2805,2948,3030,3146,3295,4199,4200,4258,5066,5106,6036,6188,7167,7389,7390,7520,8635,10606,10873,11315,26007,51495,55268,55556,60490,79017,81889,85007,87769,377677	A1BG,ACO2,ADSL,ALAD,ALDOA,ALDOC,ASL,CA1,CA2,CA3,CA8,KYAT1,DDT,ECHS1,ENO1,ENO2,FASN,FH,XRCC6,GLO1,GMDS,GOT1,GSTM4,HADHA,HMGB1,HSD17B4,ME1,ME2,MGST2,PAM,PCK2,RNASE2,RPS3,TPI1,UROD,UROS,XRCC5,RNASET2,PAICS,ME3,PARK7,TKFC,HACD3,ECHDC2,ENOSF1,PPCDC,GGCT,FAHD1,PHYKPL,GGACT,CA13	51/-
9_Member	GO Molecular Functions	GO:0016829	lyase activity	-23.5807	-21.0924	1,50,158,210,226,230,435,759,760,761,767,883,1652,1892,2023,2026,2194,2271,2547,2739,2762,2805,2948,3030,3146,3295,4199,4200,4258,5066,5106,6036,6188,7167,7389,7390,7520,8635,10606,10873,11315,26007,51495,55268,55556,60490,79017,81889,85007,87769,377677	A1BG,ACO2,ADSL,ALAD,ALDOA,ALDOC,ASL,CA1,CA2,CA3,CA8,KYAT1,DDT,ECHS1,ENO1,ENO2,FASN,FH,XRCC6,GLO1,GMDS,GOT1,GSTM4,HADHA,HMGB1,HSD17B4,ME1,ME2,MGST2,PAM,PCK2,RNASE2,RPS3,TPI1,UROD,UROS,XRCC5,RNASET2,PAICS,ME3,PARK7,TKFC,HACD3,ECHDC2,ENOSF1,PPCDC,GGCT,FAHD1,PHYKPL,GGACT,CA13	51/205
9_Member	GO Molecular Functions	GO:0016835	carbon-oxygen lyase activity	-14.2698	-12.2232	1,50,210,759,760,761,767,1892,2023,2026,2194,2271,2547,2762,3030,3295,6188,7167,7390,7520,11315,51495,55268,55556,377677	A1BG,ACO2,ALAD,CA1,CA2,CA3,CA8,ECHS1,ENO1,ENO2,FASN,FH,XRCC6,GMDS,HADHA,HSD17B4,RPS3,TPI1,UROS,XRCC5,PARK7,HACD3,ECHDC2,ENOSF1,CA13	25/81
9_Member	GO Molecular Functions	GO:0016836	hydro-lyase activity	-12.8407	-10.8462	1,50,210,759,760,761,767,1892,2023,2026,2194,2271,2762,3030,3295,7390,11315,51495,55268,55556,377677	A1BG,ACO2,ALAD,CA1,CA2,CA3,CA8,ECHS1,ENO1,ENO2,FASN,FH,GMDS,HADHA,HSD17B4,UROS,PARK7,HACD3,ECHDC2,ENOSF1,CA13	21/63
10_Summary	GO Molecular Functions	GO:0051082	unfolded protein binding	-20.2248	-17.9361	1,325,811,821,908,1191,3304,3306,3309,3312,3313,3315,3320,3326,3329,3336,5478,5479,6102,6950,7184,10049,10383,10525,10574,10575,10576,10598,10694,10726,10728,11140,22948,27429,51327,56886,374407,972,3308,10808,22824,81611,60,97,98,377,378,397,476,488,493,498,523,998,1653,1660,1915,1938,1974,2547,2773,2778,2782,2783,3416,3799,4733,4735,5217,5464,5700,5701,5702,5705,5706,5861,5862,5878,5880,5901,59…	A1BG,APCS,CALR,CANX,CCT6A,CLU,HSPA1B,HSPA2,HSPA5,HSPA8,HSPA9,HSPB1,HSP90AA1,HSP90AB1,HSPD1,HSPE1,PPIA,PPIB,RP2,TCP1,HSP90B1,DNAJB6,TUBB4B,HYOU1,CCT7,CCT4,CCT2,AHSA1,CCT8,NUDC,PTGES3,CDC37,CCT5,HTRA2,AHSP,UGGT1,DNAJB13,CD74,HSPA4,HSPH1,HSPA4L,ANP32E,ACTB,ACYP1,ACYP2,ARF3,ARF4,ARHGDIB,ATP1A1,ATP2A2,ATP2B4,ATP5F1A,ATP6V1A,CDC42,DDX1,DHX9,EEF1A1,EEF2,EIF4A2,XRCC6,GNAI3,GNAS,GNB1,GNB2,IDE,KIF5B,DRG1,S…	115/-
10_Member	GO Molecular Functions	GO:0051082	unfolded protein binding	-20.2248	-17.9361	1,325,811,821,908,1191,3304,3306,3309,3312,3313,3315,3320,3326,3329,3336,5478,5479,6102,6950,7184,10049,10383,10525,10574,10575,10576,10598,10694,10726,10728,11140,22948,27429,51327,56886,374407	A1BG,APCS,CALR,CANX,CCT6A,CLU,HSPA1B,HSPA2,HSPA5,HSPA8,HSPA9,HSPB1,HSP90AA1,HSP90AB1,HSPD1,HSPE1,PPIA,PPIB,RP2,TCP1,HSP90B1,DNAJB6,TUBB4B,HYOU1,CCT7,CCT4,CCT2,AHSA1,CCT8,NUDC,PTGES3,CDC37,CCT5,HTRA2,AHSP,UGGT1,DNAJB13	37/124
10_Member	GO Molecular Functions	GO:0044183	protein folding chaperone	-17.7112	-15.5239	1,811,908,972,3304,3306,3308,3309,3312,3313,3315,3320,3326,3329,3336,6950,7184,10049,10525,10574,10575,10576,10598,10694,10808,22824,22948,81611	A1BG,CALR,CCT6A,CD74,HSPA1B,HSPA2,HSPA4,HSPA5,HSPA8,HSPA9,HSPB1,HSP90AA1,HSP90AB1,HSPD1,HSPE1,TCP1,HSP90B1,DNAJB6,HYOU1,CCT7,CCT4,CCT2,AHSA1,CCT8,HSPH1,HSPA4L,CCT5,ANP32E	28/79
10_Member	GO Molecular Functions	GO:0140662	ATP-dependent protein folding chaperone	-17.447	-15.2724	1,908,3304,3306,3308,3309,3312,3313,3320,3326,3329,6950,7184,10525,10574,10575,10576,10694,10808,22824,22948	A1BG,CCT6A,HSPA1B,HSPA2,HSPA4,HSPA5,HSPA8,HSPA9,HSP90AA1,HSP90AB1,HSPD1,TCP1,HSP90B1,HYOU1,CCT7,CCT4,CCT2,CCT8,HSPH1,HSPA4L,CCT5	21/41
10_Member	GO Molecular Functions	GO:0016462	pyrophosphatase activity	-10.7064	-8.82651	1,60,97,98,377,378,397,476,488,493,498,523,908,998,1653,1660,1915,1938,1974,2547,2773,2778,2782,2783,3304,3306,3309,3312,3313,3320,3326,3329,3416,3799,4733,4735,5217,5464,5700,5701,5702,5705,5706,5861,5862,5878,5880,5901,5908,5912,6950,7184,7284,7415,7520,7919,8607,9230,9343,10058,10111,10383,10574,10575,10576,10694,10890,10924,11164,22948,23020,27068,29789,51762,53343,64077,124583,203068,283871	A1BG,ACTB,ACYP1,ACYP2,ARF3,ARF4,ARHGDIB,ATP1A1,ATP2A2,ATP2B4,ATP5F1A,ATP6V1A,CCT6A,CDC42,DDX1,DHX9,EEF1A1,EEF2,EIF4A2,XRCC6,GNAI3,GNAS,GNB1,GNB2,HSPA1B,HSPA2,HSPA5,HSPA8,HSPA9,HSP90AA1,HSP90AB1,HSPD1,IDE,KIF5B,DRG1,SEPTIN2,PFN2,PPA1,PSMC1,PSMC2,PSMC3,PSMC5,PSMC6,RAB1A,RAB2A,RAB5C,RAC2,RAN,RAP1B,RAP2B,TCP1,HSP90B1,TUFM,VCP,XRCC5,DDX39B,RUVBL1,RAB11B,EFTUD2,ABCB6,RAD50,TUBB4B,CCT7,CCT4,CCT2,CCT8,RA…	79/796
10_Member	GO Molecular Functions	GO:0016817	hydrolase activity, acting on acid anhydrides	-10.6263	-8.76485	1,60,97,98,377,378,397,476,488,493,498,523,908,998,1653,1660,1915,1938,1974,2547,2773,2778,2782,2783,3304,3306,3309,3312,3313,3320,3326,3329,3416,3799,4733,4735,5217,5464,5700,5701,5702,5705,5706,5861,5862,5878,5880,5901,5908,5912,6950,7184,7284,7415,7520,7919,8607,9230,9343,10058,10111,10383,10574,10575,10576,10694,10890,10924,11164,22948,23020,27068,29789,51762,53343,64077,124583,203068,283871	A1BG,ACTB,ACYP1,ACYP2,ARF3,ARF4,ARHGDIB,ATP1A1,ATP2A2,ATP2B4,ATP5F1A,ATP6V1A,CCT6A,CDC42,DDX1,DHX9,EEF1A1,EEF2,EIF4A2,XRCC6,GNAI3,GNAS,GNB1,GNB2,HSPA1B,HSPA2,HSPA5,HSPA8,HSPA9,HSP90AA1,HSP90AB1,HSPD1,IDE,KIF5B,DRG1,SEPTIN2,PFN2,PPA1,PSMC1,PSMC2,PSMC3,PSMC5,PSMC6,RAB1A,RAB2A,RAB5C,RAC2,RAN,RAP1B,RAP2B,TCP1,HSP90B1,TUFM,VCP,XRCC5,DDX39B,RUVBL1,RAB11B,EFTUD2,ABCB6,RAD50,TUBB4B,CCT7,CCT4,CCT2,CCT8,RA…	79/799
10_Member	GO Molecular Functions	GO:0016818	hydrolase activity, acting on acid anhydrides, in phosphorus-containing anhydrides	-10.6263	-8.76485	1,60,97,98,377,378,397,476,488,493,498,523,908,998,1653,1660,1915,1938,1974,2547,2773,2778,2782,2783,3304,3306,3309,3312,3313,3320,3326,3329,3416,3799,4733,4735,5217,5464,5700,5701,5702,5705,5706,5861,5862,5878,5880,5901,5908,5912,6950,7184,7284,7415,7520,7919,8607,9230,9343,10058,10111,10383,10574,10575,10576,10694,10890,10924,11164,22948,23020,27068,29789,51762,53343,64077,124583,203068,283871	A1BG,ACTB,ACYP1,ACYP2,ARF3,ARF4,ARHGDIB,ATP1A1,ATP2A2,ATP2B4,ATP5F1A,ATP6V1A,CCT6A,CDC42,DDX1,DHX9,EEF1A1,EEF2,EIF4A2,XRCC6,GNAI3,GNAS,GNB1,GNB2,HSPA1B,HSPA2,HSPA5,HSPA8,HSPA9,HSP90AA1,HSP90AB1,HSPD1,IDE,KIF5B,DRG1,SEPTIN2,PFN2,PPA1,PSMC1,PSMC2,PSMC3,PSMC5,PSMC6,RAB1A,RAB2A,RAB5C,RAC2,RAN,RAP1B,RAP2B,TCP1,HSP90B1,TUFM,VCP,XRCC5,DDX39B,RUVBL1,RAB11B,EFTUD2,ABCB6,RAD50,TUBB4B,CCT7,CCT4,CCT2,CCT8,RA…	79/799
10_Member	GO Molecular Functions	GO:0140657	ATP-dependent activity	-8.86928	-7.09992	1,60,70,476,481,488,493,498,506,523,526,908,1653,1660,1974,2547,3304,3306,3308,3309,3312,3313,3320,3326,3329,3416,3799,4627,4637,4648,5217,5700,5701,5702,5705,5706,6950,7184,7317,7415,7520,7919,8607,8883,9039,10058,10111,10525,10574,10575,10576,10694,10808,10924,22824,22948,23020,29789,79784,79876	A1BG,ACTB,ACTC1,ATP1A1,ATP1B1,ATP2A2,ATP2B4,ATP5F1A,ATP5F1B,ATP6V1A,ATP6V1B2,CCT6A,DDX1,DHX9,EIF4A2,XRCC6,HSPA1B,HSPA2,HSPA4,HSPA5,HSPA8,HSPA9,HSP90AA1,HSP90AB1,HSPD1,IDE,KIF5B,MYH9,MYL6,MYO7B,PFN2,PSMC1,PSMC2,PSMC3,PSMC5,PSMC6,TCP1,HSP90B1,UBA1,VCP,XRCC5,DDX39B,RUVBL1,NAE1,UBA3,ABCB6,RAD50,HYOU1,CCT7,CCT4,CCT2,CCT8,HSPH1,SMPDL3A,HSPA4L,CCT5,SNRNP200,OLA1,MYH14,UBA5	60/583
10_Member	GO Molecular Functions	GO:0017111	ribonucleoside triphosphate phosphatase activity	-8.76045	-7.00549	1,60,377,378,397,476,488,493,498,523,908,998,1653,1660,1915,1938,1974,2547,2773,2778,2782,2783,3304,3306,3309,3312,3313,3320,3326,3329,3416,3799,4733,4735,5217,5700,5701,5702,5705,5706,5861,5862,5878,5880,5901,5908,5912,6950,7184,7284,7415,7520,7919,8607,9230,9343,10058,10111,10383,10574,10575,10576,10694,10890,10924,22948,23020,29789,51762,203068	A1BG,ACTB,ARF3,ARF4,ARHGDIB,ATP1A1,ATP2A2,ATP2B4,ATP5F1A,ATP6V1A,CCT6A,CDC42,DDX1,DHX9,EEF1A1,EEF2,EIF4A2,XRCC6,GNAI3,GNAS,GNB1,GNB2,HSPA1B,HSPA2,HSPA5,HSPA8,HSPA9,HSP90AA1,HSP90AB1,HSPD1,IDE,KIF5B,DRG1,SEPTIN2,PFN2,PSMC1,PSMC2,PSMC3,PSMC5,PSMC6,RAB1A,RAB2A,RAB5C,RAC2,RAN,RAP1B,RAP2B,TCP1,HSP90B1,TUFM,VCP,XRCC5,DDX39B,RUVBL1,RAB11B,EFTUD2,ABCB6,RAD50,TUBB4B,CCT7,CCT4,CCT2,CCT8,RAB10,SMPDL3A,CCT5,…	70/736
10_Member	GO Molecular Functions	GO:0016887	ATP hydrolysis activity	-7.47848	-5.82418	1,60,476,488,493,498,523,908,1653,1660,1974,2547,3304,3306,3309,3312,3313,3320,3326,3329,3416,3799,5217,5700,5701,5702,5705,5706,6950,7184,7415,7520,7919,8607,10058,10111,10574,10575,10576,10694,10924,22948,23020,29789	A1BG,ACTB,ATP1A1,ATP2A2,ATP2B4,ATP5F1A,ATP6V1A,CCT6A,DDX1,DHX9,EIF4A2,XRCC6,HSPA1B,HSPA2,HSPA5,HSPA8,HSPA9,HSP90AA1,HSP90AB1,HSPD1,IDE,KIF5B,PFN2,PSMC1,PSMC2,PSMC3,PSMC5,PSMC6,TCP1,HSP90B1,VCP,XRCC5,DDX39B,RUVBL1,ABCB6,RAD50,CCT7,CCT4,CCT2,CCT8,SMPDL3A,CCT5,SNRNP200,OLA1	44/401
11_Summary	GO Molecular Functions	GO:0002020	protease binding	-20.2109	-17.9361	2,302,462,498,836,1213,1277,1278,1311,1471,1476,1803,1893,2319,2335,3688,3690,3934,4282,5104,5265,5269,5272,5340,5345,5660,5858,5886,6317,6318,6717,7057,7076,7415,7450,10211,10752,11315,29108	A2M,ANXA2,SERPINC1,ATP5F1A,CASP3,CLTC,COL1A1,COL1A2,COMP,CST3,CSTB,DPP4,ECM1,FLOT2,FN1,ITGB1,ITGB3,LCN2,MIF,SERPINA5,SERPINA1,SERPINB6,SERPINB9,PLG,SERPINF2,PSAP,PZP,RAD23A,SERPINB3,SERPINB4,SRI,THBS1,TIMP1,VCP,VWF,FLOT1,CHL1,PARK7,PYCARD	39/-
11_Member	GO Molecular Functions	GO:0002020	protease binding	-20.2109	-17.9361	2,302,462,498,836,1213,1277,1278,1311,1471,1476,1803,1893,2319,2335,3688,3690,3934,4282,5104,5265,5269,5272,5340,5345,5660,5858,5886,6317,6318,6717,7057,7076,7415,7450,10211,10752,11315,29108	A2M,ANXA2,SERPINC1,ATP5F1A,CASP3,CLTC,COL1A1,COL1A2,COMP,CST3,CSTB,DPP4,ECM1,FLOT2,FN1,ITGB1,ITGB3,LCN2,MIF,SERPINA5,SERPINA1,SERPINB6,SERPINB9,PLG,SERPINF2,PSAP,PZP,RAD23A,SERPINB3,SERPINB4,SRI,THBS1,TIMP1,VCP,VWF,FLOT1,CHL1,PARK7,PYCARD	39/139
12_Summary	GO Molecular Functions	GO:0005509	calcium ion binding	-19.7699	-17.5136	1,81,87,247,276,301,302,306,307,308,309,310,311,325,410,444,488,715,716,805,811,821,823,824,826,828,999,1311,1401,1605,1823,1828,2009,2147,2158,2159,2161,2192,2202,2934,3309,3339,3423,3678,3688,3697,3936,4637,4925,5066,5357,5358,5444,5532,5589,5624,5627,5648,6271,6275,6277,6278,6279,6280,6282,6286,6622,6708,6709,6717,7052,7057,7086,7123,7171,7178,7184,8639,8826,8904,10016,10519,23344,49860,55118,…	A1BG,ACTN4,ACTN1,ALOX15B,AMY1A,ANXA1,ANXA2,ANXA3,ANXA4,ANXA5,ANXA6,ANXA7,ANXA11,APCS,ARSA,ASPH,ATP2A2,C1R,C1S,CALM2,CALR,CANX,CAPN1,CAPN2,CAPNS1,CAPS,CDH1,COMP,CRP,DAG1,DSC1,DSG1,EML1,F2,F9,F10,F12,FBLN1,EFEMP1,GSN,HSPA5,HSPG2,IDS,ITGA5,ITGB1,ITIH1,LCP1,MYL6,NUCB2,PAM,PLS1,PLS3,PON1,PPP3CB,PRKCSH,PROC,PROS1,MASP1,S100A1,S100A4,S100A6,S100A7,S100A8,S100A9,S100A11,S100P,SNCA,SPTA1,SPTAN1,SRI,TGM2,T…	100/-
12_Member	GO Molecular Functions	GO:0005509	calcium ion binding	-19.7699	-17.5136	1,81,87,247,276,301,302,306,307,308,309,310,311,325,410,444,488,715,716,805,811,821,823,824,826,828,999,1311,1401,1605,1823,1828,2009,2147,2158,2159,2161,2192,2202,2934,3309,3339,3423,3678,3688,3697,3936,4637,4925,5066,5357,5358,5444,5532,5589,5624,5627,5648,6271,6275,6277,6278,6279,6280,6282,6286,6622,6708,6709,6717,7052,7057,7086,7123,7171,7178,7184,8639,8826,8904,10016,10519,23344,49860,55118,…	A1BG,ACTN4,ACTN1,ALOX15B,AMY1A,ANXA1,ANXA2,ANXA3,ANXA4,ANXA5,ANXA6,ANXA7,ANXA11,APCS,ARSA,ASPH,ATP2A2,C1R,C1S,CALM2,CALR,CANX,CAPN1,CAPN2,CAPNS1,CAPS,CDH1,COMP,CRP,DAG1,DSC1,DSG1,EML1,F2,F9,F10,F12,FBLN1,EFEMP1,GSN,HSPA5,HSPG2,IDS,ITGA5,ITGB1,ITIH1,LCP1,MYL6,NUCB2,PAM,PLS1,PLS3,PON1,PPP3CB,PRKCSH,PROC,PROS1,MASP1,S100A1,S100A4,S100A6,S100A7,S100A8,S100A9,S100A11,S100P,SNCA,SPTA1,SPTAN1,SRI,TGM2,T…	92/708
12_Member	GO Molecular Functions	GO:0048306	calcium-dependent protein binding	-18.2893	-16.0757	2,301,302,306,307,309,310,311,805,1201,1755,2220,4153,5648,6271,6275,6277,6278,6279,6280,6282,6286,8895,10015,10016,11092,49860,57402,553115	A2M,ANXA1,ANXA2,ANXA3,ANXA4,ANXA6,ANXA7,ANXA11,CALM2,CLN3,DMBT1,FCN2,MBL2,MASP1,S100A1,S100A4,S100A6,S100A7,S100A8,S100A9,S100A11,S100P,CPNE3,PDCD6IP,PDCD6,SPACA9,CRNN,S100A14,PEF1	29/82
13_Summary	GO Molecular Functions	GO:0016853	isomerase activity	-19.6602	-17.4186	1,70,669,1632,1652,1653,1660,1891,1892,1974,2280,2286,2287,2288,2547,2821,2923,2938,2954,3295,3329,3422,3690,3799,4282,4627,4637,4648,5034,5223,5236,5238,5478,5479,5524,5700,5701,5702,5705,5706,5730,5768,7167,7264,7520,7919,8607,9601,10007,10105,10111,10130,10728,22934,23020,23071,51477,53938,55276,55556,79784,81567,81888,81889,84245,128240,130589,132789,283209	A1BG,ACTC1,BPGM,ECI1,DDT,DDX1,DHX9,ECH1,ECHS1,EIF4A2,FKBP1A,FKBP2,FKBP3,FKBP4,XRCC6,GPI,PDIA3,GSTA1,GSTZ1,HSD17B4,HSPD1,IDI1,ITGB3,KIF5B,MIF,MYH9,MYL6,MYO7B,P4HB,PGAM1,PGM1,PGM3,PPIA,PPIB,PTPA,PSMC1,PSMC2,PSMC3,PSMC5,PSMC6,PTGDS,QSOX1,TPI1,GFUS,XRCC5,DDX39B,RUVBL1,PDIA4,GNPDA1,PPIF,RAD50,PDIA6,PTGES3,RPIA,SNRNP200,ERP44,ISYNA1,PPIL3,PGM2,ENOSF1,MYH14,TXNDC5,HYI,FAHD1,MRI1,NAXE,GALM,GNPDA2,PGM2L1	69/-
13_Member	GO Molecular Functions	GO:0016853	isomerase activity	-19.6602	-17.4186	1,70,669,1632,1652,1653,1660,1891,1892,1974,2280,2286,2287,2288,2547,2821,2923,2938,2954,3295,3329,3422,3690,3799,4282,4627,4637,4648,5034,5223,5236,5238,5478,5479,5524,5700,5701,5702,5705,5706,5730,5768,7167,7264,7520,7919,8607,9601,10007,10105,10111,10130,10728,22934,23020,23071,51477,53938,55276,55556,79784,81567,81888,81889,84245,128240,130589,132789,283209	A1BG,ACTC1,BPGM,ECI1,DDT,DDX1,DHX9,ECH1,ECHS1,EIF4A2,FKBP1A,FKBP2,FKBP3,FKBP4,XRCC6,GPI,PDIA3,GSTA1,GSTZ1,HSD17B4,HSPD1,IDI1,ITGB3,KIF5B,MIF,MYH9,MYL6,MYO7B,P4HB,PGAM1,PGM1,PGM3,PPIA,PPIB,PTPA,PSMC1,PSMC2,PSMC3,PSMC5,PSMC6,PTGDS,QSOX1,TPI1,GFUS,XRCC5,DDX39B,RUVBL1,PDIA4,GNPDA1,PPIF,RAD50,PDIA6,PTGES3,RPIA,SNRNP200,ERP44,ISYNA1,PPIL3,PGM2,ENOSF1,MYH14,TXNDC5,HYI,FAHD1,MRI1,NAXE,GALM,GNPDA2,PGM2L1	69/434
13_Member	GO Molecular Functions	GO:0016860	intramolecular oxidoreductase activity	-18.4804	-16.2531	1,1632,1652,1891,1892,2821,2923,2938,3422,3690,4282,5034,5730,5768,7167,9601,10130,10728,22934,23071,81567,81888,81889,84245	A1BG,ECI1,DDT,ECH1,ECHS1,GPI,PDIA3,GSTA1,IDI1,ITGB3,MIF,P4HB,PTGDS,QSOX1,TPI1,PDIA4,PDIA6,PTGES3,RPIA,ERP44,TXNDC5,HYI,FAHD1,MRI1	24/52
13_Member	GO Molecular Functions	GO:0003756	protein disulfide isomerase activity	-6.37576	-4.85013	2923,3690,5034,5768,9601,10130,23071,81567	PDIA3,ITGB3,P4HB,QSOX1,PDIA4,PDIA6,ERP44,TXNDC5	8/18
13_Member	GO Molecular Functions	GO:0016864	intramolecular oxidoreductase activity, transposing S-S bonds	-6.37576	-4.85013	2923,3690,5034,5768,9601,10130,23071,81567	PDIA3,ITGB3,P4HB,QSOX1,PDIA4,PDIA6,ERP44,TXNDC5	8/18
14_Summary	GO Molecular Functions	GO:0030246	carbohydrate binding	-17.7194	-15.5239	1,226,259,325,682,721,811,821,1116,1117,2203,2220,2539,2548,2821,2990,3074,3098,3122,3123,3697,3848,3958,4125,4153,5066,5211,5226,5313,5836,6652,6888,7123,7360,7448,8455,8547,9563,9902,10216,10447,11226,11227,22934,23193,23324,23420,26270,51809,124220,130589,131177	A1BG,ALDOA,AMBP,APCS,BSG,C4B,CALR,CANX,CHI3L1,CHI3L2,FBP1,FCN2,G6PD,GAA,GPI,GUSB,HEXB,HK1,HLA-DRA,HLA-DRB1,ITIH1,KRT1,LGALS3,MAN2B1,MBL2,PAM,PFKL,PGD,PKLR,PYGL,SORD,TALDO1,CLEC3B,UGP2,VTN,ATRN,FCN3,H6PD,MRC2,PRG4,FAM3C,GALNT6,GALNT5,RPIA,GANAB,MAN2B2,NOMO1,FBXO6,GALNT7,ZG16B,GALM,FAM3D	52/-
14_Member	GO Molecular Functions	GO:0030246	carbohydrate binding	-17.7194	-15.5239	1,226,259,325,682,721,811,821,1116,1117,2203,2220,2539,2548,2821,2990,3074,3098,3122,3123,3697,3848,3958,4125,4153,5066,5211,5226,5313,5836,6652,6888,7123,7360,7448,8455,8547,9563,9902,10216,10447,11226,11227,22934,23193,23324,23420,26270,51809,124220,130589,131177	A1BG,ALDOA,AMBP,APCS,BSG,C4B,CALR,CANX,CHI3L1,CHI3L2,FBP1,FCN2,G6PD,GAA,GPI,GUSB,HEXB,HK1,HLA-DRA,HLA-DRB1,ITIH1,KRT1,LGALS3,MAN2B1,MBL2,PAM,PFKL,PGD,PKLR,PYGL,SORD,TALDO1,CLEC3B,UGP2,VTN,ATRN,FCN3,H6PD,MRC2,PRG4,FAM3C,GALNT6,GALNT5,RPIA,GANAB,MAN2B2,NOMO1,FBXO6,GALNT7,ZG16B,GALM,FAM3D	52/283
14_Member	GO Molecular Functions	GO:0048029	monosaccharide binding	-6.15608	-4.64906	1,226,682,2203,2539,2821,3098,4153,5066,5211,5313,5836,6888,7360,22934	A1BG,ALDOA,BSG,FBP1,G6PD,GPI,HK1,MBL2,PAM,PFKL,PKLR,PYGL,TALDO1,UGP2,RPIA	15/74
15_Summary	GO Molecular Functions	GO:0016667	oxidoreductase activity, acting on a sulfur group of donors	-16.3397	-14.1772	1,1738,2745,2923,2936,4482,5034,5230,5768,7295,7296,8991,9352,9446,9601,9973,10130,10587,30001,51449,58472,81567,84817	A1BG,DLD,GLRX,PDIA3,GSR,MSRA,P4HB,PGK1,QSOX1,TXN,TXNRD1,SELENBP1,TXNL1,GSTO1,PDIA4,CCS,PDIA6,TXNRD2,ERO1A,PCYOX1,SQOR,TXNDC5,TXNDC17	23/-
15_Member	GO Molecular Functions	GO:0016667	oxidoreductase activity, acting on a sulfur group of donors	-16.3397	-14.1772	1,1738,2745,2923,2936,4482,5034,5230,5768,7295,7296,8991,9352,9446,9601,9973,10130,10587,30001,51449,58472,81567,84817	A1BG,DLD,GLRX,PDIA3,GSR,MSRA,P4HB,PGK1,QSOX1,TXN,TXNRD1,SELENBP1,TXNL1,GSTO1,PDIA4,CCS,PDIA6,TXNRD2,ERO1A,PCYOX1,SQOR,TXNDC5,TXNDC17	23/56
15_Member	GO Molecular Functions	GO:0015036	disulfide oxidoreductase activity	-13.3184	-11.3072	1,2745,2923,2936,5034,5230,5768,7295,7296,9352,9446,9601,9973,10130,10587,30001,81567,84817	A1BG,GLRX,PDIA3,GSR,P4HB,PGK1,QSOX1,TXN,TXNRD1,TXNL1,GSTO1,PDIA4,CCS,PDIA6,TXNRD2,ERO1A,TXNDC5,TXNDC17	18/42
15_Member	GO Molecular Functions	GO:0015035	protein-disulfide reductase activity	-10.9847	-9.07211	1,2923,5034,5230,5768,7295,7296,9352,9601,9973,10130,10587,30001,81567,84817	A1BG,PDIA3,P4HB,PGK1,QSOX1,TXN,TXNRD1,TXNL1,PDIA4,CCS,PDIA6,TXNRD2,ERO1A,TXNDC5,TXNDC17	15/36
15_Member	GO Molecular Functions	GO:0016668	oxidoreductase activity, acting on a sulfur group of donors, NAD(P) as acceptor	-8.21867	-6.51276	1,1738,2936,5230,7295,7296,10587,84817	A1BG,DLD,GSR,PGK1,TXN,TXNRD1,TXNRD2,TXNDC17	8/12
15_Member	GO Molecular Functions	GO:0047134	protein-disulfide reductase [NAD(P)H] activity	-5.87572	-4.39501	1,5230,7295,7296,10587,84817	A1BG,PGK1,TXN,TXNRD1,TXNRD2,TXNDC17	6/10
15_Member	GO Molecular Functions	GO:0004791	thioredoxin-disulfide reductase (NADPH) activity	-3.63669	-2.36819	1,7295,7296,10587	A1BG,TXN,TXNRD1,TXNRD2	4/8
16_Summary	GO Molecular Functions	GO:0016903	oxidoreductase activity, acting on the aldehyde or oxo group of donors	-15.8417	-13.714	1,128,131,216,217,218,221,223,224,231,501,2597,4967,5160,7915,8644,8659,10840,57016,126133	A1BG,ADH5,ADH7,ALDH1A1,ALDH2,ALDH3A1,ALDH3B1,ALDH9A1,ALDH3A2,AKR1B1,ALDH7A1,GAPDH,OGDH,PDHA1,ALDH5A1,AKR1C3,ALDH4A1,ALDH1L1,AKR1B10,ALDH16A1	20/-
16_Member	GO Molecular Functions	GO:0016903	oxidoreductase activity, acting on the aldehyde or oxo group of donors	-15.8417	-13.714	1,128,131,216,217,218,221,223,224,231,501,2597,4967,5160,7915,8644,8659,10840,57016,126133	A1BG,ADH5,ADH7,ALDH1A1,ALDH2,ALDH3A1,ALDH3B1,ALDH9A1,ALDH3A2,AKR1B1,ALDH7A1,GAPDH,OGDH,PDHA1,ALDH5A1,AKR1C3,ALDH4A1,ALDH1L1,AKR1B10,ALDH16A1	20/42
16_Member	GO Molecular Functions	GO:0016620	oxidoreductase activity, acting on the aldehyde or oxo group of donors, NAD or NADP as acceptor	-14.9	-12.8147	1,128,216,217,218,221,223,224,231,501,2597,7915,8644,8659,10840,57016,126133	A1BG,ADH5,ALDH1A1,ALDH2,ALDH3A1,ALDH3B1,ALDH9A1,ALDH3A2,AKR1B1,ALDH7A1,GAPDH,ALDH5A1,AKR1C3,ALDH4A1,ALDH1L1,AKR1B10,ALDH16A1	17/31
16_Member	GO Molecular Functions	GO:0004029	aldehyde dehydrogenase (NAD+) activity	-14.804	-12.7287	1,128,216,217,218,221,223,224,231,501,8644,8659,10840,57016,126133	A1BG,ADH5,ALDH1A1,ALDH2,ALDH3A1,ALDH3B1,ALDH9A1,ALDH3A2,AKR1B1,ALDH7A1,AKR1C3,ALDH4A1,ALDH1L1,AKR1B10,ALDH16A1	15/23
16_Member	GO Molecular Functions	GO:0004030	aldehyde dehydrogenase [NAD(P)+] activity	-14.3962	-12.3306	1,128,216,217,218,221,223,224,231,501,8644,8659,10840,57016,126133	A1BG,ADH5,ALDH1A1,ALDH2,ALDH3A1,ALDH3B1,ALDH9A1,ALDH3A2,AKR1B1,ALDH7A1,AKR1C3,ALDH4A1,ALDH1L1,AKR1B10,ALDH16A1	15/24
16_Member	GO Molecular Functions	GO:0018479	benzaldehyde dehydrogenase (NAD+) activity	-3.47675	-2.23801	216,218,221	ALDH1A1,ALDH3A1,ALDH3B1	3/4
16_Member	GO Molecular Functions	GO:0004028	3-chloroallyl aldehyde dehydrogenase activity	-3.09339	-1.91497	218,221,224	ALDH3A1,ALDH3B1,ALDH3A2	3/5
17_Summary	GO Molecular Functions	GO:1901681	sulfur compound binding	-15.3228	-13.2061	1,37,259,283,338,348,350,462,1311,1755,2147,2160,2335,2799,2937,2946,2947,2948,2950,3053,3068,3075,3273,3827,4018,4057,4258,4353,4830,4967,5048,5104,5118,5478,6159,6342,6649,7057,7086,7123,7148,7448,10314,10631,51156,56925,64746,708,960,1634,3098,3507,3697,3698,8993,10894,114770	A1BG,ACADVL,AMBP,ANG,APOB,APOE,APOH,SERPINC1,COMP,DMBT1,F2,F11,FN1,GNS,GSS,GSTM2,GSTM3,GSTM4,GSTP1,SERPIND1,HDGF,CFH,HRG,KNG1,LPA,LTF,MGST2,MPO,NME1,OGDH,PAFAH1B1,SERPINA5,PCOLCE,PPIA,RPL29,SCP2,SOD3,THBS1,TKT,CLEC3B,TNXB,VTN,LANCL1,POSTN,SERPINA10,LXN,ACBD3,C1QBP,CD44,DCN,HK1,IGHM,ITIH1,ITIH2,PGLYRP1,LYVE1,PGLYRP2	57/-
17_Member	GO Molecular Functions	GO:1901681	sulfur compound binding	-15.3228	-13.2061	1,37,259,283,338,348,350,462,1311,1755,2147,2160,2335,2799,2937,2946,2947,2948,2950,3053,3068,3075,3273,3827,4018,4057,4258,4353,4830,4967,5048,5104,5118,5478,6159,6342,6649,7057,7086,7123,7148,7448,10314,10631,51156,56925,64746	A1BG,ACADVL,AMBP,ANG,APOB,APOE,APOH,SERPINC1,COMP,DMBT1,F2,F11,FN1,GNS,GSS,GSTM2,GSTM3,GSTM4,GSTP1,SERPIND1,HDGF,CFH,HRG,KNG1,LPA,LTF,MGST2,MPO,NME1,OGDH,PAFAH1B1,SERPINA5,PCOLCE,PPIA,RPL29,SCP2,SOD3,THBS1,TKT,CLEC3B,TNXB,VTN,LANCL1,POSTN,SERPINA10,LXN,ACBD3	47/267
17_Member	GO Molecular Functions	GO:0005539	glycosaminoglycan binding	-14.9875	-12.892	1,259,283,338,348,350,462,708,960,1311,1634,1755,2147,2160,2335,2799,3053,3068,3075,3098,3273,3507,3697,3698,3827,4018,4057,4353,5048,5104,5118,5478,6159,6649,7057,7123,7148,7448,8993,10631,10894,51156,56925,114770	A1BG,AMBP,ANG,APOB,APOE,APOH,SERPINC1,C1QBP,CD44,COMP,DCN,DMBT1,F2,F11,FN1,GNS,SERPIND1,HDGF,CFH,HK1,HRG,IGHM,ITIH1,ITIH2,KNG1,LPA,LTF,MPO,PAFAH1B1,SERPINA5,PCOLCE,PPIA,RPL29,SOD3,THBS1,CLEC3B,TNXB,VTN,PGLYRP1,POSTN,LYVE1,SERPINA10,LXN,PGLYRP2	44/241
17_Member	GO Molecular Functions	GO:0008201	heparin binding	-9.38305	-7.58858	283,338,348,350,462,1311,2147,2160,2335,3053,3068,3075,3273,3827,4018,4057,4353,5048,5104,5118,6159,6649,7057,7123,7148,7448,10631,51156,56925	ANG,APOB,APOE,APOH,SERPINC1,COMP,F2,F11,FN1,SERPIND1,HDGF,CFH,HRG,KNG1,LPA,LTF,MPO,PAFAH1B1,SERPINA5,PCOLCE,RPL29,SOD3,THBS1,CLEC3B,TNXB,VTN,POSTN,SERPINA10,LXN	29/170
18_Summary	GO Molecular Functions	GO:0019904	protein domain specific binding	-15.284	-13.1781	52,102,392,493,822,908,998,1213,1398,1460,1499,1605,1642,2597,2876,2885,2990,3178,3190,3304,3309,3312,3320,3326,3837,3916,3920,3993,4627,4691,4926,5340,5566,5573,5576,5591,5901,5912,6240,6451,6500,6622,7094,7123,7329,7408,7415,7430,7431,7453,7514,7529,7531,7532,7533,7534,8826,9218,9368,9798,10155,10314,10399,10409,10971,11338,26578,27101,27316,28988,29108,50848,51466,51517,51762,55920,55970,83699…	ACP1,ADAM10,ARHGAP1,ATP2B4,CAPG,CCT6A,CDC42,CLTC,CRK,CSNK2B,CTNNB1,DAG1,DDB1,GAPDH,GPX1,GRB2,GUSB,HNRNPA1,HNRNPK,HSPA1B,HSPA5,HSPA8,HSP90AA1,HSP90AB1,KPNB1,LAMP1,LAMP2,LLGL2,MYH9,NCL,NUMA1,PLG,PRKACA,PRKAR1A,PRKAR2A,PRKDC,RAN,RAP2B,RRM1,SH3BGRL,SKP1,SNCA,TLN1,CLEC3B,UBE2I,VASP,VCP,EZR,VIM,WARS1,XPO1,YWHAB,YWHAE,YWHAG,YWHAH,YWHAZ,IQGAP1,VAPA,NHERF1,IST1,TRIM28,LANCL1,RACK1,BASP1,YWHAQ,U2AF2,OSTF1,…	79/-
18_Member	GO Molecular Functions	GO:0019904	protein domain specific binding	-15.284	-13.1781	52,102,392,493,822,908,998,1213,1398,1460,1499,1605,1642,2597,2876,2885,2990,3178,3190,3304,3309,3312,3320,3326,3837,3916,3920,3993,4627,4691,4926,5340,5566,5573,5576,5591,5901,5912,6240,6451,6500,6622,7094,7123,7329,7408,7415,7430,7431,7453,7514,7529,7531,7532,7533,7534,8826,9218,9368,9798,10155,10314,10399,10409,10971,11338,26578,27101,27316,28988,29108,50848,51466,51517,51762,55920,55970,83699…	ACP1,ADAM10,ARHGAP1,ATP2B4,CAPG,CCT6A,CDC42,CLTC,CRK,CSNK2B,CTNNB1,DAG1,DDB1,GAPDH,GPX1,GRB2,GUSB,HNRNPA1,HNRNPK,HSPA1B,HSPA5,HSPA8,HSP90AA1,HSP90AB1,KPNB1,LAMP1,LAMP2,LLGL2,MYH9,NCL,NUMA1,PLG,PRKACA,PRKAR1A,PRKAR2A,PRKDC,RAN,RAP2B,RRM1,SH3BGRL,SKP1,SNCA,TLN1,CLEC3B,UBE2I,VASP,VCP,EZR,VIM,WARS1,XPO1,YWHAB,YWHAE,YWHAG,YWHAH,YWHAZ,IQGAP1,VAPA,NHERF1,IST1,TRIM28,LANCL1,RACK1,BASP1,YWHAQ,U2AF2,OSTF1,…	79/652
19_Summary	GO Molecular Functions	GO:0051087	protein-folding chaperone binding	-14.2981	-12.2422	1,213,476,811,1075,1191,1356,2244,3106,3306,3309,3312,3329,3336,4967,5340,5536,6188,6622,6647,6767,6902,7037,7450,8993,10049,10525,10598,10728,10961,11140,374407,335,336,2288,3304,3313,3326,3837,7175,10963,57026	A1BG,ALB,ATP1A1,CALR,CTSC,CLU,CP,FGB,HLA-B,HSPA2,HSPA5,HSPA8,HSPD1,HSPE1,OGDH,PLG,PPP5C,RPS3,SNCA,SOD1,ST13,TBCA,TFRC,VWF,PGLYRP1,DNAJB6,HYOU1,AHSA1,PTGES3,ERP29,CDC37,DNAJB13,APOA1,APOA2,FKBP4,HSPA1B,HSPA9,HSP90AB1,KPNB1,TPR,STIP1,PDXP	42/-
19_Member	GO Molecular Functions	GO:0051087	protein-folding chaperone binding	-14.2981	-12.2422	1,213,476,811,1075,1191,1356,2244,3106,3306,3309,3312,3329,3336,4967,5340,5536,6188,6622,6647,6767,6902,7037,7450,8993,10049,10525,10598,10728,10961,11140,374407	A1BG,ALB,ATP1A1,CALR,CTSC,CLU,CP,FGB,HLA-B,HSPA2,HSPA5,HSPA8,HSPD1,HSPE1,OGDH,PLG,PPP5C,RPS3,SNCA,SOD1,ST13,TBCA,TFRC,VWF,PGLYRP1,DNAJB6,HYOU1,AHSA1,PTGES3,ERP29,CDC37,DNAJB13	32/136
19_Member	GO Molecular Functions	GO:0031072	heat shock protein binding	-8.59044	-6.85396	335,336,2288,3304,3306,3309,3312,3313,3326,3837,4967,5536,6188,6622,6767,7037,7175,8993,10049,10598,10728,10963,11140,57026	APOA1,APOA2,FKBP4,HSPA1B,HSPA2,HSPA5,HSPA8,HSPA9,HSP90AB1,KPNB1,OGDH,PPP5C,RPS3,SNCA,ST13,TFRC,TPR,PGLYRP1,DNAJB6,AHSA1,PTGES3,STIP1,CDC37,PDXP	24/130
19_Member	GO Molecular Functions	GO:0051879	Hsp90 protein binding	-2.64636	-1.5264	3837,5536,6188,10598,10728,10963,11140	KPNB1,PPP5C,RPS3,AHSA1,PTGES3,STIP1,CDC37	7/42
19_Member	GO Molecular Functions	GO:0030544	Hsp70 protein binding	-2.16294	-1.10505	5536,6188,6622,6767,7037,8993,10049	PPP5C,RPS3,SNCA,ST13,TFRC,PGLYRP1,DNAJB6	7/51
20_Summary	GO Molecular Functions	GO:0000287	magnesium ion binding	-14.0684	-12.0309	1,159,2023,2026,2053,2729,2937,3251,3417,3418,3422,3612,3688,4199,4830,5236,5238,5313,5315,5464,5494,5566,5631,5636,5901,6102,6286,6622,7086,7284,8566,9943,10016,10519,11164,25996,27068,55276,55556,57026,58478,283871	A1BG,ADSS2,ENO1,ENO2,EPHX2,GCLC,GSS,HPRT1,IDH1,IDH2,IDI1,IMPA1,ITGB1,ME1,NME1,PGM1,PGM3,PKLR,PKM,PPA1,PPM1A,PRKACA,PRPS1,PRPSAP2,RAN,RP2,S100P,SNCA,TKT,TUFM,PDXK,OXSR1,PDCD6,CIB1,NUDT5,REXO2,PPA2,PGM2,ENOSF1,PDXP,ENOPH1,PGP	42/-
20_Member	GO Molecular Functions	GO:0000287	magnesium ion binding	-14.0684	-12.0309	1,159,2023,2026,2053,2729,2937,3251,3417,3418,3422,3612,3688,4199,4830,5236,5238,5313,5315,5464,5494,5566,5631,5636,5901,6102,6286,6622,7086,7284,8566,9943,10016,10519,11164,25996,27068,55276,55556,57026,58478,283871	A1BG,ADSS2,ENO1,ENO2,EPHX2,GCLC,GSS,HPRT1,IDH1,IDH2,IDI1,IMPA1,ITGB1,ME1,NME1,PGM1,PGM3,PKLR,PKM,PPA1,PPM1A,PRKACA,PRPS1,PRPSAP2,RAN,RP2,S100P,SNCA,TKT,TUFM,PDXK,OXSR1,PDCD6,CIB1,NUDT5,REXO2,PPA2,PGM2,ENOSF1,PDXP,ENOPH1,PGP	42/234
1_Summary	GO Cellular Components	GO:0034774	secretory granule lumen	-100	-97.2796	1,2,12,30,47,81,87,197,210,213,226,230,302,335,350,353,383,410,567,710,718,847,1075,1116,1191,1265,1460,1476,1509,1512,1522,1667,1675,1727,1893,1915,1938,1992,2153,2162,2171,2243,2244,2266,2335,2512,2517,2519,2547,2665,2717,2720,2760,2799,2821,2934,2950,2990,2992,3074,3146,3240,3273,3312,3320,3326,3417,3608,3699,3700,3728,3827,3837,3934,3959,4057,4069,4125,4282,4317,4353,4860,5004,5005,5036,5199,…	A1BG,A2M,SERPINA3,ACAA1,ACLY,ACTN4,ACTN1,AHSG,ALAD,ALB,ALDOA,ALDOC,ANXA2,APOA1,APOH,APRT,ARG1,ARSA,B2M,SERPING1,C3,CAT,CTSC,CHI3L1,CLU,CNN2,CSNK2B,CSTB,CTSD,CTSH,CTSZ,DEFA1,CFD,CYB5R3,ECM1,EEF1A1,EEF2,SERPINB1,F5,F13A1,FABP5,FGA,FGB,FGG,FN1,FTL,FUCA1,FUCA2,XRCC6,GDI2,GLA,GLB1,GM2A,GNS,GPI,GSN,GSTP1,GUSB,GYG1,HEXB,HMGB1,HP,HRG,HSPA8,HSP90AA1,HSP90AB1,IDH1,ILF2,ITIH3,ITIH4,JUP,KNG1,KPNB1,LCN2,LGALS…	198/-
1_Member	GO Cellular Components	GO:0034774	secretory granule lumen	-100	-97.2796	1,2,12,30,47,81,87,197,210,213,226,230,302,335,350,353,383,410,567,710,718,847,1075,1116,1191,1265,1460,1476,1509,1512,1522,1667,1675,1727,1893,1915,1938,1992,2153,2162,2171,2243,2244,2266,2335,2512,2517,2519,2547,2665,2717,2720,2760,2799,2821,2934,2950,2990,2992,3074,3146,3240,3273,3312,3320,3326,3417,3608,3699,3700,3728,3827,3837,3934,3959,4057,4069,4125,4282,4317,4353,4860,5004,5005,5036,5199,…	A1BG,A2M,SERPINA3,ACAA1,ACLY,ACTN4,ACTN1,AHSG,ALAD,ALB,ALDOA,ALDOC,ANXA2,APOA1,APOH,APRT,ARG1,ARSA,B2M,SERPING1,C3,CAT,CTSC,CHI3L1,CLU,CNN2,CSNK2B,CSTB,CTSD,CTSH,CTSZ,DEFA1,CFD,CYB5R3,ECM1,EEF1A1,EEF2,SERPINB1,F5,F13A1,FABP5,FGA,FGB,FGG,FN1,FTL,FUCA1,FUCA2,XRCC6,GDI2,GLA,GLB1,GM2A,GNS,GPI,GSN,GSTP1,GUSB,GYG1,HEXB,HMGB1,HP,HRG,HSPA8,HSP90AA1,HSP90AB1,IDH1,ILF2,ITIH3,ITIH4,JUP,KNG1,KPNB1,LCN2,LGALS…	172/327
1_Member	GO Cellular Components	GO:0060205	cytoplasmic vesicle lumen	-100	-97.2796	1,2,12,30,47,81,87,197,210,213,226,230,302,335,350,353,383,410,567,710,718,847,1075,1116,1191,1265,1460,1476,1509,1512,1522,1667,1675,1727,1893,1915,1938,1992,2153,2162,2171,2243,2244,2266,2335,2512,2517,2519,2547,2665,2717,2720,2760,2799,2821,2934,2950,2990,2992,3074,3146,3240,3273,3312,3320,3326,3417,3608,3699,3700,3728,3827,3837,3934,3959,4057,4069,4125,4282,4317,4353,4860,5004,5005,5036,5199,…	A1BG,A2M,SERPINA3,ACAA1,ACLY,ACTN4,ACTN1,AHSG,ALAD,ALB,ALDOA,ALDOC,ANXA2,APOA1,APOH,APRT,ARG1,ARSA,B2M,SERPING1,C3,CAT,CTSC,CHI3L1,CLU,CNN2,CSNK2B,CSTB,CTSD,CTSH,CTSZ,DEFA1,CFD,CYB5R3,ECM1,EEF1A1,EEF2,SERPINB1,F5,F13A1,FABP5,FGA,FGB,FGG,FN1,FTL,FUCA1,FUCA2,XRCC6,GDI2,GLA,GLB1,GM2A,GNS,GPI,GSN,GSTP1,GUSB,GYG1,HEXB,HMGB1,HP,HRG,HSPA8,HSP90AA1,HSP90AB1,IDH1,ILF2,ITIH3,ITIH4,JUP,KNG1,KPNB1,LCN2,LGALS…	172/332
1_Member	GO Cellular Components	GO:0031983	vesicle lumen	-100	-97.2796	1,2,12,30,47,81,87,197,210,213,226,230,302,335,350,353,383,410,567,710,718,847,1075,1116,1191,1265,1460,1476,1509,1512,1522,1667,1675,1727,1893,1915,1938,1992,2153,2162,2171,2243,2244,2266,2335,2512,2517,2519,2547,2665,2717,2720,2760,2799,2821,2934,2950,2990,2992,3074,3146,3240,3273,3312,3320,3326,3417,3608,3699,3700,3728,3827,3837,3934,3959,4057,4069,4125,4282,4317,4353,4860,5004,5005,5036,5199,…	A1BG,A2M,SERPINA3,ACAA1,ACLY,ACTN4,ACTN1,AHSG,ALAD,ALB,ALDOA,ALDOC,ANXA2,APOA1,APOH,APRT,ARG1,ARSA,B2M,SERPING1,C3,CAT,CTSC,CHI3L1,CLU,CNN2,CSNK2B,CSTB,CTSD,CTSH,CTSZ,DEFA1,CFD,CYB5R3,ECM1,EEF1A1,EEF2,SERPINB1,F5,F13A1,FABP5,FGA,FGB,FGG,FN1,FTL,FUCA1,FUCA2,XRCC6,GDI2,GLA,GLB1,GM2A,GNS,GPI,GSN,GSTP1,GUSB,GYG1,HEXB,HMGB1,HP,HRG,HSPA8,HSP90AA1,HSP90AB1,IDH1,ILF2,ITIH3,ITIH4,JUP,KNG1,KPNB1,LCN2,LGALS…	172/333
1_Member	GO Cellular Components	GO:0101002	ficolin-1-rich granule	-70.1987	-67.6015	1,47,210,226,230,327,427,823,847,1315,1460,1471,1476,1508,1509,1512,1520,1522,1604,1675,1823,1828,1832,1915,1938,2547,2548,2720,2799,2821,2934,2950,2990,2992,3043,3146,3304,3312,3320,3326,3417,3608,3728,3837,3848,3916,3920,3958,4048,4282,4318,4860,5211,5223,5236,5265,5269,5273,5315,5478,5547,5683,5686,5689,5695,5701,5702,5708,5709,5717,5719,5836,7414,7415,8655,9535,9861,9961,10097,10549,10694,234…	A1BG,ACLY,ALAD,ALDOA,ALDOC,APEH,ASAH1,CAPN1,CAT,COPB1,CSNK2B,CST3,CSTB,CTSB,CTSD,CTSH,CTSS,CTSZ,CD55,CFD,DSC1,DSG1,DSP,EEF1A1,EEF2,XRCC6,GAA,GLB1,GNS,GPI,GSN,GSTP1,GUSB,GYG1,HBB,HMGB1,HSPA1B,HSPA8,HSP90AA1,HSP90AB1,IDH1,ILF2,JUP,KPNB1,KRT1,LAMP1,LAMP2,LGALS3,LTA4H,MIF,MMP9,PNP,PFKL,PGAM1,PGM1,SERPINA1,SERPINB6,SERPINB10,PKM,PPIA,PRCP,PSMA2,PSMA5,PSMB1,PSMB7,PSMC2,PSMC3,PSMD2,PSMD3,PSMD11,PSMD13,P…	90/186
1_Member	GO Cellular Components	GO:1904813	ficolin-1-rich granule lumen	-69.5208	-67.0028	1,47,210,226,230,327,427,823,847,1460,1471,1476,1508,1509,1512,1520,1522,1675,1915,1938,2547,2720,2799,2821,2934,2950,2990,2992,3043,3146,3304,3312,3320,3326,3417,3608,3728,3837,3848,4048,4282,4318,4860,5211,5223,5236,5265,5315,5478,5683,5686,5689,5695,5701,5702,5708,5709,5717,5719,5836,7414,7415,9535,9861,9961,10097,10549,10694,23406,26578,28988,51719,55276,55832,116844,124583	A1BG,ACLY,ALAD,ALDOA,ALDOC,APEH,ASAH1,CAPN1,CAT,CSNK2B,CST3,CSTB,CTSB,CTSD,CTSH,CTSS,CTSZ,CFD,EEF1A1,EEF2,XRCC6,GLB1,GNS,GPI,GSN,GSTP1,GUSB,GYG1,HBB,HMGB1,HSPA1B,HSPA8,HSP90AA1,HSP90AB1,IDH1,ILF2,JUP,KPNB1,KRT1,LTA4H,MIF,MMP9,PNP,PFKL,PGAM1,PGM1,SERPINA1,PKM,PPIA,PSMA2,PSMA5,PSMB1,PSMB7,PSMC2,PSMC3,PSMD2,PSMD3,PSMD11,PSMD13,PYGL,VCL,VCP,GMFG,PSMD6,MVP,ACTR2,PRDX4,CCT8,COTL1,OSTF1,DBNL,CAB39,PGM2,…	76/125
2_Summary	GO Cellular Components	GO:0072562	blood microparticle	-99.9738	-97.2796	1,2,12,60,70,173,183,197,213,259,308,325,335,336,337,348,462,590,629,710,713,714,715,716,718,720,721,722,731,733,735,922,1191,1192,1356,1370,2040,2147,2162,2220,2243,2244,2266,2335,2638,2934,3039,3043,3045,3048,3075,3078,3240,3263,3273,3304,3306,3312,3493,3494,3495,3500,3501,3502,3503,3507,3514,3538,3674,3697,3698,3700,3827,3848,3959,4478,5004,5005,5216,5340,5345,5444,5627,5705,5858,6513,6521,701…	A1BG,A2M,SERPINA3,ACTB,ACTC1,AFM,AGT,AHSG,ALB,AMBP,ANXA5,APCS,APOA1,APOA2,APOA4,APOE,SERPINC1,BCHE,CFB,SERPING1,C1QB,C1QC,C1R,C1S,C3,C4A,C4B,C4BPA,C8A,C8G,C9,CD5L,CLU,CLIC1,CP,CPN2,STOM,F2,F13A1,FCN2,FGA,FGB,FGG,FN1,GC,GSN,HBA1,HBB,HBD,HBG2,CFH,CFHR1,HP,HPX,HRG,HSPA1B,HSPA2,HSPA8,IGHA1,IGHA2,IGHD,IGHG1,IGHG2,IGHG3,IGHG4,IGHM,IGKC,IGLC2,ITGA2B,ITIH1,ITIH2,ITIH4,KNG1,KRT1,LGALS3BP,MSN,ORM1,ORM2,PFN…	100/-
2_Member	GO Cellular Components	GO:0072562	blood microparticle	-99.9738	-97.2796	1,2,12,60,70,173,183,197,213,259,308,325,335,336,337,348,462,590,629,710,713,714,715,716,718,720,721,722,731,733,735,922,1191,1192,1356,1370,2040,2147,2162,2220,2243,2244,2266,2335,2638,2934,3039,3043,3045,3048,3075,3078,3240,3263,3273,3304,3306,3312,3493,3494,3495,3500,3501,3502,3503,3507,3514,3538,3674,3697,3698,3700,3827,3848,3959,4478,5004,5005,5216,5340,5345,5444,5627,5705,5858,6513,6521,701…	A1BG,A2M,SERPINA3,ACTB,ACTC1,AFM,AGT,AHSG,ALB,AMBP,ANXA5,APCS,APOA1,APOA2,APOA4,APOE,SERPINC1,BCHE,CFB,SERPING1,C1QB,C1QC,C1R,C1S,C3,C4A,C4B,C4BPA,C8A,C8G,C9,CD5L,CLU,CLIC1,CP,CPN2,STOM,F2,F13A1,FCN2,FGA,FGB,FGG,FN1,GC,GSN,HBA1,HBB,HBD,HBG2,CFH,CFHR1,HP,HPX,HRG,HSPA1B,HSPA2,HSPA8,IGHA1,IGHA2,IGHD,IGHG1,IGHG2,IGHG3,IGHG4,IGHM,IGKC,IGLC2,ITGA2B,ITIH1,ITIH2,ITIH4,KNG1,KRT1,LGALS3BP,MSN,ORM1,ORM2,PFN…	100/145
3_Summary	GO Cellular Components	GO:0030055	cell-substrate junction	-58.8805	-56.4294	60,70,81,87,102,118,214,247,301,308,309,567,682,811,823,824,847,928,960,966,975,998,1072,1213,1265,1495,1499,1605,1803,2316,2317,2319,2665,2783,2923,2934,3190,3304,3309,3312,3313,3315,3339,3371,3673,3674,3678,3688,3690,3728,3927,3936,4162,4478,4627,4736,5034,5058,5094,5216,5339,5478,5479,5500,5576,5754,5819,5880,6128,6141,6156,6175,6187,6188,6189,6193,6207,6217,6251,6278,7052,7094,7171,7184,7408,…	ACTB,ACTC1,ACTN4,ACTN1,ADAM10,ADD1,ALCAM,ALOX15B,ANXA1,ANXA5,ANXA6,B2M,BSG,CALR,CAPN1,CAPN2,CAT,CD9,CD44,CD59,CD81,CDC42,CFL1,CLTC,CNN2,CTNNA1,CTNNB1,DAG1,DPP4,FLNA,FLNB,FLOT2,GDI2,GNB2,PDIA3,GSN,HNRNPK,HSPA1B,HSPA5,HSPA8,HSPA9,HSPB1,HSPG2,TNC,ITGA2,ITGA2B,ITGA5,ITGB1,ITGB3,JUP,LASP1,LCP1,MCAM,MSN,MYH9,RPL10A,P4HB,PAK1,PCBP2,PFN1,PLEC,PPIA,PPIB,PPP1CB,PRKAR2A,PTK7,NECTIN2,RAC2,RPL6,RPL18,RPL30,RP…	118/-
3_Member	GO Cellular Components	GO:0030055	cell-substrate junction	-58.8805	-56.4294	60,70,81,87,102,118,214,247,301,308,309,567,682,811,823,824,847,928,960,966,975,998,1072,1213,1265,1495,1499,1605,1803,2316,2317,2319,2665,2783,2923,2934,3190,3304,3309,3312,3313,3315,3339,3371,3673,3674,3678,3688,3690,3728,3927,3936,4162,4478,4627,4736,5034,5058,5094,5216,5339,5478,5479,5500,5576,5754,5819,5880,6128,6141,6156,6175,6187,6188,6189,6193,6207,6217,6251,6278,7052,7094,7171,7184,7408,…	ACTB,ACTC1,ACTN4,ACTN1,ADAM10,ADD1,ALCAM,ALOX15B,ANXA1,ANXA5,ANXA6,B2M,BSG,CALR,CAPN1,CAPN2,CAT,CD9,CD44,CD59,CD81,CDC42,CFL1,CLTC,CNN2,CTNNA1,CTNNB1,DAG1,DPP4,FLNA,FLNB,FLOT2,GDI2,GNB2,PDIA3,GSN,HNRNPK,HSPA1B,HSPA5,HSPA8,HSPA9,HSPB1,HSPG2,TNC,ITGA2,ITGA2B,ITGA5,ITGB1,ITGB3,JUP,LASP1,LCP1,MCAM,MSN,MYH9,RPL10A,P4HB,PAK1,PCBP2,PFN1,PLEC,PPIA,PPIB,PPP1CB,PRKAR2A,PTK7,NECTIN2,RAC2,RPL6,RPL18,RPL30,RP…	118/433
3_Member	GO Cellular Components	GO:0005925	focal adhesion	-58.1919	-55.7987	60,70,81,87,102,118,214,247,301,308,309,567,682,811,823,824,847,928,960,966,975,998,1072,1213,1265,1495,1499,1605,1803,2316,2317,2319,2665,2783,2923,2934,3190,3304,3309,3312,3313,3315,3339,3371,3673,3674,3678,3688,3690,3728,3927,3936,4162,4478,4627,4736,5034,5058,5094,5216,5339,5478,5479,5500,5576,5754,5819,5880,6128,6141,6156,6175,6187,6188,6189,6193,6207,6217,6251,6278,7052,7094,7171,7184,7408,…	ACTB,ACTC1,ACTN4,ACTN1,ADAM10,ADD1,ALCAM,ALOX15B,ANXA1,ANXA5,ANXA6,B2M,BSG,CALR,CAPN1,CAPN2,CAT,CD9,CD44,CD59,CD81,CDC42,CFL1,CLTC,CNN2,CTNNA1,CTNNB1,DAG1,DPP4,FLNA,FLNB,FLOT2,GDI2,GNB2,PDIA3,GSN,HNRNPK,HSPA1B,HSPA5,HSPA8,HSPA9,HSPB1,HSPG2,TNC,ITGA2,ITGA2B,ITGA5,ITGB1,ITGB3,JUP,LASP1,LCP1,MCAM,MSN,MYH9,RPL10A,P4HB,PAK1,PCBP2,PFN1,PLEC,PPIA,PPIB,PPP1CB,PRKAR2A,PTK7,NECTIN2,RAC2,RPL6,RPL18,RPL30,RP…	116/423
4_Summary	GO Cellular Components	GO:0005775	vacuolar lumen	-55.1827	-52.8407	12,47,53,302,338,383,410,427,718,972,1075,1200,1508,1509,1520,1634,1667,1727,2171,2512,2517,2519,2548,2638,2665,2717,2720,2760,2799,2990,2992,3073,3074,3312,3320,3339,3423,3920,4060,4069,4125,4126,4353,4669,5005,5036,5476,5641,5660,5707,5834,6036,6278,6317,6382,7276,7415,8635,8836,9588,9798,10097,10383,10487,10576,10577,10694,23324,23593,23646,29108,29952,55313,81567,93100,203068,387921,311,967,2…	SERPINA3,ACLY,ACP2,ANXA2,APOB,ARG1,ARSA,ASAH1,C3,CD74,CTSC,TPP1,CTSB,CTSD,CTSS,DCN,DEFA1,CYB5R3,FABP5,FTL,FUCA1,FUCA2,GAA,GC,GDI2,GLA,GLB1,GM2A,GNS,GUSB,GYG1,HEXA,HEXB,HSPA8,HSP90AA1,HSPG2,IDS,LAMP2,LUM,LYZ,MAN2B1,MANBA,MPO,NAGLU,ORM2,PA2G4,CTSA,LGMN,PSAP,PSMD1,PYGB,RNASE2,S100A7,SERPINB3,SDC1,TTR,VCP,RNASET2,GGH,PRDX6,IST1,ACTR2,TUBB4B,CAP1,CCT2,NPC2,CCT8,MAN2B2,HEBP2,PLD3,PYCARD,DPP7,CPPED1,TXN…	140/-
4_Member	GO Cellular Components	GO:0005775	vacuolar lumen	-55.1827	-52.8407	12,47,53,302,338,383,410,427,718,972,1075,1200,1508,1509,1520,1634,1667,1727,2171,2512,2517,2519,2548,2638,2665,2717,2720,2760,2799,2990,2992,3073,3074,3312,3320,3339,3423,3920,4060,4069,4125,4126,4353,4669,5005,5036,5476,5641,5660,5707,5834,6036,6278,6317,6382,7276,7415,8635,8836,9588,9798,10097,10383,10487,10576,10577,10694,23324,23593,23646,29108,29952,55313,81567,93100,203068,387921	SERPINA3,ACLY,ACP2,ANXA2,APOB,ARG1,ARSA,ASAH1,C3,CD74,CTSC,TPP1,CTSB,CTSD,CTSS,DCN,DEFA1,CYB5R3,FABP5,FTL,FUCA1,FUCA2,GAA,GC,GDI2,GLA,GLB1,GM2A,GNS,GUSB,GYG1,HEXA,HEXB,HSPA8,HSP90AA1,HSPG2,IDS,LAMP2,LUM,LYZ,MAN2B1,MANBA,MPO,NAGLU,ORM2,PA2G4,CTSA,LGMN,PSAP,PSMD1,PYGB,RNASE2,S100A7,SERPINB3,SDC1,TTR,VCP,RNASET2,GGH,PRDX6,IST1,ACTR2,TUBB4B,CAP1,CCT2,NPC2,CCT8,MAN2B2,HEBP2,PLD3,PYCARD,DPP7,CPPED1,TXN…	77/179
4_Member	GO Cellular Components	GO:0005766	primary lysosome	-48.2154	-45.9606	12,47,302,311,383,410,718,967,1075,1667,1727,2040,2171,2512,2517,2519,2548,2665,2717,2720,2760,2799,2990,3073,3074,3916,3920,4069,4125,4126,4353,5005,5036,5284,5476,5547,5660,5707,5834,5878,5908,6036,6278,6317,7276,7415,8635,8836,8895,8904,9218,9588,9798,10097,10383,10487,10576,10577,10694,23593,29108,29952,55313,81567,93100,203068,387921	SERPINA3,ACLY,ANXA2,ANXA11,ARG1,ARSA,C3,CD63,CTSC,DEFA1,CYB5R3,STOM,FABP5,FTL,FUCA1,FUCA2,GAA,GDI2,GLA,GLB1,GM2A,GNS,GUSB,HEXA,HEXB,LAMP1,LAMP2,LYZ,MAN2B1,MANBA,MPO,ORM2,PA2G4,PIGR,CTSA,PRCP,PSAP,PSMD1,PYGB,RAB5C,RAP1B,RNASE2,S100A7,SERPINB3,TTR,VCP,RNASET2,GGH,CPNE3,CPNE1,VAPA,PRDX6,IST1,ACTR2,TUBB4B,CAP1,CCT2,NPC2,CCT8,HEBP2,PYCARD,DPP7,CPPED1,TXNDC5,NAPRT,TUBB,NHLRC3	67/155
4_Member	GO Cellular Components	GO:0042582	azurophil granule	-48.2154	-45.9606	12,47,302,311,383,410,718,967,1075,1667,1727,2040,2171,2512,2517,2519,2548,2665,2717,2720,2760,2799,2990,3073,3074,3916,3920,4069,4125,4126,4353,5005,5036,5284,5476,5547,5660,5707,5834,5878,5908,6036,6278,6317,7276,7415,8635,8836,8895,8904,9218,9588,9798,10097,10383,10487,10576,10577,10694,23593,29108,29952,55313,81567,93100,203068,387921	SERPINA3,ACLY,ANXA2,ANXA11,ARG1,ARSA,C3,CD63,CTSC,DEFA1,CYB5R3,STOM,FABP5,FTL,FUCA1,FUCA2,GAA,GDI2,GLA,GLB1,GM2A,GNS,GUSB,HEXA,HEXB,LAMP1,LAMP2,LYZ,MAN2B1,MANBA,MPO,ORM2,PA2G4,PIGR,CTSA,PRCP,PSAP,PSMD1,PYGB,RAB5C,RAP1B,RNASE2,S100A7,SERPINB3,TTR,VCP,RNASET2,GGH,CPNE3,CPNE1,VAPA,PRDX6,IST1,ACTR2,TUBB4B,CAP1,CCT2,NPC2,CCT8,HEBP2,PYCARD,DPP7,CPPED1,TXNDC5,NAPRT,TUBB,NHLRC3	67/155
4_Member	GO Cellular Components	GO:0000323	lytic vacuole	-45.202	-43.0197	12,47,53,160,162,163,288,290,302,309,311,338,383,408,410,427,523,526,567,718,811,823,824,967,972,1075,1200,1201,1213,1356,1486,1508,1509,1512,1520,1522,1634,1667,1727,1803,1915,1992,2040,2171,2512,2517,2519,2548,2638,2665,2717,2720,2760,2773,2782,2783,2799,2822,2990,2992,3073,3074,3119,3122,3123,3257,3312,3320,3339,3423,3799,3916,3920,4060,4069,4125,4126,4353,4668,4669,5005,5036,5284,5305,5476,55…	SERPINA3,ACLY,ACP2,AP2A1,AP1B1,AP2B1,ANK3,ANPEP,ANXA2,ANXA6,ANXA11,APOB,ARG1,ARRB1,ARSA,ASAH1,ATP6V1A,ATP6V1B2,B2M,C3,CALR,CAPN1,CAPN2,CD63,CD74,CTSC,TPP1,CLN3,CLTC,CP,CTBS,CTSB,CTSD,CTSH,CTSS,CTSZ,DCN,DEFA1,CYB5R3,DPP4,EEF1A1,SERPINB1,STOM,FABP5,FTL,FUCA1,FUCA2,GAA,GC,GDI2,GLA,GLB1,GM2A,GNAI3,GNB1,GNB2,GNS,GPLD1,GUSB,GYG1,HEXA,HEXB,HLA-DQB1,HLA-DRA,HLA-DRB1,HPS1,HSPA8,HSP90AA1,HSPG2,IDS,KIF5B,LA…	140/793
4_Member	GO Cellular Components	GO:0005764	lysosome	-45.202	-43.0197	12,47,53,160,162,163,288,290,302,309,311,338,383,408,410,427,523,526,567,718,811,823,824,967,972,1075,1200,1201,1213,1356,1486,1508,1509,1512,1520,1522,1634,1667,1727,1803,1915,1992,2040,2171,2512,2517,2519,2548,2638,2665,2717,2720,2760,2773,2782,2783,2799,2822,2990,2992,3073,3074,3119,3122,3123,3257,3312,3320,3339,3423,3799,3916,3920,4060,4069,4125,4126,4353,4668,4669,5005,5036,5284,5305,5476,55…	SERPINA3,ACLY,ACP2,AP2A1,AP1B1,AP2B1,ANK3,ANPEP,ANXA2,ANXA6,ANXA11,APOB,ARG1,ARRB1,ARSA,ASAH1,ATP6V1A,ATP6V1B2,B2M,C3,CALR,CAPN1,CAPN2,CD63,CD74,CTSC,TPP1,CLN3,CLTC,CP,CTBS,CTSB,CTSD,CTSH,CTSS,CTSZ,DCN,DEFA1,CYB5R3,DPP4,EEF1A1,SERPINB1,STOM,FABP5,FTL,FUCA1,FUCA2,GAA,GC,GDI2,GLA,GLB1,GM2A,GNAI3,GNB1,GNB2,GNS,GPLD1,GUSB,GYG1,HEXA,HEXB,HLA-DQB1,HLA-DRA,HLA-DRB1,HPS1,HSPA8,HSP90AA1,HSPG2,IDS,KIF5B,LA…	140/793
4_Member	GO Cellular Components	GO:0035578	azurophil granule lumen	-44.1896	-42.0395	12,47,302,383,410,718,1075,1667,1727,2171,2512,2517,2519,2665,2717,2720,2760,2799,2990,3074,4069,4125,4353,5005,5036,5476,5707,5834,6036,6278,6317,7276,7415,8635,8836,9588,9798,10097,10383,10487,10576,10577,10694,23593,29108,29952,55313,81567,93100,203068,387921	SERPINA3,ACLY,ANXA2,ARG1,ARSA,C3,CTSC,DEFA1,CYB5R3,FABP5,FTL,FUCA1,FUCA2,GDI2,GLA,GLB1,GM2A,GNS,GUSB,HEXB,LYZ,MAN2B1,MPO,ORM2,PA2G4,CTSA,PSMD1,PYGB,RNASE2,S100A7,SERPINB3,TTR,VCP,RNASET2,GGH,PRDX6,IST1,ACTR2,TUBB4B,CAP1,CCT2,NPC2,CCT8,HEBP2,PYCARD,DPP7,CPPED1,TXNDC5,NAPRT,TUBB,NHLRC3	51/91
4_Member	GO Cellular Components	GO:0043202	lysosomal lumen	-26.4303	-24.5964	53,338,410,427,972,1200,1508,1509,1520,1634,2517,2548,2638,2717,2720,2760,2799,2990,2992,3073,3074,3312,3320,3339,3423,3920,4060,4125,4126,4669,5476,5641,5660,6382,8635,10577,23324,23646,81567	ACP2,APOB,ARSA,ASAH1,CD74,TPP1,CTSB,CTSD,CTSS,DCN,FUCA1,GAA,GC,GLA,GLB1,GM2A,GNS,GUSB,GYG1,HEXA,HEXB,HSPA8,HSP90AA1,HSPG2,IDS,LAMP2,LUM,MAN2B1,MANBA,NAGLU,CTSA,LGMN,PSAP,SDC1,RNASET2,NPC2,MAN2B2,PLD3,TXNDC5	39/99
5_Summary	GO Cellular Components	GO:0031012	extracellular matrix	-41.8961	-39.776	1,2,12,43,183,197,259,283,301,302,307,308,309,310,311,348,462,710,712,713,714,1075,1116,1277,1278,1311,1476,1508,1509,1512,1520,1522,1605,1634,1755,1893,1992,2147,2158,2161,2162,2192,2202,2220,2243,2244,2266,2335,2734,2822,3263,3273,3339,3371,3490,3697,3698,3700,3827,3915,3958,3959,4059,4060,4313,4317,4318,4319,4485,4583,4585,4586,5104,5118,5176,5265,5269,5272,5340,5345,5552,5858,6275,6277,6278,6…	A1BG,A2M,SERPINA3,ACHE,AGT,AHSG,AMBP,ANG,ANXA1,ANXA2,ANXA4,ANXA5,ANXA6,ANXA7,ANXA11,APOE,SERPINC1,SERPING1,C1QA,C1QB,C1QC,CTSC,CHI3L1,COL1A1,COL1A2,COMP,CSTB,CTSB,CTSD,CTSH,CTSS,CTSZ,DAG1,DCN,DMBT1,ECM1,SERPINB1,F2,F9,F12,F13A1,FBLN1,EFEMP1,FCN2,FGA,FGB,FGG,FN1,GLG1,GPLD1,HPX,HRG,HSPG2,TNC,IGFBP7,ITIH1,ITIH2,ITIH4,KNG1,LAMC1,LGALS3,LGALS3BP,BCAM,LUM,MMP2,MMP8,MMP9,MMP10,MST1,MUC2,MUC4,MUC5AC,SERP…	106/-
5_Member	GO Cellular Components	GO:0031012	extracellular matrix	-41.8961	-39.776	1,2,12,43,183,197,259,283,301,302,307,308,309,310,311,348,462,710,712,713,714,1075,1116,1277,1278,1311,1476,1508,1509,1512,1520,1522,1605,1634,1755,1893,1992,2147,2158,2161,2162,2192,2202,2220,2243,2244,2266,2335,2734,2822,3263,3273,3339,3371,3490,3697,3698,3700,3827,3915,3958,3959,4059,4060,4313,4317,4318,4319,4485,4583,4585,4586,5104,5118,5176,5265,5269,5272,5340,5345,5552,5858,6275,6277,6278,6…	A1BG,A2M,SERPINA3,ACHE,AGT,AHSG,AMBP,ANG,ANXA1,ANXA2,ANXA4,ANXA5,ANXA6,ANXA7,ANXA11,APOE,SERPINC1,SERPING1,C1QA,C1QB,C1QC,CTSC,CHI3L1,COL1A1,COL1A2,COMP,CSTB,CTSB,CTSD,CTSH,CTSS,CTSZ,DAG1,DCN,DMBT1,ECM1,SERPINB1,F2,F9,F12,F13A1,FBLN1,EFEMP1,FCN2,FGA,FGB,FGG,FN1,GLG1,GPLD1,HPX,HRG,HSPG2,TNC,IGFBP7,ITIH1,ITIH2,ITIH4,KNG1,LAMC1,LGALS3,LGALS3BP,BCAM,LUM,MMP2,MMP8,MMP9,MMP10,MST1,MUC2,MUC4,MUC5AC,SERP…	106/497
5_Member	GO Cellular Components	GO:0030312	external encapsulating structure	-41.8103	-39.7182	1,2,12,43,183,197,259,283,301,302,307,308,309,310,311,348,462,710,712,713,714,1075,1116,1277,1278,1311,1476,1508,1509,1512,1520,1522,1605,1634,1755,1893,1992,2147,2158,2161,2162,2192,2202,2220,2243,2244,2266,2335,2734,2822,3263,3273,3339,3371,3490,3697,3698,3700,3827,3915,3958,3959,4059,4060,4313,4317,4318,4319,4485,4583,4585,4586,5104,5118,5176,5265,5269,5272,5340,5345,5552,5858,6275,6277,6278,6…	A1BG,A2M,SERPINA3,ACHE,AGT,AHSG,AMBP,ANG,ANXA1,ANXA2,ANXA4,ANXA5,ANXA6,ANXA7,ANXA11,APOE,SERPINC1,SERPING1,C1QA,C1QB,C1QC,CTSC,CHI3L1,COL1A1,COL1A2,COMP,CSTB,CTSB,CTSD,CTSH,CTSS,CTSZ,DAG1,DCN,DMBT1,ECM1,SERPINB1,F2,F9,F12,F13A1,FBLN1,EFEMP1,FCN2,FGA,FGB,FGG,FN1,GLG1,GPLD1,HPX,HRG,HSPG2,TNC,IGFBP7,ITIH1,ITIH2,ITIH4,KNG1,LAMC1,LGALS3,LGALS3BP,BCAM,LUM,MMP2,MMP8,MMP9,MMP10,MST1,MUC2,MUC4,MUC5AC,SERP…	106/498
6_Summary	GO Cellular Components	GO:1905369	endopeptidase complex	-39.7518	-37.686	1,823,824,826,2220,3075,3315,3416,4153,5682,5683,5684,5685,5686,5687,5688,5689,5690,5691,5692,5693,5694,5695,5696,5698,5699,5700,5701,5702,5705,5706,5707,5708,5709,5711,5715,5716,5717,5719,5720,5721,5886,5887,7415,8547,9097,9352,9491,9861,27429,23450	A1BG,CAPN1,CAPN2,CAPNS1,FCN2,CFH,HSPB1,IDE,MBL2,PSMA1,PSMA2,PSMA3,PSMA4,PSMA5,PSMA6,PSMA7,PSMB1,PSMB2,PSMB3,PSMB4,PSMB5,PSMB6,PSMB7,PSMB8,PSMB9,PSMB10,PSMC1,PSMC2,PSMC3,PSMC5,PSMC6,PSMD1,PSMD2,PSMD3,PSMD5,PSMD9,PSMD10,PSMD11,PSMD13,PSME1,PSME2,RAD23A,RAD23B,VCP,FCN3,USP14,TXNL1,PSMF1,PSMD6,HTRA2,SF3B3	51/-
6_Member	GO Cellular Components	GO:1905369	endopeptidase complex	-39.7518	-37.686	1,823,824,826,2220,3075,3315,3416,4153,5682,5683,5684,5685,5686,5687,5688,5689,5690,5691,5692,5693,5694,5695,5696,5698,5699,5700,5701,5702,5705,5706,5707,5708,5709,5711,5715,5716,5717,5719,5720,5721,5886,5887,7415,8547,9097,9352,9491,9861,27429	A1BG,CAPN1,CAPN2,CAPNS1,FCN2,CFH,HSPB1,IDE,MBL2,PSMA1,PSMA2,PSMA3,PSMA4,PSMA5,PSMA6,PSMA7,PSMB1,PSMB2,PSMB3,PSMB4,PSMB5,PSMB6,PSMB7,PSMB8,PSMB9,PSMB10,PSMC1,PSMC2,PSMC3,PSMC5,PSMC6,PSMD1,PSMD2,PSMD3,PSMD5,PSMD9,PSMD10,PSMD11,PSMD13,PSME1,PSME2,RAD23A,RAD23B,VCP,FCN3,USP14,TXNL1,PSMF1,PSMD6,HTRA2	50/101
6_Member	GO Cellular Components	GO:0000502	proteasome complex	-39.397	-37.356	1,3315,3416,5682,5683,5684,5685,5686,5687,5688,5689,5690,5691,5692,5693,5694,5695,5696,5698,5699,5700,5701,5702,5705,5706,5707,5708,5709,5711,5715,5716,5717,5719,5720,5721,5886,5887,7415,9097,9352,9491,9861	A1BG,HSPB1,IDE,PSMA1,PSMA2,PSMA3,PSMA4,PSMA5,PSMA6,PSMA7,PSMB1,PSMB2,PSMB3,PSMB4,PSMB5,PSMB6,PSMB7,PSMB8,PSMB9,PSMB10,PSMC1,PSMC2,PSMC3,PSMC5,PSMC6,PSMD1,PSMD2,PSMD3,PSMD5,PSMD9,PSMD10,PSMD11,PSMD13,PSME1,PSME2,RAD23A,RAD23B,VCP,USP14,TXNL1,PSMF1,PSMD6	42/67
6_Member	GO Cellular Components	GO:1905368	peptidase complex	-34.0778	-32.124	1,823,824,826,2220,3075,3315,3416,4153,5682,5683,5684,5685,5686,5687,5688,5689,5690,5691,5692,5693,5694,5695,5696,5698,5699,5700,5701,5702,5705,5706,5707,5708,5709,5711,5715,5716,5717,5719,5720,5721,5886,5887,7415,8547,9097,9352,9491,9861,23450,27429	A1BG,CAPN1,CAPN2,CAPNS1,FCN2,CFH,HSPB1,IDE,MBL2,PSMA1,PSMA2,PSMA3,PSMA4,PSMA5,PSMA6,PSMA7,PSMB1,PSMB2,PSMB3,PSMB4,PSMB5,PSMB6,PSMB7,PSMB8,PSMB9,PSMB10,PSMC1,PSMC2,PSMC3,PSMC5,PSMC6,PSMD1,PSMD2,PSMD3,PSMD5,PSMD9,PSMD10,PSMD11,PSMD13,PSME1,PSME2,RAD23A,RAD23B,VCP,FCN3,USP14,TXNL1,PSMF1,PSMD6,SF3B3,HTRA2	51/131
6_Member	GO Cellular Components	GO:0005839	proteasome core complex	-22.1852	-20.4075	5682,5683,5684,5685,5686,5687,5688,5689,5690,5691,5692,5693,5694,5695,5696,5698,5699,9491	PSMA1,PSMA2,PSMA3,PSMA4,PSMA5,PSMA6,PSMA7,PSMB1,PSMB2,PSMB3,PSMB4,PSMB5,PSMB6,PSMB7,PSMB8,PSMB9,PSMB10,PSMF1	18/20
6_Member	GO Cellular Components	GO:0019774	proteasome core complex, beta-subunit complex	-12.5345	-10.9787	5689,5690,5691,5692,5693,5694,5695,5696,5698,5699	PSMB1,PSMB2,PSMB3,PSMB4,PSMB5,PSMB6,PSMB7,PSMB8,PSMB9,PSMB10	10/11
7_Summary	GO Cellular Components	GO:0042470	melanosome	-38.2086	-36.2134	191,302,309,311,348,476,526,682,821,822,967,1200,1213,1508,1509,2040,2194,2923,3309,3312,3320,3326,3688,3690,3916,4673,5034,5052,5176,5479,5861,5862,5878,5901,6184,6513,7037,7184,7529,7531,7534,8836,9601,10015,10058,10130,10211,10575,10961,23193,27044	AHCY,ANXA2,ANXA6,ANXA11,APOE,ATP1A1,ATP6V1B2,BSG,CANX,CAPG,CD63,TPP1,CLTC,CTSB,CTSD,STOM,FASN,PDIA3,HSPA5,HSPA8,HSP90AA1,HSP90AB1,ITGB1,ITGB3,LAMP1,NAP1L1,P4HB,PRDX1,SERPINF1,PPIB,RAB1A,RAB2A,RAB5C,RAN,RPN1,SLC2A1,TFRC,HSP90B1,YWHAB,YWHAE,YWHAZ,GGH,PDIA4,PDCD6IP,ABCB6,PDIA6,FLOT1,CCT4,ERP29,GANAB,SND1	51/-
7_Member	GO Cellular Components	GO:0042470	melanosome	-38.2086	-36.2134	191,302,309,311,348,476,526,682,821,822,967,1200,1213,1508,1509,2040,2194,2923,3309,3312,3320,3326,3688,3690,3916,4673,5034,5052,5176,5479,5861,5862,5878,5901,6184,6513,7037,7184,7529,7531,7534,8836,9601,10015,10058,10130,10211,10575,10961,23193,27044	AHCY,ANXA2,ANXA6,ANXA11,APOE,ATP1A1,ATP6V1B2,BSG,CANX,CAPG,CD63,TPP1,CLTC,CTSB,CTSD,STOM,FASN,PDIA3,HSPA5,HSPA8,HSP90AA1,HSP90AB1,ITGB1,ITGB3,LAMP1,NAP1L1,P4HB,PRDX1,SERPINF1,PPIB,RAB1A,RAB2A,RAB5C,RAN,RPN1,SLC2A1,TFRC,HSP90B1,YWHAB,YWHAE,YWHAZ,GGH,PDIA4,PDCD6IP,ABCB6,PDIA6,FLOT1,CCT4,ERP29,GANAB,SND1	51/112
7_Member	GO Cellular Components	GO:0048770	pigment granule	-38.2086	-36.2134	191,302,309,311,348,476,526,682,821,822,967,1200,1213,1508,1509,2040,2194,2923,3309,3312,3320,3326,3688,3690,3916,4673,5034,5052,5176,5479,5861,5862,5878,5901,6184,6513,7037,7184,7529,7531,7534,8836,9601,10015,10058,10130,10211,10575,10961,23193,27044	AHCY,ANXA2,ANXA6,ANXA11,APOE,ATP1A1,ATP6V1B2,BSG,CANX,CAPG,CD63,TPP1,CLTC,CTSB,CTSD,STOM,FASN,PDIA3,HSPA5,HSPA8,HSP90AA1,HSP90AB1,ITGB1,ITGB3,LAMP1,NAP1L1,P4HB,PRDX1,SERPINF1,PPIB,RAB1A,RAB2A,RAB5C,RAN,RPN1,SLC2A1,TFRC,HSP90B1,YWHAB,YWHAE,YWHAZ,GGH,PDIA4,PDCD6IP,ABCB6,PDIA6,FLOT1,CCT4,ERP29,GANAB,SND1	51/112
8_Summary	GO Cellular Components	GO:0005788	endoplasmic reticulum lumen	-36.1145	-34.1405	102,197,213,335,336,337,338,348,410,444,462,567,590,710,718,720,811,821,1066,1075,1191,1277,1278,1356,1471,1522,1605,2098,2147,2153,2158,2159,2243,2266,2335,2519,2923,3053,3309,3371,3490,3698,3827,3895,3915,4241,5034,5199,5265,5479,5589,5624,5768,7018,7057,7076,7184,7448,7873,8542,8635,9563,9601,10130,10232,10525,10618,10961,23071,23193,25870,30001,51156,51752,56886,80341,80781,81567,285203	ADAM10,AHSG,ALB,APOA1,APOA2,APOA4,APOB,APOE,ARSA,ASPH,SERPINC1,B2M,BCHE,SERPING1,C3,C4A,CALR,CANX,CES1,CTSC,CLU,COL1A1,COL1A2,CP,CST3,CTSZ,DAG1,ESD,F2,F5,F9,F10,FGA,FGG,FN1,FUCA2,PDIA3,SERPIND1,HSPA5,TNC,IGFBP7,ITIH2,KNG1,KTN1,LAMC1,MELTF,P4HB,CFP,SERPINA1,PPIB,PRKCSH,PROC,QSOX1,TF,THBS1,TIMP1,HSP90B1,VTN,MANF,APOL1,RNASET2,H6PD,PDIA4,PDIA6,MSLN,HYOU1,TGOLN2,ERP29,ERP44,GANAB,SUMF2,ERO1A,SERPINA1…	79/-
8_Member	GO Cellular Components	GO:0005788	endoplasmic reticulum lumen	-36.1145	-34.1405	102,197,213,335,336,337,338,348,410,444,462,567,590,710,718,720,811,821,1066,1075,1191,1277,1278,1356,1471,1522,1605,2098,2147,2153,2158,2159,2243,2266,2335,2519,2923,3053,3309,3371,3490,3698,3827,3895,3915,4241,5034,5199,5265,5479,5589,5624,5768,7018,7057,7076,7184,7448,7873,8542,8635,9563,9601,10130,10232,10525,10618,10961,23071,23193,25870,30001,51156,51752,56886,80341,80781,81567,285203	ADAM10,AHSG,ALB,APOA1,APOA2,APOA4,APOB,APOE,ARSA,ASPH,SERPINC1,B2M,BCHE,SERPING1,C3,C4A,CALR,CANX,CES1,CTSC,CLU,COL1A1,COL1A2,CP,CST3,CTSZ,DAG1,ESD,F2,F5,F9,F10,FGA,FGG,FN1,FUCA2,PDIA3,SERPIND1,HSPA5,TNC,IGFBP7,ITIH2,KNG1,KTN1,LAMC1,MELTF,P4HB,CFP,SERPINA1,PPIB,PRKCSH,PROC,QSOX1,TF,THBS1,TIMP1,HSP90B1,VTN,MANF,APOL1,RNASET2,H6PD,PDIA4,PDIA6,MSLN,HYOU1,TGOLN2,ERP29,ERP44,GANAB,SUMF2,ERO1A,SERPINA1…	79/319
9_Summary	GO Cellular Components	GO:0030863	cortical cytoskeleton	-29.877	-27.9425	60,81,87,824,829,830,832,999,1072,1915,2035,2038,2039,2316,2319,2764,2934,2995,3880,3927,3993,4354,4627,4926,5357,6513,6521,6708,6709,6710,6711,7111,7171,7414,7430,8826,9535,9948,10097,10211,10487,11151,22919,23406,70,118,119,226,283,301,822,1265,1398,1495,1660,2317,3183,3190,3936,4637,4648,4735,5058,5339,5358,5880,6622,6624,7168,7170,7408,8407,9368,9696,10015,10094,10095,10096,10109,10611,10788,…	ACTB,ACTN4,ACTN1,CAPN2,CAPZA1,CAPZA2,CAPZB,CDH1,CFL1,EEF1A1,EPB41,EPB42,DMTN,FLNA,FLOT2,GMFB,GSN,GYPC,KRT19,LASP1,LLGL2,MPP1,MYH9,NUMA1,PLS1,SLC2A1,SLC4A1,SPTA1,SPTAN1,SPTB,SPTBN1,TMOD1,TPM4,VCL,EZR,IQGAP1,GMFG,WDR1,ACTR2,FLOT1,CAP1,CORO1A,MAPRE1,COTL1,ACTC1,ADD1,ADD2,ALDOA,ANG,ANXA1,CAPG,CNN2,CRK,CTNNA1,DHX9,FLNB,HNRNPC,HNRNPK,LCP1,MYL6,MYO7B,SEPTIN2,PAK1,PLEC,PLS3,RAC2,SNCA,FSCN1,TPM1,TPM3,VASP…	110/-
9_Member	GO Cellular Components	GO:0030863	cortical cytoskeleton	-29.877	-27.9425	60,81,87,824,829,830,832,999,1072,1915,2035,2038,2039,2316,2319,2764,2934,2995,3880,3927,3993,4354,4627,4926,5357,6513,6521,6708,6709,6710,6711,7111,7171,7414,7430,8826,9535,9948,10097,10211,10487,11151,22919,23406	ACTB,ACTN4,ACTN1,CAPN2,CAPZA1,CAPZA2,CAPZB,CDH1,CFL1,EEF1A1,EPB41,EPB42,DMTN,FLNA,FLOT2,GMFB,GSN,GYPC,KRT19,LASP1,LLGL2,MPP1,MYH9,NUMA1,PLS1,SLC2A1,SLC4A1,SPTA1,SPTAN1,SPTB,SPTBN1,TMOD1,TPM4,VCL,EZR,IQGAP1,GMFG,WDR1,ACTR2,FLOT1,CAP1,CORO1A,MAPRE1,COTL1	44/111
9_Member	GO Cellular Components	GO:0015629	actin cytoskeleton	-26.7548	-24.9058	60,70,81,87,118,119,226,283,301,822,824,829,830,832,999,1072,1265,1398,1495,1660,1915,2039,2316,2317,2319,2764,2934,3183,3190,3880,3927,3936,3993,4627,4637,4648,4735,5058,5339,5357,5358,5880,6513,6622,6624,6708,6709,6710,6711,7111,7168,7170,7171,7408,7414,7430,8407,8826,9368,9535,9696,9948,10015,10094,10095,10096,10097,10109,10211,10487,10611,10788,11151,11344,23406,23603,28988,29766,30851,51466,…	ACTB,ACTC1,ACTN4,ACTN1,ADD1,ADD2,ALDOA,ANG,ANXA1,CAPG,CAPN2,CAPZA1,CAPZA2,CAPZB,CDH1,CFL1,CNN2,CRK,CTNNA1,DHX9,EEF1A1,DMTN,FLNA,FLNB,FLOT2,GMFB,GSN,HNRNPC,HNRNPK,KRT19,LASP1,LCP1,LLGL2,MYH9,MYL6,MYO7B,SEPTIN2,PAK1,PLEC,PLS1,PLS3,RAC2,SLC2A1,SNCA,FSCN1,SPTA1,SPTAN1,SPTB,SPTBN1,TMOD1,TPM1,TPM3,TPM4,VASP,VCL,EZR,TAGLN2,IQGAP1,NHERF1,GMFG,CROCC,WDR1,PDCD6IP,ARPC3,ARPC1B,ACTR3,ACTR2,ARPC2,FLOT1,CAP1,P…	90/545
9_Member	GO Cellular Components	GO:0005938	cell cortex	-24.963	-23.1719	60,81,87,444,824,829,830,832,999,1072,1499,1522,1639,1915,2023,2026,2035,2038,2039,2244,2316,2317,2319,2764,2885,2934,2995,3880,3927,3993,4354,4627,4691,4735,4926,5048,5216,5357,6513,6521,6622,6624,6708,6709,6710,6711,7111,7171,7414,7430,8826,9535,9948,10097,10211,10487,10539,10788,10890,11151,22919,23406,23603,28988,85477,728378	ACTB,ACTN4,ACTN1,ASPH,CAPN2,CAPZA1,CAPZA2,CAPZB,CDH1,CFL1,CTNNB1,CTSZ,DCTN1,EEF1A1,ENO1,ENO2,EPB41,EPB42,DMTN,FGB,FLNA,FLNB,FLOT2,GMFB,GRB2,GSN,GYPC,KRT19,LASP1,LLGL2,MPP1,MYH9,NCL,SEPTIN2,NUMA1,PAFAH1B1,PFN1,PLS1,SLC2A1,SLC4A1,SNCA,FSCN1,SPTA1,SPTAN1,SPTB,SPTBN1,TMOD1,TPM4,VCL,EZR,IQGAP1,GMFG,WDR1,ACTR2,FLOT1,CAP1,GLRX3,IQGAP2,RAB10,CORO1A,MAPRE1,COTL1,CORO1C,DBNL,SCIN,POTEF	66/324
9_Member	GO Cellular Components	GO:0030864	cortical actin cytoskeleton	-17.5426	-15.8262	81,87,824,999,1072,1915,2319,2764,2934,3880,3927,3993,4627,5357,6513,6708,6709,6710,6711,7414,8826,9535,9948,10097,10211,10487,11151,23406	ACTN4,ACTN1,CAPN2,CDH1,CFL1,EEF1A1,FLOT2,GMFB,GSN,KRT19,LASP1,LLGL2,MYH9,PLS1,SLC2A1,SPTA1,SPTAN1,SPTB,SPTBN1,VCL,IQGAP1,GMFG,WDR1,ACTR2,FLOT1,CAP1,CORO1A,COTL1	28/80
10_Summary	GO Cellular Components	GO:0070820	tertiary granule	-29.6096	-27.6936	102,226,230,427,567,961,966,1265,1315,1471,1476,1509,1512,1520,1604,1823,1828,1832,2040,2548,3043,3240,3417,3608,3916,3920,3958,4048,4057,4069,4317,4318,5004,5199,5236,5269,5273,5547,5768,5912,6709,6947,8655,8836,8993,10321,28988,56954,89777,116844,124583,258010,30,383,1116,1522,3728,3837,3934,5005,6590,7414,8566,23071,221,306,311,10857	ADAM10,ALDOA,ALDOC,ASAH1,B2M,CD47,CD59,CNN2,COPB1,CST3,CSTB,CTSD,CTSH,CTSS,CD55,DSC1,DSG1,DSP,STOM,GAA,HBB,HP,IDH1,ILF2,LAMP1,LAMP2,LGALS3,LTA4H,LTF,LYZ,MMP8,MMP9,ORM1,CFP,PGM1,SERPINB6,SERPINB10,PRCP,QSOX1,RAP2B,SPTAN1,TCN1,DYNLL1,GGH,PGLYRP1,CRISP3,DBNL,NIT2,SERPINB12,LRG1,CANT1,SVIP,ACAA1,ARG1,CHI3L1,CTSZ,JUP,KPNB1,LCN2,ORM2,SLPI,VCL,PDXK,ERP44,ALDH3B1,ANXA3,ANXA11,PGRMC1	68/-
10_Member	GO Cellular Components	GO:0070820	tertiary granule	-29.6096	-27.6936	102,226,230,427,567,961,966,1265,1315,1471,1476,1509,1512,1520,1604,1823,1828,1832,2040,2548,3043,3240,3417,3608,3916,3920,3958,4048,4057,4069,4317,4318,5004,5199,5236,5269,5273,5547,5768,5912,6709,6947,8655,8836,8993,10321,28988,56954,89777,116844,124583,258010	ADAM10,ALDOA,ALDOC,ASAH1,B2M,CD47,CD59,CNN2,COPB1,CST3,CSTB,CTSD,CTSH,CTSS,CD55,DSC1,DSG1,DSP,STOM,GAA,HBB,HP,IDH1,ILF2,LAMP1,LAMP2,LGALS3,LTA4H,LTF,LYZ,MMP8,MMP9,ORM1,CFP,PGM1,SERPINB6,SERPINB10,PRCP,QSOX1,RAP2B,SPTAN1,TCN1,DYNLL1,GGH,PGLYRP1,CRISP3,DBNL,NIT2,SERPINB12,LRG1,CANT1,SVIP	52/164
10_Member	GO Cellular Components	GO:1904724	tertiary granule lumen	-28.6532	-26.7719	226,230,427,567,1265,1471,1476,1509,1512,1520,3043,3240,3417,3608,4048,4057,4069,4317,4318,5004,5199,5236,5768,6709,6947,8836,8993,10321,28988,56954,116844,124583	ALDOA,ALDOC,ASAH1,B2M,CNN2,CST3,CSTB,CTSD,CTSH,CTSS,HBB,HP,IDH1,ILF2,LTA4H,LTF,LYZ,MMP8,MMP9,ORM1,CFP,PGM1,QSOX1,SPTAN1,TCN1,GGH,PGLYRP1,CRISP3,DBNL,NIT2,LRG1,CANT1	32/55
10_Member	GO Cellular Components	GO:0035580	specific granule lumen	-25.0407	-23.2358	30,383,567,1116,1265,1509,1522,3240,3608,3728,3837,3934,4057,4069,4317,5004,5005,5199,5768,6590,6709,6947,7414,8566,8836,8993,10321,23071,56954,116844,124583	ACAA1,ARG1,B2M,CHI3L1,CNN2,CTSD,CTSZ,HP,ILF2,JUP,KPNB1,LCN2,LTF,LYZ,MMP8,ORM1,ORM2,CFP,QSOX1,SLPI,SPTAN1,TCN1,VCL,PDXK,GGH,PGLYRP1,CRISP3,ERP44,NIT2,LRG1,CANT1	31/62
10_Member	GO Cellular Components	GO:0042581	specific granule	-18.7165	-16.9766	30,102,221,306,311,383,567,961,966,1116,1265,1509,1522,2040,3240,3608,3728,3837,3934,4057,4069,4317,5004,5005,5199,5768,5912,6590,6709,6947,7414,8566,8836,8993,10321,10857,23071,56954,116844,124583	ACAA1,ADAM10,ALDH3B1,ANXA3,ANXA11,ARG1,B2M,CD47,CD59,CHI3L1,CNN2,CTSD,CTSZ,STOM,HP,ILF2,JUP,KPNB1,LCN2,LTF,LYZ,MMP8,ORM1,ORM2,CFP,QSOX1,RAP2B,SLPI,SPTAN1,TCN1,VCL,PDXK,GGH,PGLYRP1,CRISP3,PGRMC1,ERP44,NIT2,LRG1,CANT1	40/160
11_Summary	GO Cellular Components	GO:0031091	platelet alpha granule	-29.3411	-27.4428	1,2,12,81,87,197,213,226,710,928,1191,1675,2153,2162,2243,2244,2266,2335,3273,3674,3690,3827,5004,5005,5104,5265,5340,5345,5552,5627,5768,6622,7057,7076,7450,29789,51571,83706,135228,374354	A1BG,A2M,SERPINA3,ACTN4,ACTN1,AHSG,ALB,ALDOA,SERPING1,CD9,CLU,CFD,F5,F13A1,FGA,FGB,FGG,FN1,HRG,ITGA2B,ITGB3,KNG1,ORM1,ORM2,SERPINA5,SERPINA1,PLG,SERPINF2,SRGN,PROS1,QSOX1,SNCA,THBS1,TIMP1,VWF,OLA1,CYRIB,FERMT3,CD109,NHLRC2	40/-
11_Member	GO Cellular Components	GO:0031091	platelet alpha granule	-29.3411	-27.4428	1,2,12,81,87,197,213,226,710,928,1191,1675,2153,2162,2243,2244,2266,2335,3273,3674,3690,3827,5004,5005,5104,5265,5340,5345,5552,5627,5768,6622,7057,7076,7450,29789,51571,83706,135228,374354	A1BG,A2M,SERPINA3,ACTN4,ACTN1,AHSG,ALB,ALDOA,SERPING1,CD9,CLU,CFD,F5,F13A1,FGA,FGB,FGG,FN1,HRG,ITGA2B,ITGB3,KNG1,ORM1,ORM2,SERPINA5,SERPINA1,PLG,SERPINF2,SRGN,PROS1,QSOX1,SNCA,THBS1,TIMP1,VWF,OLA1,CYRIB,FERMT3,CD109,NHLRC2	40/91
11_Member	GO Cellular Components	GO:0031093	platelet alpha granule lumen	-27.6865	-25.8216	1,2,12,81,87,197,213,226,710,1191,1675,2153,2162,2243,2244,2266,2335,3273,3827,5004,5005,5265,5340,5345,5552,5627,5768,7057,7076,7450,29789,51571,83706,374354	A1BG,A2M,SERPINA3,ACTN4,ACTN1,AHSG,ALB,ALDOA,SERPING1,CLU,CFD,F5,F13A1,FGA,FGB,FGG,FN1,HRG,KNG1,ORM1,ORM2,SERPINA1,PLG,SERPINF2,SRGN,PROS1,QSOX1,THBS1,TIMP1,VWF,OLA1,CYRIB,FERMT3,NHLRC2	34/67
12_Summary	GO Cellular Components	GO:0044217	other organism part	-25.0547	-23.2358	629,712,713,714,715,716,717,718,720,721,727,729,730,731,732,733,735,2220,3075,4153,5648,8547,27429,1277,1278,4060,9370,80781	CFB,C1QA,C1QB,C1QC,C1R,C1S,C2,C3,C4A,C4B,C5,C6,C7,C8A,C8B,C8G,C9,FCN2,CFH,MBL2,MASP1,FCN3,HTRA2,COL1A1,COL1A2,LUM,ADIPOQ,COL18A1	28/-
12_Member	GO Cellular Components	GO:0044217	other organism part	-25.0547	-23.2358	629,712,713,714,715,716,717,718,720,721,727,729,730,731,732,733,735,2220,3075,4153,5648,8547	CFB,C1QA,C1QB,C1QC,C1R,C1S,C2,C3,C4A,C4B,C5,C6,C7,C8A,C8B,C8G,C9,FCN2,CFH,MBL2,MASP1,FCN3	22/27
12_Member	GO Cellular Components	GO:0106139	symbiont cell surface	-16.2495	-14.5443	629,712,713,714,715,716,717,718,720,721,2220,3075,4153,5648,8547	CFB,C1QA,C1QB,C1QC,C1R,C1S,C2,C3,C4A,C4B,FCN2,CFH,MBL2,MASP1,FCN3	15/20
12_Member	GO Cellular Components	GO:1905370	serine-type endopeptidase complex	-2.93549	-2.04067	2220,3075,4153,8547,27429	FCN2,CFH,MBL2,FCN3,HTRA2	5/19
12_Member	GO Cellular Components	GO:0005581	collagen trimer	-2.84856	-1.96395	712,713,714,1277,1278,2220,4060,4153,8547,9370,80781	C1QA,C1QB,C1QC,COL1A1,COL1A2,FCN2,LUM,MBL2,FCN3,ADIPOQ,COL18A1	11/86
12_Member	GO Cellular Components	GO:1905286	serine-type peptidase complex	-2.72441	-1.85794	2220,3075,4153,8547,27429	FCN2,CFH,MBL2,FCN3,HTRA2	5/21
13_Summary	GO Cellular Components	GO:0048471	perinuclear region of cytoplasm	-21.1464	-19.3817	43,81,102,307,309,328,347,377,392,811,824,999,1116,1191,1192,1499,1508,1974,1977,2009,2039,2040,2288,2316,2319,2597,2720,2778,2783,3304,3320,3326,3673,3688,3799,3875,3916,3920,3936,4000,4478,5048,5176,5339,5479,5566,5641,5730,6275,6277,6418,6622,6707,7018,7037,7052,7184,7257,7329,7414,7415,7430,7529,8301,8533,8615,8666,9131,9218,9368,9491,9588,9685,9961,10016,10049,10103,10133,10399,10519,10890,1…	ACHE,ACTN4,ADAM10,ANXA4,ANXA6,APEX1,APOD,ARF3,ARHGAP1,CALR,CAPN2,CDH1,CHI3L1,CLU,CLIC1,CTNNB1,CTSB,EIF4A2,EIF4E,EML1,DMTN,STOM,FKBP4,FLNA,FLOT2,GAPDH,GLB1,GNAS,GNB2,HSPA1B,HSP90AA1,HSP90AB1,ITGA2,ITGB1,KIF5B,KRT18,LAMP1,LAMP2,LCP1,LMNA,MSN,PAFAH1B1,SERPINF1,PLEC,PPIB,PRKACA,LGMN,PTGDS,S100A4,S100A6,SET,SNCA,SPRR3,TF,TFRC,TGM2,HSP90B1,TSNAX,UBE2I,VCL,VCP,EZR,YWHAB,PICALM,COPS3,USO1,EIF3G,AIFM1,VAP…	97/-
13_Member	GO Cellular Components	GO:0048471	perinuclear region of cytoplasm	-21.1464	-19.3817	43,81,102,307,309,328,347,377,392,811,824,999,1116,1191,1192,1499,1508,1974,1977,2009,2039,2040,2288,2316,2319,2597,2720,2778,2783,3304,3320,3326,3673,3688,3799,3875,3916,3920,3936,4000,4478,5048,5176,5339,5479,5566,5641,5730,6275,6277,6418,6622,6707,7018,7037,7052,7184,7257,7329,7414,7415,7430,7529,8301,8533,8615,8666,9131,9218,9368,9491,9588,9685,9961,10016,10049,10103,10133,10399,10519,10890,1…	ACHE,ACTN4,ADAM10,ANXA4,ANXA6,APEX1,APOD,ARF3,ARHGAP1,CALR,CAPN2,CDH1,CHI3L1,CLU,CLIC1,CTNNB1,CTSB,EIF4A2,EIF4E,EML1,DMTN,STOM,FKBP4,FLNA,FLOT2,GAPDH,GLB1,GNAS,GNB2,HSPA1B,HSP90AA1,HSP90AB1,ITGA2,ITGB1,KIF5B,KRT18,LAMP1,LAMP2,LCP1,LMNA,MSN,PAFAH1B1,SERPINF1,PLEC,PPIB,PRKACA,LGMN,PTGDS,S100A4,S100A6,SET,SNCA,SPRR3,TF,TFRC,TGM2,HSP90B1,TSNAX,UBE2I,VCL,VCP,EZR,YWHAB,PICALM,COPS3,USO1,EIF3G,AIFM1,VAP…	97/739
14_Summary	GO Cellular Components	GO:0005759	mitochondrial matrix	-18.8791	-17.127	37,50,217,498,501,506,587,686,708,740,1431,1632,1666,1738,1743,1891,1892,2224,2271,2746,2806,2876,2936,2954,3029,3030,3033,3158,3313,3329,3336,3418,3735,4191,4200,4357,4898,4942,4967,5096,5106,5160,5230,5566,5859,6188,6389,6622,6647,6648,6742,7284,7416,7532,7915,8659,10105,10135,10247,10587,10873,10935,11112,11315,25824,25996,26275,27068,51205,53343,60314,80347,81889,83451,85007,128240	ACADVL,ACO2,ALDH2,ATP5F1A,ALDH7A1,ATP5F1B,BCAT2,BTD,C1QBP,MRPL49,CS,ECI1,DECR1,DLD,DLST,ECH1,ECHS1,FDPS,FH,GLUD1,GOT2,GPX1,GSR,GSTZ1,HAGH,HADHA,HADH,HMGCS2,HSPA9,HSPD1,HSPE1,IDH2,KARS1,MDH2,ME2,MPST,NRDC,OAT,OGDH,PCCB,PCK2,PDHA1,PGK1,PRKACA,QARS1,RPS3,SDHA,SNCA,SOD1,SOD2,SSBP1,TUFM,VDAC1,YWHAG,ALDH5A1,ALDH4A1,PPIF,NAMPT,RIDA,TXNRD2,ME3,PRDX3,HIBADH,PARK7,PRDX5,REXO2,HIBCH,PPA2,ACP6,NUDT9,MYG1,COA…	76/-
14_Member	GO Cellular Components	GO:0005759	mitochondrial matrix	-18.8791	-17.127	37,50,217,498,501,506,587,686,708,740,1431,1632,1666,1738,1743,1891,1892,2224,2271,2746,2806,2876,2936,2954,3029,3030,3033,3158,3313,3329,3336,3418,3735,4191,4200,4357,4898,4942,4967,5096,5106,5160,5230,5566,5859,6188,6389,6622,6647,6648,6742,7284,7416,7532,7915,8659,10105,10135,10247,10587,10873,10935,11112,11315,25824,25996,26275,27068,51205,53343,60314,80347,81889,83451,85007,128240	ACADVL,ACO2,ALDH2,ATP5F1A,ALDH7A1,ATP5F1B,BCAT2,BTD,C1QBP,MRPL49,CS,ECI1,DECR1,DLD,DLST,ECH1,ECHS1,FDPS,FH,GLUD1,GOT2,GPX1,GSR,GSTZ1,HAGH,HADHA,HADH,HMGCS2,HSPA9,HSPD1,HSPE1,IDH2,KARS1,MDH2,ME2,MPST,NRDC,OAT,OGDH,PCCB,PCK2,PDHA1,PGK1,PRKACA,QARS1,RPS3,SDHA,SNCA,SOD1,SOD2,SSBP1,TUFM,VDAC1,YWHAG,ALDH5A1,ALDH4A1,PPIF,NAMPT,RIDA,TXNRD2,ME3,PRDX3,HIBADH,PARK7,PRDX5,REXO2,HIBCH,PPA2,ACP6,NUDT9,MYG1,COA…	76/530
15_Summary	GO Cellular Components	GO:0098552	side of membrane	-18.5897	-16.8617	1,43,52,160,163,214,246,259,286,290,308,419,563,567,811,821,824,928,929,966,972,999,1048,1508,1604,1605,1828,1915,2147,2159,2220,2243,2244,2266,2280,2539,2760,2773,2778,2782,2783,2811,2936,3105,3106,3119,3122,3123,3312,3416,3673,3674,3678,3688,3690,3728,3916,4059,4153,4162,4241,4627,5034,5104,5199,5340,5476,6231,6234,6277,6382,6521,6708,6710,6768,7037,7057,8000,8547,8826,9332,10211,10232,27429,55…	A1BG,ACHE,ACP1,AP2A1,AP2B1,ALCAM,ALOX15,AMBP,ANK1,ANPEP,ANXA5,ART3,AZGP1,B2M,CALR,CANX,CAPN2,CD9,CD14,CD59,CD74,CDH1,CEACAM5,CTSB,CD55,DAG1,DSG1,EEF1A1,F2,F10,FCN2,FGA,FGB,FGG,FKBP1A,G6PD,GM2A,GNAI3,GNAS,GNB1,GNB2,GP1BA,GSR,HLA-A,HLA-B,HLA-DQB1,HLA-DRA,HLA-DRB1,HSPA8,IDE,ITGA2,ITGA2B,ITGA5,ITGB1,ITGB3,JUP,LAMP1,BCAM,MBL2,MCAM,MELTF,MYH9,P4HB,SERPINA5,CFP,PLG,CTSA,RPS26,RPS28,S100A6,SDC1,SLC4A1,SP…	92/-
15_Member	GO Cellular Components	GO:0098552	side of membrane	-18.5897	-16.8617	1,43,52,160,163,214,246,259,286,290,308,419,563,567,811,821,824,928,929,966,972,999,1048,1508,1604,1605,1828,1915,2147,2159,2220,2243,2244,2266,2280,2539,2760,2773,2778,2782,2783,2811,2936,3105,3106,3119,3122,3123,3312,3416,3673,3674,3678,3688,3690,3728,3916,4059,4153,4162,4241,4627,5034,5104,5199,5340,5476,6231,6234,6277,6382,6521,6708,6710,6768,7037,7057,8000,8547,8826,9332,10211,10232,27429,55…	A1BG,ACHE,ACP1,AP2A1,AP2B1,ALCAM,ALOX15,AMBP,ANK1,ANPEP,ANXA5,ART3,AZGP1,B2M,CALR,CANX,CAPN2,CD9,CD14,CD59,CD74,CDH1,CEACAM5,CTSB,CD55,DAG1,DSG1,EEF1A1,F2,F10,FCN2,FGA,FGB,FGG,FKBP1A,G6PD,GM2A,GNAI3,GNAS,GNB1,GNB2,GP1BA,GSR,HLA-A,HLA-B,HLA-DQB1,HLA-DRA,HLA-DRB1,HSPA8,IDE,ITGA2,ITGA2B,ITGA5,ITGB1,ITGB3,JUP,LAMP1,BCAM,MBL2,MCAM,MELTF,MYH9,P4HB,SERPINA5,CFP,PLG,CTSA,RPS26,RPS28,S100A6,SDC1,SLC4A1,SP…	92/737
15_Member	GO Cellular Components	GO:0009897	external side of plasma membrane	-9.1135	-7.70582	1,214,290,308,563,567,811,824,928,929,966,972,1508,1605,2147,2159,2220,2243,2244,2266,2811,2936,3105,3106,3123,3416,3673,3674,3678,3688,3690,3916,4059,4153,4162,5034,5104,5340,6382,6768,7037,7057,8547,9332,10211,80381,94025	A1BG,ALCAM,ANPEP,ANXA5,AZGP1,B2M,CALR,CAPN2,CD9,CD14,CD59,CD74,CTSB,DAG1,F2,F10,FCN2,FGA,FGB,FGG,GP1BA,GSR,HLA-A,HLA-B,HLA-DRB1,IDE,ITGA2,ITGA2B,ITGA5,ITGB1,ITGB3,LAMP1,BCAM,MBL2,MCAM,P4HB,SERPINA5,PLG,SDC1,ST14,TFRC,THBS1,FCN3,CD163,FLOT1,CD276,MUC16	47/394
16_Summary	GO Cellular Components	GO:0031252	cell leading edge	-15.8047	-14.1105	60,70,87,286,378,392,526,822,832,960,998,999,1072,1495,1499,1605,1639,1803,1915,2319,2778,2934,3678,3688,3690,3936,4627,4830,5034,5048,5058,5420,5796,5880,6050,6188,6277,6282,6624,6643,6711,7094,7168,7408,7430,7431,8826,9368,10094,10096,10109,10211,10519,10788,11151,11344,23603,26986,28988,51466,57026,57175,83442,2039,2821,3320,4478,4735,6286,7402,8842,22919	ACTB,ACTC1,ACTN1,ANK1,ARF4,ARHGAP1,ATP6V1B2,CAPG,CAPZB,CD44,CDC42,CDH1,CFL1,CTNNA1,CTNNB1,DAG1,DCTN1,DPP4,EEF1A1,FLOT2,GNAS,GSN,ITGA5,ITGB1,ITGB3,LCP1,MYH9,NME1,P4HB,PAFAH1B1,PAK1,PODXL,PTPRK,RAC2,RNH1,RPS3,S100A6,S100A11,FSCN1,SNX2,SPTBN1,TLN1,TPM1,VASP,EZR,VIM,IQGAP1,NHERF1,ARPC3,ACTR3,ARPC2,FLOT1,CIB1,IQGAP2,CORO1A,TWF2,CORO1C,PABPC1,DBNL,EVL,PDXP,CORO1B,SH3BGRL3,DMTN,GPI,HSP90AA1,MSN,SEPTIN2,…	72/-
16_Member	GO Cellular Components	GO:0031252	cell leading edge	-15.8047	-14.1105	60,70,87,286,378,392,526,822,832,960,998,999,1072,1495,1499,1605,1639,1803,1915,2319,2778,2934,3678,3688,3690,3936,4627,4830,5034,5048,5058,5420,5796,5880,6050,6188,6277,6282,6624,6643,6711,7094,7168,7408,7430,7431,8826,9368,10094,10096,10109,10211,10519,10788,11151,11344,23603,26986,28988,51466,57026,57175,83442	ACTB,ACTC1,ACTN1,ANK1,ARF4,ARHGAP1,ATP6V1B2,CAPG,CAPZB,CD44,CDC42,CDH1,CFL1,CTNNA1,CTNNB1,DAG1,DCTN1,DPP4,EEF1A1,FLOT2,GNAS,GSN,ITGA5,ITGB1,ITGB3,LCP1,MYH9,NME1,P4HB,PAFAH1B1,PAK1,PODXL,PTPRK,RAC2,RNH1,RPS3,S100A6,S100A11,FSCN1,SNX2,SPTBN1,TLN1,TPM1,VASP,EZR,VIM,IQGAP1,NHERF1,ARPC3,ACTR3,ARPC2,FLOT1,CIB1,IQGAP2,CORO1A,TWF2,CORO1C,PABPC1,DBNL,EVL,PDXP,CORO1B,SH3BGRL3	63/438
16_Member	GO Cellular Components	GO:0030027	lamellipodium	-12.2856	-10.7376	60,70,822,832,960,999,1072,1495,1499,1605,1803,2319,2934,3688,3690,5034,5058,5420,5880,6050,6624,6643,7408,10094,10096,10109,10211,10519,10788,11151,11344,23603,26986,28988,51466,57026,57175	ACTB,ACTC1,CAPG,CAPZB,CD44,CDH1,CFL1,CTNNA1,CTNNB1,DAG1,DPP4,FLOT2,GSN,ITGB1,ITGB3,P4HB,PAK1,PODXL,RAC2,RNH1,FSCN1,SNX2,VASP,ARPC3,ACTR3,ARPC2,FLOT1,CIB1,IQGAP2,CORO1A,TWF2,CORO1C,PABPC1,DBNL,EVL,PDXP,CORO1B	37/209
16_Member	GO Cellular Components	GO:0001726	ruffle	-8.90318	-7.51544	87,378,392,526,822,1072,1915,2778,3678,3688,3690,3936,4627,4830,5058,5420,6188,6277,6282,6624,7094,7168,7430,8826,9368,10519,23603,28988,57026,83442	ACTN1,ARF4,ARHGAP1,ATP6V1B2,CAPG,CFL1,EEF1A1,GNAS,ITGA5,ITGB1,ITGB3,LCP1,MYH9,NME1,PAK1,PODXL,RPS3,S100A6,S100A11,FSCN1,TLN1,TPM1,EZR,IQGAP1,NHERF1,CIB1,CORO1C,DBNL,PDXP,SH3BGRL3	30/189
16_Member	GO Cellular Components	GO:0032587	ruffle membrane	-5.7557	-4.59301	378,1072,1915,3678,3688,3690,3936,4830,5058,6188,7094,7168,7430,10519,23603,57026,83442	ARF4,CFL1,EEF1A1,ITGA5,ITGB1,ITGB3,LCP1,NME1,PAK1,RPS3,TLN1,TPM1,EZR,CIB1,CORO1C,PDXP,SH3BGRL3	17/100
16_Member	GO Cellular Components	GO:0031256	leading edge membrane	-5.61699	-4.46378	286,378,960,998,1072,1803,1915,3678,3688,3690,3936,4830,5058,5796,6188,6711,7094,7168,7408,7430,10519,23603,57026,83442	ANK1,ARF4,CD44,CDC42,CFL1,DPP4,EEF1A1,ITGA5,ITGB1,ITGB3,LCP1,NME1,PAK1,PTPRK,RPS3,SPTBN1,TLN1,TPM1,VASP,EZR,CIB1,CORO1C,PDXP,SH3BGRL3	24/185
16_Member	GO Cellular Components	GO:0031253	cell projection membrane	-5.2737	-4.13884	286,378,960,1072,1499,1803,1915,2039,2821,3320,3678,3688,3690,3936,4478,4735,4830,5058,5420,6188,6286,6624,6711,7094,7168,7402,7408,7430,8842,9368,10109,10519,22919,23603,57026,83442	ANK1,ARF4,CD44,CFL1,CTNNB1,DPP4,EEF1A1,DMTN,GPI,HSP90AA1,ITGA5,ITGB1,ITGB3,LCP1,MSN,SEPTIN2,NME1,PAK1,PODXL,RPS3,S100P,FSCN1,SPTBN1,TLN1,TPM1,UTRN,VASP,EZR,PROM1,NHERF1,ARPC2,CIB1,MAPRE1,CORO1C,PDXP,SH3BGRL3	36/361
17_Summary	GO Cellular Components	GO:0030139	endocytic vesicle	-15.5763	-13.8928	160,163,283,306,311,335,338,348,408,567,811,928,972,998,1213,1520,1755,1803,2317,2319,2923,2934,3039,3043,3105,3106,3119,3122,3123,3240,3263,3320,3732,3799,3916,3920,4057,4353,5878,5880,6233,7018,7037,7184,7431,8301,8993,9230,9332,10525,10618,10808,10890,11151,26130,51762	AP2A1,AP2B1,ANG,ANXA3,ANXA11,APOA1,APOB,APOE,ARRB1,B2M,CALR,CD9,CD74,CDC42,CLTC,CTSS,DMBT1,DPP4,FLNB,FLOT2,PDIA3,GSN,HBA1,HBB,HLA-A,HLA-B,HLA-DQB1,HLA-DRA,HLA-DRB1,HP,HPX,HSP90AA1,CD82,KIF5B,LAMP1,LAMP2,LTF,MPO,RAB5C,RAC2,RPS27A,TF,TFRC,HSP90B1,VIM,PICALM,PGLYRP1,RAB11B,CD163,HYOU1,TGOLN2,HSPH1,RAB10,CORO1A,GAPVD1,RAB8B	56/-
17_Member	GO Cellular Components	GO:0030139	endocytic vesicle	-15.5763	-13.8928	160,163,283,306,311,335,338,348,408,567,811,928,972,998,1213,1520,1755,1803,2317,2319,2923,2934,3039,3043,3105,3106,3119,3122,3123,3240,3263,3320,3732,3799,3916,3920,4057,4353,5878,5880,6233,7018,7037,7184,7431,8301,8993,9230,9332,10525,10618,10808,10890,11151,26130,51762	AP2A1,AP2B1,ANG,ANXA3,ANXA11,APOA1,APOB,APOE,ARRB1,B2M,CALR,CD9,CD74,CDC42,CLTC,CTSS,DMBT1,DPP4,FLNB,FLOT2,PDIA3,GSN,HBA1,HBB,HLA-A,HLA-B,HLA-DQB1,HLA-DRA,HLA-DRB1,HP,HPX,HSP90AA1,CD82,KIF5B,LAMP1,LAMP2,LTF,MPO,RAB5C,RAC2,RPS27A,TF,TFRC,HSP90B1,VIM,PICALM,PGLYRP1,RAB11B,CD163,HYOU1,TGOLN2,HSPH1,RAB10,CORO1A,GAPVD1,RAB8B	56/361
17_Member	GO Cellular Components	GO:0045335	phagocytic vesicle	-8.09415	-6.77105	306,311,567,811,998,1520,1755,2317,2923,2934,3105,3106,3732,3799,3916,3920,4057,4353,5880,7431,8993,9230,10890,11151,51762	ANXA3,ANXA11,B2M,CALR,CDC42,CTSS,DMBT1,FLNB,PDIA3,GSN,HLA-A,HLA-B,CD82,KIF5B,LAMP1,LAMP2,LTF,MPO,RAC2,VIM,PGLYRP1,RAB11B,RAB10,CORO1A,RAB8B	25/148
17_Member	GO Cellular Components	GO:0030666	endocytic vesicle membrane	-7.33314	-6.07034	160,163,306,338,348,408,567,811,928,972,1213,1755,3105,3106,3119,3122,3123,3916,3920,5880,6233,7018,7037,9230,9332,10618,10890,11151,51762	AP2A1,AP2B1,ANXA3,APOB,APOE,ARRB1,B2M,CALR,CD9,CD74,CLTC,DMBT1,HLA-A,HLA-B,HLA-DQB1,HLA-DRA,HLA-DRB1,LAMP1,LAMP2,RAC2,RPS27A,TF,TFRC,RAB11B,CD163,TGOLN2,RAB10,CORO1A,RAB8B	29/208
17_Member	GO Cellular Components	GO:0030670	phagocytic vesicle membrane	-4.21749	-3.17653	306,567,811,1755,3105,3106,3916,3920,5880,9230,10890,11151,51762	ANXA3,B2M,CALR,DMBT1,HLA-A,HLA-B,LAMP1,LAMP2,RAC2,RAB11B,RAB10,CORO1A,RAB8B	13/82
18_Summary	GO Cellular Components	GO:0022624	proteasome accessory complex	-15.562	-13.889	5700,5701,5702,5705,5706,5707,5708,5709,5711,5715,5716,5717,5719,5720,5721,9861	PSMC1,PSMC2,PSMC3,PSMC5,PSMC6,PSMD1,PSMD2,PSMD3,PSMD5,PSMD9,PSMD10,PSMD11,PSMD13,PSME1,PSME2,PSMD6	16/-
18_Member	GO Cellular Components	GO:0022624	proteasome accessory complex	-15.562	-13.889	5700,5701,5702,5705,5706,5707,5708,5709,5711,5715,5716,5717,5719,5720,5721,9861	PSMC1,PSMC2,PSMC3,PSMC5,PSMC6,PSMD1,PSMD2,PSMD3,PSMD5,PSMD9,PSMD10,PSMD11,PSMD13,PSME1,PSME2,PSMD6	16/25
18_Member	GO Cellular Components	GO:0005838	proteasome regulatory particle	-13.6303	-12.0242	5700,5701,5702,5705,5706,5707,5708,5709,5711,5715,5716,5717,5719,9861	PSMC1,PSMC2,PSMC3,PSMC5,PSMC6,PSMD1,PSMD2,PSMD3,PSMD5,PSMD9,PSMD10,PSMD11,PSMD13,PSMD6	14/22
18_Member	GO Cellular Components	GO:0008540	proteasome regulatory particle, base subcomplex	-11.774	-10.2487	5700,5701,5702,5705,5706,5707,5708,5711,5715,5716	PSMC1,PSMC2,PSMC3,PSMC5,PSMC6,PSMD1,PSMD2,PSMD5,PSMD9,PSMD10	10/12
19_Summary	GO Cellular Components	GO:0030667	secretory granule membrane	-15.078	-13.4152	102,221,290,307,310,682,928,929,960,961,966,967,1315,1604,1755,1823,1828,1832,2040,2171,2319,2548,3106,3674,3690,3916,3920,3958,4126,5066,5104,5269,5273,5284,5547,5660,5878,5908,5912,6622,6717,8655,8826,8895,8904,9218,10788,10857,10890,89777,135228,258010	ADAM10,ALDH3B1,ANPEP,ANXA4,ANXA7,BSG,CD9,CD14,CD44,CD47,CD59,CD63,COPB1,CD55,DMBT1,DSC1,DSG1,DSP,STOM,FABP5,FLOT2,GAA,HLA-B,ITGA2B,ITGB3,LAMP1,LAMP2,LGALS3,MANBA,PAM,SERPINA5,SERPINB6,SERPINB10,PIGR,PRCP,PSAP,RAB5C,RAP1B,RAP2B,SNCA,SRI,DYNLL1,IQGAP1,CPNE3,CPNE1,VAPA,IQGAP2,PGRMC1,RAB10,SERPINB12,CD109,SVIP	52/-
19_Member	GO Cellular Components	GO:0030667	secretory granule membrane	-15.078	-13.4152	102,221,290,307,310,682,928,929,960,961,966,967,1315,1604,1755,1823,1828,1832,2040,2171,2319,2548,3106,3674,3690,3916,3920,3958,4126,5066,5104,5269,5273,5284,5547,5660,5878,5908,5912,6622,6717,8655,8826,8895,8904,9218,10788,10857,10890,89777,135228,258010	ADAM10,ALDH3B1,ANPEP,ANXA4,ANXA7,BSG,CD9,CD14,CD44,CD47,CD59,CD63,COPB1,CD55,DMBT1,DSC1,DSG1,DSP,STOM,FABP5,FLOT2,GAA,HLA-B,ITGA2B,ITGB3,LAMP1,LAMP2,LGALS3,MANBA,PAM,SERPINA5,SERPINB6,SERPINB10,PIGR,PRCP,PSAP,RAB5C,RAP1B,RAP2B,SNCA,SRI,DYNLL1,IQGAP1,CPNE3,CPNE1,VAPA,IQGAP2,PGRMC1,RAB10,SERPINB12,CD109,SVIP	52/325
19_Member	GO Cellular Components	GO:0035577	azurophil granule membrane	-6.77816	-5.53969	967,2040,2548,3916,3920,4126,5284,5547,5660,5878,5908,8895,8904,9218	CD63,STOM,GAA,LAMP1,LAMP2,MANBA,PIGR,PRCP,PSAP,RAB5C,RAP1B,CPNE3,CPNE1,VAPA	14/58
19_Member	GO Cellular Components	GO:0101003	ficolin-1-rich granule membrane	-6.48579	-5.27235	1315,1604,1823,1828,1832,2548,3916,3920,3958,5269,5273,5547,8655,89777	COPB1,CD55,DSC1,DSG1,DSP,GAA,LAMP1,LAMP2,LGALS3,SERPINB6,SERPINB10,PRCP,DYNLL1,SERPINB12	14/61
20_Summary	GO Cellular Components	GO:0071682	endocytic vesicle lumen	-14.804	-13.1512	335,338,348,811,3039,3043,3240,3263,3320,4057,4353,7184,8993,10525,10808	APOA1,APOB,APOE,CALR,HBA1,HBB,HP,HPX,HSP90AA1,LTF,MPO,HSP90B1,PGLYRP1,HYOU1,HSPH1	15/-
20_Member	GO Cellular Components	GO:0071682	endocytic vesicle lumen	-14.804	-13.1512	335,338,348,811,3039,3043,3240,3263,3320,4057,4353,7184,8993,10525,10808	APOA1,APOB,APOE,CALR,HBA1,HBB,HP,HPX,HSP90AA1,LTF,MPO,HSP90B1,PGLYRP1,HYOU1,HSPH1	15/23
20_Member	GO Cellular Components	GO:0097013	phagocytic vesicle lumen	-3.09339	-2.17738	4057,4353,8993	LTF,MPO,PGLYRP1	3/5

## Sheet: S2-2_NLD-LF_Top100
Supplementary Table S3-2. Enrichment analysis of the top 100 identified proteins in NLD-LF
GroupID	Category	Term	Description	LogP	Log(q-value)	Genes	Symbols	InTerm_InList
1_Summary	GO Biological Processes	GO:0050818	regulation of coagulation	-18.6092	-14.4457	302,308,350,462,710,2243,2244,2266,3273,3827,3848,5340,7001,60,2335,2923,3043,5265,6521,10551,301,2,727,2950,5230,183,3304,2934,3320,6708,6710,7430,81,1,4860,2023,718,3936,5052,210,847,2805,7018,6317,9446,1509,3312,216,1066,760	ANXA2,ANXA5,APOH,SERPINC1,SERPING1,FGA,FGB,FGG,HRG,KNG1,KRT1,PLG,PRDX2,ACTB,FN1,PDIA3,HBB,SERPINA1,SLC4A1,AGR2,ANXA1,A2M,C5,GSTP1,PGK1,AGT,HSPA1B,GSN,HSP90AA1,SPTA1,SPTB,EZR,ACTN4,A1BG,PNP,ENO1,C3,LCP1,PRDX1,ALAD,CAT,GOT1,TF,SERPINB3,GSTO1,CTSD,HSPA8,ALDH1A1,CES1,CA2	50/-
1_Member	GO Biological Processes	GO:0050818	regulation of coagulation	-18.6092	-14.4457	302,308,350,462,710,2243,2244,2266,3273,3827,3848,5340,7001	ANXA2,ANXA5,APOH,SERPINC1,SERPING1,FGA,FGB,FGG,HRG,KNG1,KRT1,PLG,PRDX2	13/76
1_Member	GO Biological Processes	GO:0050878	regulation of body fluid levels	-18.3129	-14.4457	60,302,308,350,462,710,2243,2244,2266,2335,2923,3043,3273,3827,3848,5265,5340,6521,7001,10551	ACTB,ANXA2,ANXA5,APOH,SERPINC1,SERPING1,FGA,FGB,FGG,FN1,PDIA3,HBB,HRG,KNG1,KRT1,SERPINA1,PLG,SLC4A1,PRDX2,AGR2	20/370
1_Member	GO Biological Processes	GO:0007596	blood coagulation	-17.6891	-14.0498	60,308,350,462,710,2243,2244,2266,2335,2923,3043,3273,3827,5265,5340,6521	ACTB,ANXA5,APOH,SERPINC1,SERPING1,FGA,FGB,FGG,FN1,PDIA3,HBB,HRG,KNG1,SERPINA1,PLG,SLC4A1	16/191
1_Member	GO Biological Processes	GO:0050817	coagulation	-17.616	-14.0498	60,308,350,462,710,2243,2244,2266,2335,2923,3043,3273,3827,5265,5340,6521	ACTB,ANXA5,APOH,SERPINC1,SERPING1,FGA,FGB,FGG,FN1,PDIA3,HBB,HRG,KNG1,SERPINA1,PLG,SLC4A1	16/193
1_Member	GO Biological Processes	GO:0007599	hemostasis	-17.4721	-14.0028	60,308,350,462,710,2243,2244,2266,2335,2923,3043,3273,3827,5265,5340,6521	ACTB,ANXA5,APOH,SERPINC1,SERPING1,FGA,FGB,FGG,FN1,PDIA3,HBB,HRG,KNG1,SERPINA1,PLG,SLC4A1	16/197
1_Member	GO Biological Processes	GO:0030193	regulation of blood coagulation	-17.215	-13.8249	302,350,462,710,2243,2244,2266,3273,3827,3848,5340,7001	ANXA2,APOH,SERPINC1,SERPING1,FGA,FGB,FGG,HRG,KNG1,KRT1,PLG,PRDX2	12/70
1_Member	GO Biological Processes	GO:1900046	regulation of hemostasis	-17.0577	-13.7346	302,350,462,710,2243,2244,2266,3273,3827,3848,5340,7001	ANXA2,APOH,SERPINC1,SERPING1,FGA,FGB,FGG,HRG,KNG1,KRT1,PLG,PRDX2	12/72
1_Member	GO Biological Processes	GO:0050819	negative regulation of coagulation	-16.9007	-13.6356	302,308,350,710,2243,2244,2266,3273,3827,3848,5340	ANXA2,ANXA5,APOH,SERPING1,FGA,FGB,FGG,HRG,KNG1,KRT1,PLG	11/52
1_Member	GO Biological Processes	GO:0030195	negative regulation of blood coagulation	-15.3269	-12.2379	302,350,710,2243,2244,2266,3273,3827,3848,5340	ANXA2,APOH,SERPING1,FGA,FGB,FGG,HRG,KNG1,KRT1,PLG	10/48
1_Member	GO Biological Processes	GO:1900047	negative regulation of hemostasis	-15.229	-12.1747	302,350,710,2243,2244,2266,3273,3827,3848,5340	ANXA2,APOH,SERPING1,FGA,FGB,FGG,HRG,KNG1,KRT1,PLG	10/49
1_Member	GO Biological Processes	GO:0042730	fibrinolysis	-15.1758	-12.1537	302,710,2243,2244,2266,3273,3848,5340	ANXA2,SERPING1,FGA,FGB,FGG,HRG,KRT1,PLG	8/19
1_Member	GO Biological Processes	GO:0061041	regulation of wound healing	-15.0512	-12.059	301,302,350,462,710,2243,2244,2266,3273,3827,3848,5340,7001	ANXA1,ANXA2,APOH,SERPINC1,SERPING1,FGA,FGB,FGG,HRG,KNG1,KRT1,PLG,PRDX2	13/139
1_Member	GO Biological Processes	GO:0042060	wound healing	-13.7037	-10.7908	60,308,350,462,710,2243,2244,2266,2335,2923,3043,3273,3827,5265,5340,6521	ACTB,ANXA5,APOH,SERPINC1,SERPING1,FGA,FGB,FGG,FN1,PDIA3,HBB,HRG,KNG1,SERPINA1,PLG,SLC4A1	16/341
1_Member	GO Biological Processes	GO:1903034	regulation of response to wounding	-13.6113	-10.7218	301,302,350,462,710,2243,2244,2266,3273,3827,3848,5340,7001	ANXA1,ANXA2,APOH,SERPINC1,SERPING1,FGA,FGB,FGG,HRG,KNG1,KRT1,PLG,PRDX2	13/179
1_Member	GO Biological Processes	GO:0061045	negative regulation of wound healing	-13.378	-10.5108	302,350,710,2243,2244,2266,3273,3827,3848,5340	ANXA2,APOH,SERPING1,FGA,FGB,FGG,HRG,KNG1,KRT1,PLG	10/73
1_Member	GO Biological Processes	GO:1903035	negative regulation of response to wounding	-12.0994	-9.25341	302,350,710,2243,2244,2266,3273,3827,3848,5340	ANXA2,APOH,SERPING1,FGA,FGB,FGG,HRG,KNG1,KRT1,PLG	10/97
1_Member	GO Biological Processes	GO:0009611	response to wounding	-11.7021	-8.8956	60,308,350,462,710,2243,2244,2266,2335,2923,3043,3273,3827,5265,5340,6521	ACTB,ANXA5,APOH,SERPINC1,SERPING1,FGA,FGB,FGG,FN1,PDIA3,HBB,HRG,KNG1,SERPINA1,PLG,SLC4A1	16/461
1_Member	GO Biological Processes	GO:0032102	negative regulation of response to external stimulus	-9.66302	-6.95719	2,302,350,710,727,2243,2244,2266,2950,3273,3827,3848,5340,7001	A2M,ANXA2,APOH,SERPING1,C5,FGA,FGB,FGG,GSTP1,HRG,KNG1,KRT1,PLG,PRDX2	14/449
1_Member	GO Biological Processes	GO:0031639	plasminogen activation	-9.60058	-6.92371	350,2243,2244,2266,5230	APOH,FGA,FGB,FGG,PGK1	5/12
1_Member	GO Biological Processes	GO:0072378	blood coagulation, fibrin clot formation	-8.57311	-5.94894	350,2243,2244,2266,2335	APOH,FGA,FGB,FGG,FN1	5/18
1_Member	GO Biological Processes	GO:0072376	protein activation cascade	-8.20079	-5.58886	350,2243,2244,2266,2335	APOH,FGA,FGB,FGG,FN1	5/21
1_Member	GO Biological Processes	GO:0070527	platelet aggregation	-7.96222	-5.36219	60,2243,2244,2266,2923,3043	ACTB,FGA,FGB,FGG,PDIA3,HBB	6/48
1_Member	GO Biological Processes	GO:0030168	platelet activation	-7.36253	-4.80708	60,2243,2244,2266,2923,3043,3273	ACTB,FGA,FGB,FGG,PDIA3,HBB,HRG	7/102
1_Member	GO Biological Processes	GO:0034109	homotypic cell-cell adhesion	-7.1534	-4.65257	60,2243,2244,2266,2923,3043	ACTB,FGA,FGB,FGG,PDIA3,HBB	6/65
1_Member	GO Biological Processes	GO:2001236	regulation of extrinsic apoptotic signaling pathway	-7.12223	-4.64419	183,2243,2244,2266,2923,2950,3304,7001	AGT,FGA,FGB,FGG,PDIA3,GSTP1,HSPA1B,PRDX2	8/167
1_Member	GO Biological Processes	GO:0090066	regulation of anatomical structure size	-6.93778	-4.49383	183,2243,2244,2266,2335,2934,3043,3320,3827,6708,6710,7430	AGT,FGA,FGB,FGG,FN1,GSN,HBB,HSP90AA1,KNG1,SPTA1,SPTB,EZR	12/516
1_Member	GO Biological Processes	GO:0031638	zymogen activation	-6.60295	-4.20557	350,2243,2244,2266,5230	APOH,FGA,FGB,FGG,PGK1	5/42
1_Member	GO Biological Processes	GO:0010810	regulation of cell-substrate adhesion	-6.06209	-3.71994	81,2243,2244,2266,2335,3273,5340,10551	ACTN4,FGA,FGB,FGG,FN1,HRG,PLG,AGR2	8/230
1_Member	GO Biological Processes	GO:2001237	negative regulation of extrinsic apoptotic signaling pathway	-5.9581	-3.6472	2243,2244,2266,2950,3304,7001	FGA,FGB,FGG,GSTP1,HSPA1B,PRDX2	6/103
1_Member	GO Biological Processes	GO:0016485	protein processing	-5.36801	-3.20838	1,350,2243,2244,2266,5230,5340	A1BG,APOH,FGA,FGB,FGG,PGK1,PLG	7/201
1_Member	GO Biological Processes	GO:0010811	positive regulation of cell-substrate adhesion	-5.3112	-3.16416	2243,2244,2266,2335,3273,10551	FGA,FGB,FGG,FN1,HRG,AGR2	6/133
1_Member	GO Biological Processes	GO:0045785	positive regulation of cell adhesion	-5.17558	-3.07923	60,301,2243,2244,2266,2335,3273,4860,6708,10551	ACTB,ANXA1,FGA,FGB,FGG,FN1,HRG,PNP,SPTA1,AGR2	10/513
1_Member	GO Biological Processes	GO:2001233	regulation of apoptotic signaling pathway	-5.14719	-3.06886	183,2023,2243,2244,2266,2923,2950,3304,7001	AGT,ENO1,FGA,FGB,FGG,PDIA3,GSTP1,HSPA1B,PRDX2	9/406
1_Member	GO Biological Processes	GO:0001775	cell activation	-5.09177	-3.02198	60,301,718,2243,2244,2266,2923,3043,3273,3936,5052,7001	ACTB,ANXA1,C3,FGA,FGB,FGG,PDIA3,HBB,HRG,LCP1,PRDX1,PRDX2	12/776
1_Member	GO Biological Processes	GO:0034116	positive regulation of heterotypic cell-cell adhesion	-5.03522	-2.97758	2243,2244,2266	FGA,FGB,FGG	3/13
1_Member	GO Biological Processes	GO:0035296	regulation of tube diameter	-4.82099	-2.81711	183,2243,2244,2266,3043,3827	AGT,FGA,FGB,FGG,HBB,KNG1	6/162
1_Member	GO Biological Processes	GO:0097746	blood vessel diameter maintenance	-4.82099	-2.81711	183,2243,2244,2266,3043,3827	AGT,FGA,FGB,FGG,HBB,KNG1	6/162
1_Member	GO Biological Processes	GO:2001234	negative regulation of apoptotic signaling pathway	-4.80814	-2.80786	2023,2243,2244,2266,2950,3304,7001	ENO1,FGA,FGB,FGG,GSTP1,HSPA1B,PRDX2	7/245
1_Member	GO Biological Processes	GO:0035150	regulation of tube size	-4.80583	-2.80786	183,2243,2244,2266,3043,3827	AGT,FGA,FGB,FGG,HBB,KNG1	6/163
1_Member	GO Biological Processes	GO:0010038	response to metal ion	-4.70507	-2.71868	1,210,847,2243,2244,2266,2805,7018	A1BG,ALAD,CAT,FGA,FGB,FGG,GOT1,TF	8/352
1_Member	GO Biological Processes	GO:1900024	regulation of substrate adhesion-dependent cell spreading	-4.30021	-2.37002	81,2243,2244,2266	ACTN4,FGA,FGB,FGG	4/62
1_Member	GO Biological Processes	GO:0022407	regulation of cell-cell adhesion	-4.2835	-2.35581	60,301,2243,2244,2266,4860,5340,6708,7001	ACTB,ANXA1,FGA,FGB,FGG,PNP,PLG,SPTA1,PRDX2	9/523
1_Member	GO Biological Processes	GO:0034114	regulation of heterotypic cell-cell adhesion	-4.2536	-2.33334	2243,2244,2266	FGA,FGB,FGG	3/23
1_Member	GO Biological Processes	GO:0019229	regulation of vasoconstriction	-4.16761	-2.26419	183,2243,2244,2266	AGT,FGA,FGB,FGG	4/67
1_Member	GO Biological Processes	GO:0098609	cell-cell adhesion	-4.11036	-2.22089	60,301,302,2243,2244,2266,2923,3043,7430	ACTB,ANXA1,ANXA2,FGA,FGB,FGG,PDIA3,HBB,EZR	9/551
1_Member	GO Biological Processes	GO:0043408	regulation of MAPK cascade	-4.09305	-2.21038	183,2243,2244,2266,2335,2950,5052,6317,7001,7430	AGT,FGA,FGB,FGG,FN1,GSTP1,PRDX1,SERPINB3,PRDX2,EZR	10/688
1_Member	GO Biological Processes	GO:0007160	cell-matrix adhesion	-4.06582	-2.19205	302,2243,2244,2266,2335	ANXA2,FGA,FGB,FGG,FN1	5/137
1_Member	GO Biological Processes	GO:0008015	blood circulation	-3.98324	-2.12035	183,710,2243,2244,2266,2934,3043,3827	AGT,SERPING1,FGA,FGB,FGG,GSN,HBB,KNG1	8/446
1_Member	GO Biological Processes	GO:0045907	positive regulation of vasoconstriction	-3.94518	-2.08684	2243,2244,2266	FGA,FGB,FGG	3/29
1_Member	GO Biological Processes	GO:0022409	positive regulation of cell-cell adhesion	-3.88617	-2.04222	60,301,2243,2244,2266,4860,6708	ACTB,ANXA1,FGA,FGB,FGG,PNP,SPTA1	7/343
1_Member	GO Biological Processes	GO:1902042	negative regulation of extrinsic apoptotic signaling pathway via death domain receptors	-3.81552	-1.97771	2243,2244,2266	FGA,FGB,FGG	3/32
1_Member	GO Biological Processes	GO:0045921	positive regulation of exocytosis	-3.76509	-1.93928	302,2243,2244,2266	ANXA2,FGA,FGB,FGG	4/85
1_Member	GO Biological Processes	GO:2000352	negative regulation of endothelial cell apoptotic process	-3.62569	-1.81539	2243,2244,2266	FGA,FGB,FGG	3/37
1_Member	GO Biological Processes	GO:1903522	regulation of blood circulation	-3.54422	-1.7452	183,2243,2244,2266,3320,9446	AGT,FGA,FGB,FGG,HSP90AA1,GSTO1	6/276
1_Member	GO Biological Processes	GO:0003018	vascular process in circulatory system	-3.48624	-1.69458	183,2243,2244,2266,3043,3827	AGT,FGA,FGB,FGG,HBB,KNG1	6/283
1_Member	GO Biological Processes	GO:0031589	cell-substrate adhesion	-3.45828	-1.67026	302,2243,2244,2266,2335	ANXA2,FGA,FGB,FGG,FN1	5/185
1_Member	GO Biological Processes	GO:0003013	circulatory system process	-3.43777	-1.65514	183,710,2243,2244,2266,2934,3043,3827	AGT,SERPING1,FGA,FGB,FGG,GSN,HBB,KNG1	8/537
1_Member	GO Biological Processes	GO:0017157	regulation of exocytosis	-3.41574	-1.63667	301,302,2243,2244,2266	ANXA1,ANXA2,FGA,FGB,FGG	5/189
1_Member	GO Biological Processes	GO:1900026	positive regulation of substrate adhesion-dependent cell spreading	-3.40123	-1.62393	2243,2244,2266	FGA,FGB,FGG	3/44
1_Member	GO Biological Processes	GO:0051258	protein polymerization	-3.3519	-1.57812	2243,2244,2266,2934	FGA,FGB,FGG,GSN	4/109
1_Member	GO Biological Processes	GO:0070372	regulation of ERK1 and ERK2 cascade	-3.32925	-1.55895	2243,2244,2266,2335,2950,7430	FGA,FGB,FGG,FN1,GSTP1,EZR	6/303
1_Member	GO Biological Processes	GO:1902041	regulation of extrinsic apoptotic signaling pathway via death domain receptors	-3.26296	-1.50466	2243,2244,2266	FGA,FGB,FGG	3/49
1_Member	GO Biological Processes	GO:2000351	regulation of endothelial cell apoptotic process	-2.86627	-1.17948	2243,2244,2266	FGA,FGB,FGG	3/67
1_Member	GO Biological Processes	GO:0046883	regulation of hormone secretion	-2.70956	-1.05053	183,301,2243,2244,2266	AGT,ANXA1,FGA,FGB,FGG	5/272
1_Member	GO Biological Processes	GO:0070201	regulation of establishment of protein localization	-2.66253	-1.01149	1509,2243,2244,2266,3312,3320,3936	CTSD,FGA,FGB,FGG,HSPA8,HSP90AA1,LCP1	7/553
1_Member	GO Biological Processes	GO:0010817	regulation of hormone levels	-2.60623	-0.964341	1,183,216,301,2243,2244,2266	A1BG,AGT,ALDH1A1,ANXA1,FGA,FGB,FGG	7/566
1_Member	GO Biological Processes	GO:0044057	regulation of system process	-2.48637	-0.858467	183,2023,2243,2244,2266,3320,9446	AGT,ENO1,FGA,FGB,FGG,HSP90AA1,GSTO1	7/595
1_Member	GO Biological Processes	GO:0051223	regulation of protein transport	-2.41905	-0.801042	2243,2244,2266,3312,3320,3936	FGA,FGB,FGG,HSPA8,HSP90AA1,LCP1	6/458
1_Member	GO Biological Processes	GO:0051046	regulation of secretion	-2.31089	-0.708507	183,301,302,1066,2243,2244,2266	AGT,ANXA1,ANXA2,CES1,FGA,FGB,FGG	7/641
1_Member	GO Biological Processes	GO:0090087	regulation of peptide transport	-2.25896	-0.665917	760,2243,2244,2266	CA2,FGA,FGB,FGG	4/217
1_Member	GO Biological Processes	GO:1903829	positive regulation of protein localization	-2.14784	-0.568444	2243,2244,2266,3320,7430,10551	FGA,FGB,FGG,HSP90AA1,EZR,AGR2	6/522
1_Member	GO Biological Processes	GO:0090277	positive regulation of peptide hormone secretion	-2.14194	-0.565881	2243,2244,2266	FGA,FGB,FGG	3/121
1_Member	GO Biological Processes	GO:0002793	positive regulation of peptide secretion	-2.11279	-0.540051	2243,2244,2266	FGA,FGB,FGG	3/124
2_Summary	GO Biological Processes	GO:0098869	cellular oxidant detoxification	-16.2048	-13.0312	1,213,847,1356,2938,2950,3039,3043,5052,7001,9446,9588,216,210,1066,3304,3848	A1BG,ALB,CAT,CP,GSTA1,GSTP1,HBA1,HBB,PRDX1,PRDX2,GSTO1,PRDX6,ALDH1A1,ALAD,CES1,HSPA1B,KRT1	17/-
2_Member	GO Biological Processes	GO:0098869	cellular oxidant detoxification	-16.2048	-13.0312	1,213,847,1356,2938,2950,3039,3043,5052,7001,9446,9588	A1BG,ALB,CAT,CP,GSTA1,GSTP1,HBA1,HBB,PRDX1,PRDX2,GSTO1,PRDX6	12/84
2_Member	GO Biological Processes	GO:1990748	cellular detoxification	-16.1995	-13.0312	1,213,216,847,1356,2938,2950,3039,3043,5052,7001,9446,9588	A1BG,ALB,ALDH1A1,CAT,CP,GSTA1,GSTP1,HBA1,HBB,PRDX1,PRDX2,GSTO1,PRDX6	13/114
2_Member	GO Biological Processes	GO:0097237	cellular response to toxic substance	-15.5265	-12.3996	1,213,216,847,1356,2938,2950,3039,3043,5052,7001,9446,9588	A1BG,ALB,ALDH1A1,CAT,CP,GSTA1,GSTP1,HBA1,HBB,PRDX1,PRDX2,GSTO1,PRDX6	13/128
2_Member	GO Biological Processes	GO:0098754	detoxification	-14.6915	-11.7274	1,213,216,847,1356,2938,2950,3039,3043,5052,7001,9446,9588	A1BG,ALB,ALDH1A1,CAT,CP,GSTA1,GSTP1,HBA1,HBB,PRDX1,PRDX2,GSTO1,PRDX6	13/148
2_Member	GO Biological Processes	GO:0009636	response to toxic substance	-14.3745	-11.4368	1,210,213,216,847,1066,1356,2938,2950,3039,3043,5052,7001,9446,9588	A1BG,ALAD,ALB,ALDH1A1,CAT,CES1,CP,GSTA1,GSTP1,HBA1,HBB,PRDX1,PRDX2,GSTO1,PRDX6	15/252
2_Member	GO Biological Processes	GO:0042744	hydrogen peroxide catabolic process	-10.286	-7.54913	847,3039,3043,5052,7001,9588	CAT,HBA1,HBB,PRDX1,PRDX2,PRDX6	6/21
2_Member	GO Biological Processes	GO:0042743	hydrogen peroxide metabolic process	-8.82602	-6.1763	847,3039,3043,5052,7001,9588	CAT,HBA1,HBB,PRDX1,PRDX2,PRDX6	6/35
2_Member	GO Biological Processes	GO:0006979	response to oxidative stress	-7.26566	-4.7309	1,210,847,2950,3039,3043,3304,3848,5052,7001,9588	A1BG,ALAD,CAT,GSTP1,HBA1,HBB,HSPA1B,KRT1,PRDX1,PRDX2,PRDX6	11/387
2_Member	GO Biological Processes	GO:0072593	reactive oxygen species metabolic process	-7.16276	-4.65257	1,847,3039,3043,5052,7001,9588	A1BG,CAT,HBA1,HBB,PRDX1,PRDX2,PRDX6	7/109
2_Member	GO Biological Processes	GO:0000302	response to reactive oxygen species	-5.68491	-3.45619	1,847,2950,3039,3043,5052,7001	A1BG,CAT,GSTP1,HBA1,HBB,PRDX1,PRDX2	7/180
2_Member	GO Biological Processes	GO:0045454	cell redox homeostasis	-4.85524	-2.83622	1,5052,7001,9588	A1BG,PRDX1,PRDX2,PRDX6	4/45
2_Member	GO Biological Processes	GO:0019430	removal of superoxide radicals	-4.74647	-2.75433	1,5052,7001	A1BG,PRDX1,PRDX2	3/16
2_Member	GO Biological Processes	GO:0071450	cellular response to oxygen radical	-4.66317	-2.68806	1,5052,7001	A1BG,PRDX1,PRDX2	3/17
2_Member	GO Biological Processes	GO:0071451	cellular response to superoxide	-4.66317	-2.68806	1,5052,7001	A1BG,PRDX1,PRDX2	3/17
2_Member	GO Biological Processes	GO:0000303	response to superoxide	-4.44184	-2.49109	1,5052,7001	A1BG,PRDX1,PRDX2	3/20
2_Member	GO Biological Processes	GO:0000305	response to oxygen radical	-4.37592	-2.433	1,5052,7001	A1BG,PRDX1,PRDX2	3/21
2_Member	GO Biological Processes	GO:0006801	superoxide metabolic process	-3.28938	-1.52598	1,5052,7001	A1BG,PRDX1,PRDX2	3/48
2_Member	GO Biological Processes	GO:0034614	cellular response to reactive oxygen species	-3.03971	-1.31552	1,847,5052,7001	A1BG,CAT,PRDX1,PRDX2	4/132
2_Member	GO Biological Processes	GO:0034599	cellular response to oxidative stress	-2.98069	-1.26731	1,847,3304,5052,7001	A1BG,CAT,HSPA1B,PRDX1,PRDX2	5/236
2_Member	GO Biological Processes	GO:0062197	cellular response to chemical stress	-2.53848	-0.903001	1,847,3304,5052,7001	A1BG,CAT,HSPA1B,PRDX1,PRDX2	5/298
3_Summary	GO Biological Processes	GO:0072524	pyridine-containing compound metabolic process	-12.0556	-9.22982	1,226,2023,2805,3945,4190,4860,5230,6888,7086,7167,3304,3312,216,718,1066,2938,2950,9446,9588,847	A1BG,ALDOA,ENO1,GOT1,LDHB,MDH1,PNP,PGK1,TALDO1,TKT,TPI1,HSPA1B,HSPA8,ALDH1A1,C3,CES1,GSTA1,GSTP1,GSTO1,PRDX6,CAT	21/-
3_Member	GO Biological Processes	GO:0072524	pyridine-containing compound metabolic process	-12.0556	-9.22982	1,226,2023,2805,3945,4190,4860,5230,6888,7086,7167	A1BG,ALDOA,ENO1,GOT1,LDHB,MDH1,PNP,PGK1,TALDO1,TKT,TPI1	11/137
3_Member	GO Biological Processes	GO:0019362	pyridine nucleotide metabolic process	-10.8451	-8.09181	1,226,2023,2805,3945,4190,5230,6888,7086,7167	A1BG,ALDOA,ENO1,GOT1,LDHB,MDH1,PGK1,TALDO1,TKT,TPI1	10/129
3_Member	GO Biological Processes	GO:0046496	nicotinamide nucleotide metabolic process	-10.8451	-8.09181	1,226,2023,2805,3945,4190,5230,6888,7086,7167	A1BG,ALDOA,ENO1,GOT1,LDHB,MDH1,PGK1,TALDO1,TKT,TPI1	10/129
3_Member	GO Biological Processes	GO:0006163	purine nucleotide metabolic process	-9.43129	-6.7682	1,226,2023,2805,3304,3312,3945,4190,4860,5230,6888,7086,7167	A1BG,ALDOA,ENO1,GOT1,HSPA1B,HSPA8,LDHB,MDH1,PNP,PGK1,TALDO1,TKT,TPI1	13/384
3_Member	GO Biological Processes	GO:0009117	nucleotide metabolic process	-8.67979	-6.04304	1,226,2023,2805,3304,3312,3945,4190,4860,5230,6888,7086,7167	A1BG,ALDOA,ENO1,GOT1,HSPA1B,HSPA8,LDHB,MDH1,PNP,PGK1,TALDO1,TKT,TPI1	13/443
3_Member	GO Biological Processes	GO:0072521	purine-containing compound metabolic process	-7.8812	-5.29275	1,226,2023,2805,3304,3312,3945,4190,4860,5230,6888,7086,7167	A1BG,ALDOA,ENO1,GOT1,HSPA1B,HSPA8,LDHB,MDH1,PNP,PGK1,TALDO1,TKT,TPI1	13/517
3_Member	GO Biological Processes	GO:0072526	pyridine-containing compound catabolic process	-7.27828	-4.7333	1,226,2023,4860,5230,7167	A1BG,ALDOA,ENO1,PNP,PGK1,TPI1	6/62
3_Member	GO Biological Processes	GO:0006753	nucleoside phosphate metabolic process	-7.16848	-4.65257	1,226,2023,2805,3304,3312,3945,4190,4860,5230,6888,7086,7167	A1BG,ALDOA,ENO1,GOT1,HSPA1B,HSPA8,LDHB,MDH1,PNP,PGK1,TALDO1,TKT,TPI1	13/595
3_Member	GO Biological Processes	GO:0055086	nucleobase-containing small molecule metabolic process	-6.9544	-4.50217	1,226,2023,2805,3304,3312,3945,4190,4860,5230,6888,7086,7167	A1BG,ALDOA,ENO1,GOT1,HSPA1B,HSPA8,LDHB,MDH1,PNP,PGK1,TALDO1,TKT,TPI1	13/621
3_Member	GO Biological Processes	GO:0006090	pyruvate metabolic process	-6.70904	-4.29668	1,226,2023,3945,5230,7167	A1BG,ALDOA,ENO1,LDHB,PGK1,TPI1	6/77
3_Member	GO Biological Processes	GO:0019752	carboxylic acid metabolic process	-6.60452	-4.20557	1,216,226,718,1066,2023,2805,2938,2950,3945,4190,5230,7167,9446	A1BG,ALDH1A1,ALDOA,C3,CES1,ENO1,GOT1,GSTA1,GSTP1,LDHB,MDH1,PGK1,TPI1,GSTO1	14/786
3_Member	GO Biological Processes	GO:0009154	purine ribonucleotide catabolic process	-6.30446	-3.92862	1,226,2023,4860,5230,7167	A1BG,ALDOA,ENO1,PNP,PGK1,TPI1	6/90
3_Member	GO Biological Processes	GO:0009261	ribonucleotide catabolic process	-6.11176	-3.75645	1,226,2023,4860,5230,7167	A1BG,ALDOA,ENO1,PNP,PGK1,TPI1	6/97
3_Member	GO Biological Processes	GO:0006195	purine nucleotide catabolic process	-6.08546	-3.73677	1,226,2023,4860,5230,7167	A1BG,ALDOA,ENO1,PNP,PGK1,TPI1	6/98
3_Member	GO Biological Processes	GO:0032787	monocarboxylic acid metabolic process	-6.00797	-3.67225	1,216,226,718,1066,2023,2938,2950,3945,5230,7167	A1BG,ALDH1A1,ALDOA,C3,CES1,ENO1,GSTA1,GSTP1,LDHB,PGK1,TPI1	11/518
3_Member	GO Biological Processes	GO:0006096	glycolytic process	-5.96624	-3.64927	1,226,2023,5230,7167	A1BG,ALDOA,ENO1,PGK1,TPI1	5/56
3_Member	GO Biological Processes	GO:0006094	gluconeogenesis	-5.92748	-3.62848	1,2023,2805,5230,7167	A1BG,ENO1,GOT1,PGK1,TPI1	5/57
3_Member	GO Biological Processes	GO:0019364	pyridine nucleotide catabolic process	-5.8521	-3.56468	1,226,2023,5230,7167	A1BG,ALDOA,ENO1,PGK1,TPI1	5/59
3_Member	GO Biological Processes	GO:0046032	ADP catabolic process	-5.8521	-3.56468	1,226,2023,5230,7167	A1BG,ALDOA,ENO1,PGK1,TPI1	5/59
3_Member	GO Biological Processes	GO:0019319	hexose biosynthetic process	-5.81542	-3.55028	1,2023,2805,5230,7167	A1BG,ENO1,GOT1,PGK1,TPI1	5/60
3_Member	GO Biological Processes	GO:0009137	purine nucleoside diphosphate catabolic process	-5.74399	-3.50003	1,226,2023,5230,7167	A1BG,ALDOA,ENO1,PGK1,TPI1	5/62
3_Member	GO Biological Processes	GO:0009181	purine ribonucleoside diphosphate catabolic process	-5.74399	-3.50003	1,226,2023,5230,7167	A1BG,ALDOA,ENO1,PGK1,TPI1	5/62
3_Member	GO Biological Processes	GO:0046364	monosaccharide biosynthetic process	-5.74399	-3.50003	1,2023,2805,5230,7167	A1BG,ENO1,GOT1,PGK1,TPI1	5/62
3_Member	GO Biological Processes	GO:0046034	ATP metabolic process	-5.73345	-3.49464	1,226,2023,3304,3312,5230,7167	A1BG,ALDOA,ENO1,HSPA1B,HSPA8,PGK1,TPI1	7/177
3_Member	GO Biological Processes	GO:0072523	purine-containing compound catabolic process	-5.65574	-3.4369	1,226,2023,4860,5230,7167	A1BG,ALDOA,ENO1,PNP,PGK1,TPI1	6/116
3_Member	GO Biological Processes	GO:0009191	ribonucleoside diphosphate catabolic process	-5.64132	-3.43687	1,226,2023,5230,7167	A1BG,ALDOA,ENO1,PGK1,TPI1	5/65
3_Member	GO Biological Processes	GO:0046031	ADP metabolic process	-5.64132	-3.43687	1,226,2023,5230,7167	A1BG,ALDOA,ENO1,PGK1,TPI1	5/65
3_Member	GO Biological Processes	GO:0009134	nucleoside diphosphate catabolic process	-5.57564	-3.37929	1,226,2023,5230,7167	A1BG,ALDOA,ENO1,PGK1,TPI1	5/67
3_Member	GO Biological Processes	GO:0009166	nucleotide catabolic process	-5.54904	-3.35853	1,226,2023,4860,5230,7167	A1BG,ALDOA,ENO1,PNP,PGK1,TPI1	6/121
3_Member	GO Biological Processes	GO:0046434	organophosphate catabolic process	-5.39659	-3.21959	1,226,2023,4860,5230,7167,9588	A1BG,ALDOA,ENO1,PNP,PGK1,TPI1,PRDX6	7/199
3_Member	GO Biological Processes	GO:0006091	generation of precursor metabolites and energy	-5.38783	-3.21835	1,226,847,2023,4190,5230,6888,7086,7167	A1BG,ALDOA,CAT,ENO1,MDH1,PGK1,TALDO1,TKT,TPI1	9/379
3_Member	GO Biological Processes	GO:0005996	monosaccharide metabolic process	-5.38226	-3.21835	1,226,2023,2805,5230,7167,9446	A1BG,ALDOA,ENO1,GOT1,PGK1,TPI1,GSTO1	7/200
3_Member	GO Biological Processes	GO:0009205	purine ribonucleoside triphosphate metabolic process	-5.38226	-3.21835	1,226,2023,3304,3312,5230,7167	A1BG,ALDOA,ENO1,HSPA1B,HSPA8,PGK1,TPI1	7/200
3_Member	GO Biological Processes	GO:0009144	purine nucleoside triphosphate metabolic process	-5.2841	-3.14929	1,226,2023,3304,3312,5230,7167	A1BG,ALDOA,ENO1,HSPA1B,HSPA8,PGK1,TPI1	7/207
3_Member	GO Biological Processes	GO:0009199	ribonucleoside triphosphate metabolic process	-5.2841	-3.14929	1,226,2023,3304,3312,5230,7167	A1BG,ALDOA,ENO1,HSPA1B,HSPA8,PGK1,TPI1	7/207
3_Member	GO Biological Processes	GO:0009135	purine nucleoside diphosphate metabolic process	-5.27589	-3.14905	1,226,2023,5230,7167	A1BG,ALDOA,ENO1,PGK1,TPI1	5/77
3_Member	GO Biological Processes	GO:0009179	purine ribonucleoside diphosphate metabolic process	-5.27589	-3.14905	1,226,2023,5230,7167	A1BG,ALDOA,ENO1,PGK1,TPI1	5/77
3_Member	GO Biological Processes	GO:0009060	aerobic respiration	-5.24314	-3.12799	1,226,847,2023,4190,5230,7167	A1BG,ALDOA,CAT,ENO1,MDH1,PGK1,TPI1	7/210
3_Member	GO Biological Processes	GO:1901136	carbohydrate derivative catabolic process	-5.22963	-3.1183	1,216,226,2023,4860,5230,7167	A1BG,ALDH1A1,ALDOA,ENO1,PNP,PGK1,TPI1	7/211
3_Member	GO Biological Processes	GO:0009150	purine ribonucleotide metabolic process	-5.19625	-3.09621	1,226,2023,3304,3312,4860,5230,7167	A1BG,ALDOA,ENO1,HSPA1B,HSPA8,PNP,PGK1,TPI1	8/301
3_Member	GO Biological Processes	GO:1901292	nucleoside phosphate catabolic process	-5.13008	-3.05527	1,226,2023,4860,5230,7167	A1BG,ALDOA,ENO1,PNP,PGK1,TPI1	6/143
3_Member	GO Biological Processes	GO:0009141	nucleoside triphosphate metabolic process	-5.0728	-3.00837	1,226,2023,3304,3312,5230,7167	A1BG,ALDOA,ENO1,HSPA1B,HSPA8,PGK1,TPI1	7/223
3_Member	GO Biological Processes	GO:0009185	ribonucleoside diphosphate metabolic process	-4.99083	-2.93654	1,226,2023,5230,7167	A1BG,ALDOA,ENO1,PGK1,TPI1	5/88
3_Member	GO Biological Processes	GO:0009259	ribonucleotide metabolic process	-4.98338	-2.93607	1,226,2023,3304,3312,4860,5230,7167	A1BG,ALDOA,ENO1,HSPA1B,HSPA8,PNP,PGK1,TPI1	8/322
3_Member	GO Biological Processes	GO:0019693	ribose phosphate metabolic process	-4.91589	-2.88119	1,226,2023,3304,3312,4860,5230,7167	A1BG,ALDOA,ENO1,HSPA1B,HSPA8,PNP,PGK1,TPI1	8/329
3_Member	GO Biological Processes	GO:0045333	cellular respiration	-4.88939	-2.85788	1,226,847,2023,4190,5230,7167	A1BG,ALDOA,CAT,ENO1,MDH1,PGK1,TPI1	7/238
3_Member	GO Biological Processes	GO:0009132	nucleoside diphosphate metabolic process	-4.85101	-2.83506	1,226,2023,5230,7167	A1BG,ALDOA,ENO1,PGK1,TPI1	5/94
3_Member	GO Biological Processes	GO:0019318	hexose metabolic process	-4.60369	-2.63136	1,226,2023,2805,5230,7167	A1BG,ALDOA,ENO1,GOT1,PGK1,TPI1	6/177
3_Member	GO Biological Processes	GO:0044283	small molecule biosynthetic process	-4.48852	-2.5298	1,216,1066,2023,2805,2950,4860,5230,7167	A1BG,ALDH1A1,CES1,ENO1,GOT1,GSTP1,PNP,PGK1,TPI1	9/492
3_Member	GO Biological Processes	GO:0046365	monosaccharide catabolic process	-4.41477	-2.46665	1,2023,5230,7167	A1BG,ENO1,PGK1,TPI1	4/58
3_Member	GO Biological Processes	GO:0061621	canonical glycolysis	-4.31327	-2.37804	2023,5230,7167	ENO1,PGK1,TPI1	3/22
3_Member	GO Biological Processes	GO:0061718	glucose catabolic process to pyruvate	-4.31327	-2.37804	2023,5230,7167	ENO1,PGK1,TPI1	3/22
3_Member	GO Biological Processes	GO:0016051	carbohydrate biosynthetic process	-4.27131	-2.34612	1,2023,2805,5230,7167	A1BG,ENO1,GOT1,PGK1,TPI1	5/124
3_Member	GO Biological Processes	GO:0061615	glycolytic process through fructose-6-phosphate	-4.19663	-2.28367	2023,5230,7167	ENO1,PGK1,TPI1	3/24
3_Member	GO Biological Processes	GO:0061620	glycolytic process through glucose-6-phosphate	-4.19663	-2.28367	2023,5230,7167	ENO1,PGK1,TPI1	3/24
3_Member	GO Biological Processes	GO:0016052	carbohydrate catabolic process	-4.12671	-2.23032	1,226,2023,5230,7167	A1BG,ALDOA,ENO1,PGK1,TPI1	5/133
3_Member	GO Biological Processes	GO:0006006	glucose metabolic process	-4.1113	-2.22089	1,2023,2805,5230,7167	A1BG,ENO1,GOT1,PGK1,TPI1	5/134
3_Member	GO Biological Processes	GO:0015980	energy derivation by oxidation of organic compounds	-4.10696	-2.21976	1,226,847,2023,4190,5230,7167	A1BG,ALDOA,CAT,ENO1,MDH1,PGK1,TPI1	7/316
3_Member	GO Biological Processes	GO:0005975	carbohydrate metabolic process	-3.94332	-2.08684	1,226,2023,2805,5230,6888,7167,9446	A1BG,ALDOA,ENO1,GOT1,PGK1,TALDO1,TPI1,GSTO1	8/452
3_Member	GO Biological Processes	GO:0006007	glucose catabolic process	-3.90044	-2.05235	2023,5230,7167	ENO1,PGK1,TPI1	3/30
3_Member	GO Biological Processes	GO:0044282	small molecule catabolic process	-3.79439	-1.95859	1,2023,2805,3945,4860,5230,7167	A1BG,ENO1,GOT1,LDHB,PNP,PGK1,TPI1	7/355
3_Member	GO Biological Processes	GO:0034655	nucleobase-containing compound catabolic process	-3.69893	-1.88017	1,226,2023,3304,4860,5230,7167	A1BG,ALDOA,ENO1,HSPA1B,PNP,PGK1,TPI1	7/368
3_Member	GO Biological Processes	GO:0019320	hexose catabolic process	-3.16271	-1.42262	2023,5230,7167	ENO1,PGK1,TPI1	3/53
4_Summary	GO Biological Processes	GO:0006959	humoral immune response	-11.1489	-8.36093	718,720,727,1755,2243,2244,3075,3273,3500,3827,3848,4069,7018,5052,301,563,3263,3304,3320,3936,7001,1,5479,5340,2923,183,4860	C3,C4A,C5,DMBT1,FGA,FGB,CFH,HRG,IGHG1,KNG1,KRT1,LYZ,TF,PRDX1,ANXA1,AZGP1,HPX,HSPA1B,HSP90AA1,LCP1,PRDX2,A1BG,PPIB,PLG,PDIA3,AGT,PNP	27/-
4_Member	GO Biological Processes	GO:0006959	humoral immune response	-11.1489	-8.36093	718,720,727,1755,2243,2244,3075,3273,3500,3827,3848,4069,7018	C3,C4A,C5,DMBT1,FGA,FGB,CFH,HRG,IGHG1,KNG1,KRT1,LYZ,TF	13/279
4_Member	GO Biological Processes	GO:0006956	complement activation	-7.54872	-4.97155	718,720,727,3075,3500,3848	C3,C4A,C5,CFH,IGHG1,KRT1	6/56
4_Member	GO Biological Processes	GO:0001867	complement activation, lectin pathway	-7.13956	-4.65257	718,720,727,3848	C3,C4A,C5,KRT1	4/13
4_Member	GO Biological Processes	GO:0001906	cell killing	-6.53789	-4.14781	718,720,727,3273,3500,3827,4069,5052	C3,C4A,C5,HRG,IGHG1,KNG1,LYZ,PRDX1	8/199
4_Member	GO Biological Processes	GO:0031640	killing of cells of another organism	-5.33012	-3.17892	718,720,727,3273,3827,4069	C3,C4A,C5,HRG,KNG1,LYZ	6/132
4_Member	GO Biological Processes	GO:0141061	disruption of cell in another organism	-5.33012	-3.17892	718,720,727,3273,3827,4069	C3,C4A,C5,HRG,KNG1,LYZ	6/132
4_Member	GO Biological Processes	GO:0050778	positive regulation of immune response	-5.25828	-3.13634	301,563,718,720,727,3075,3263,3273,3304,3320,3500,3848	ANXA1,AZGP1,C3,C4A,C5,CFH,HPX,HRG,HSPA1B,HSP90AA1,IGHG1,KRT1	12/747
4_Member	GO Biological Processes	GO:0141060	disruption of anatomical structure in another organism	-5.25536	-3.13634	718,720,727,3273,3827,4069	C3,C4A,C5,HRG,KNG1,LYZ	6/136
4_Member	GO Biological Processes	GO:0006958	complement activation, classical pathway	-5.19994	-3.09621	718,720,727,3500	C3,C4A,C5,IGHG1	4/37
4_Member	GO Biological Processes	GO:0160257	complement activation, GZMK pathway	-5.14814	-3.06886	718,720,727	C3,C4A,C5	3/12
4_Member	GO Biological Processes	GO:0002455	humoral immune response mediated by circulating immunoglobulin	-4.97623	-2.9351	718,720,727,3500	C3,C4A,C5,IGHG1	4/42
4_Member	GO Biological Processes	GO:0006957	complement activation, alternative pathway	-4.74647	-2.75433	718,727,3075	C3,C5,CFH	3/16
4_Member	GO Biological Processes	GO:0002252	immune effector process	-4.50226	-2.53815	718,720,727,3075,3500,3848,3936,5052,7001	C3,C4A,C5,CFH,IGHG1,KRT1,LCP1,PRDX1,PRDX2	9/490
4_Member	GO Biological Processes	GO:0002253	activation of immune response	-3.06035	-1.32986	718,720,727,3075,3320,3500,3848	C3,C4A,C5,CFH,HSP90AA1,IGHG1,KRT1	7/471
4_Member	GO Biological Processes	GO:0006935	chemotaxis	-3.00335	-1.28537	1,301,718,727,3273,5479	A1BG,ANXA1,C3,C5,HRG,PPIB	6/350
4_Member	GO Biological Processes	GO:0042330	taxis	-2.99064	-1.27573	1,301,718,727,3273,5479	A1BG,ANXA1,C3,C5,HRG,PPIB	6/352
4_Member	GO Biological Processes	GO:0002449	lymphocyte mediated immunity	-2.88531	-1.19404	718,720,727,3500,5052	C3,C4A,C5,IGHG1,PRDX1	5/248
4_Member	GO Biological Processes	GO:0030595	leukocyte chemotaxis	-2.87764	-1.18938	301,718,727,5479	ANXA1,C3,C5,PPIB	4/146
4_Member	GO Biological Processes	GO:0050900	leukocyte migration	-2.8776	-1.18938	301,718,727,5340,5479	ANXA1,C3,C5,PLG,PPIB	5/249
4_Member	GO Biological Processes	GO:0002250	adaptive immune response	-2.84944	-1.16408	301,718,720,727,2243,2244,2923,3500	ANXA1,C3,C4A,C5,FGA,FGB,PDIA3,IGHG1	8/662
4_Member	GO Biological Processes	GO:0040011	locomotion	-2.84449	-1.16056	1,301,718,727,3273,5479	A1BG,ANXA1,C3,C5,HRG,PPIB	6/376
4_Member	GO Biological Processes	GO:0001819	positive regulation of cytokine production	-2.74788	-1.08479	183,301,718,727,3304,3320,4860	AGT,ANXA1,C3,C5,HSPA1B,HSP90AA1,PNP	7/534
4_Member	GO Biological Processes	GO:0016064	immunoglobulin mediated immune response	-2.69292	-1.0389	718,720,727,3500	C3,C4A,C5,IGHG1	4/164
4_Member	GO Biological Processes	GO:0019724	B cell mediated immunity	-2.64561	-0.999818	718,720,727,3500	C3,C4A,C5,IGHG1	4/169
4_Member	GO Biological Processes	GO:0002443	leukocyte mediated immunity	-2.48935	-0.860191	718,720,727,3500,5052	C3,C4A,C5,IGHG1,PRDX1	5/306
4_Member	GO Biological Processes	GO:0060326	cell chemotaxis	-2.25198	-0.66009	301,718,727,5479	ANXA1,C3,C5,PPIB	4/218
4_Member	GO Biological Processes	GO:0002460	adaptive immune response based on somatic recombination of immune receptors built from immunoglobulin superfamily domains	-2.01713	-0.458488	718,720,727,3500	C3,C4A,C5,IGHG1	4/255
5_Summary	GO Biological Processes	GO:0051604	protein maturation	-10.2164	-7.49532	1,350,718,720,2243,2244,2266,2335,2923,3304,3309,3312,3320,5230,5340,5479,563	A1BG,APOH,C3,C4A,FGA,FGB,FGG,FN1,PDIA3,HSPA1B,HSPA5,HSPA8,HSP90AA1,PGK1,PLG,PPIB,AZGP1	17/-
5_Member	GO Biological Processes	GO:0051604	protein maturation	-10.2164	-7.49532	1,350,718,720,2243,2244,2266,2335,2923,3304,3309,3312,3320,5230,5340,5479	A1BG,APOH,C3,C4A,FGA,FGB,FGG,FN1,PDIA3,HSPA1B,HSPA5,HSPA8,HSP90AA1,PGK1,PLG,PPIB	16/580
5_Member	GO Biological Processes	GO:0042026	protein refolding	-7.52466	-4.95849	1,3304,3309,3312,3320	A1BG,HSPA1B,HSPA5,HSPA8,HSP90AA1	5/28
5_Member	GO Biological Processes	GO:0006457	protein folding	-5.06015	-2.99913	1,2923,3304,3309,3312,3320,5479	A1BG,PDIA3,HSPA1B,HSPA5,HSPA8,HSP90AA1,PPIB	7/224
5_Member	GO Biological Processes	GO:0071806	protein transmembrane transport	-3.8882	-2.04222	1,563,3309,3320	A1BG,AZGP1,HSPA5,HSP90AA1	4/79
5_Member	GO Biological Processes	GO:0009408	response to heat	-2.45985	-0.834446	1,3304,3320	A1BG,HSPA1B,HSP90AA1	3/93
5_Member	GO Biological Processes	GO:0006986	response to unfolded protein	-2.02984	-0.469403	3309,3312,3320	HSPA5,HSPA8,HSP90AA1	3/133
6_Summary	GO Biological Processes	GO:0006954	inflammatory response	-9.6408	-6.94969	12,197,301,718,720,727,2335,3039,3043,3500,3700,3827,4069,5265,7001,10551	SERPINA3,AHSG,ANXA1,C3,C4A,C5,FN1,HBA1,HBB,IGHG1,ITIH4,KNG1,LYZ,SERPINA1,PRDX2,AGR2	16/-
6_Member	GO Biological Processes	GO:0006954	inflammatory response	-9.6408	-6.94969	12,197,301,718,720,727,2335,3039,3043,3500,3700,3827,4069,5265,7001,10551	SERPINA3,AHSG,ANXA1,C3,C4A,C5,FN1,HBA1,HBB,IGHG1,ITIH4,KNG1,LYZ,SERPINA1,PRDX2,AGR2	16/635
6_Member	GO Biological Processes	GO:0002526	acute inflammatory response	-6.84839	-4.42052	12,197,2335,3500,3700,5265	SERPINA3,AHSG,FN1,IGHG1,ITIH4,SERPINA1	6/73
6_Member	GO Biological Processes	GO:0006953	acute-phase response	-6.71225	-4.29668	12,197,2335,3700,5265	SERPINA3,AHSG,FN1,ITIH4,SERPINA1	5/40
7_Summary	GO Biological Processes	GO:0019682	glyceraldehyde-3-phosphate metabolic process	-7.13956	-4.65257	1,6888,7086,7167,216,218,4190,2805,3945,1066	A1BG,TALDO1,TKT,TPI1,ALDH1A1,ALDH3A1,MDH1,GOT1,LDHB,CES1	10/-
7_Member	GO Biological Processes	GO:0019682	glyceraldehyde-3-phosphate metabolic process	-7.13956	-4.65257	1,6888,7086,7167	A1BG,TALDO1,TKT,TPI1	4/13
7_Member	GO Biological Processes	GO:0006081	aldehyde metabolic process	-6.95838	-4.50217	1,216,218,6888,7086,7167	A1BG,ALDH1A1,ALDH3A1,TALDO1,TKT,TPI1	6/70
7_Member	GO Biological Processes	GO:0009052	pentose-phosphate shunt, non-oxidative branch	-5.94138	-3.63647	1,6888,7086	A1BG,TALDO1,TKT	3/7
7_Member	GO Biological Processes	GO:0006739	NADP+ metabolic process	-5.15271	-3.06886	1,4190,6888,7086	A1BG,MDH1,TALDO1,TKT	4/38
7_Member	GO Biological Processes	GO:0006098	pentose-phosphate shunt	-4.83562	-2.82273	1,6888,7086	A1BG,TALDO1,TKT	3/15
7_Member	GO Biological Processes	GO:0019674	NAD+ metabolic process	-4.70664	-2.71868	1,2805,3945,4190	A1BG,GOT1,LDHB,MDH1	4/49
7_Member	GO Biological Processes	GO:0006071	glycerol metabolic process	-4.44184	-2.49109	1,2805,7167	A1BG,GOT1,TPI1	3/20
7_Member	GO Biological Processes	GO:0006740	NADPH regeneration	-4.44184	-2.49109	1,6888,7086	A1BG,TALDO1,TKT	3/20
7_Member	GO Biological Processes	GO:0019400	alditol metabolic process	-4.2536	-2.33334	1,2805,7167	A1BG,GOT1,TPI1	3/23
7_Member	GO Biological Processes	GO:0051156	glucose 6-phosphate metabolic process	-4.14213	-2.24178	1,6888,7086	A1BG,TALDO1,TKT	3/25
7_Member	GO Biological Processes	GO:0008652	amino acid biosynthetic process	-2.8294	-1.15201	1,216,2805	A1BG,ALDH1A1,GOT1	3/69
7_Member	GO Biological Processes	GO:0019751	polyol metabolic process	-2.37139	-0.759456	1,2805,7167	A1BG,GOT1,TPI1	3/100
7_Member	GO Biological Processes	GO:0043648	dicarboxylic acid metabolic process	-2.37139	-0.759456	1,2805,4190	A1BG,GOT1,MDH1	3/100
7_Member	GO Biological Processes	GO:0046165	alcohol biosynthetic process	-2.33552	-0.727196	1,1066,2805	A1BG,CES1,GOT1	3/103
8_Summary	GO Biological Processes	GO:0019730	antimicrobial humoral response	-7.00389	-4.53463	1755,2243,2244,3273,3500,3827,4069,7018,210,718,2950,7001	DMBT1,FGA,FGB,HRG,IGHG1,KNG1,LYZ,TF,ALAD,C3,GSTP1,PRDX2	12/-
8_Member	GO Biological Processes	GO:0019730	antimicrobial humoral response	-7.00389	-4.53463	1755,2243,2244,3273,3500,3827,4069,7018	DMBT1,FGA,FGB,HRG,IGHG1,KNG1,LYZ,TF	8/173
8_Member	GO Biological Processes	GO:0043152	induction of bacterial agglutination	-6.4834	-4.10049	1755,2243,2244	DMBT1,FGA,FGB	3/5
8_Member	GO Biological Processes	GO:0019731	antibacterial humoral response	-5.42021	-3.23875	1755,2243,2244,3500,7018	DMBT1,FGA,FGB,IGHG1,TF	5/72
8_Member	GO Biological Processes	GO:0009617	response to bacterium	-3.81569	-1.97771	210,718,1755,2243,2244,2950,3500,4069,7001,7018	ALAD,C3,DMBT1,FGA,FGB,GSTP1,IGHG1,LYZ,PRDX2,TF	10/744
8_Member	GO Biological Processes	GO:0042742	defense response to bacterium	-3.05507	-1.32617	1755,2243,2244,3500,4069,7018	DMBT1,FGA,FGB,IGHG1,LYZ,TF	6/342
9_Summary	GO Biological Processes	GO:0015670	carbon dioxide transport	-6.86089	-4.42505	760,3039,3043,3045,12,60,216,301,5052,6521,6708,7001,7018,302,645,847	CA2,HBA1,HBB,HBD,SERPINA3,ACTB,ALDH1A1,ANXA1,PRDX1,SLC4A1,SPTA1,PRDX2,TF,ANXA2,BLVRB,CAT	16/-
9_Member	GO Biological Processes	GO:0015670	carbon dioxide transport	-6.86089	-4.42505	760,3039,3043,3045	CA2,HBA1,HBB,HBD	4/15
9_Member	GO Biological Processes	GO:0015669	gas transport	-5.97938	-3.65624	760,3039,3043,3045	CA2,HBA1,HBB,HBD	4/24
9_Member	GO Biological Processes	GO:0019755	one-carbon compound transport	-5.83327	-3.56266	760,3039,3043,3045	CA2,HBA1,HBB,HBD	4/26
9_Member	GO Biological Processes	GO:0048871	multicellular organismal-level homeostasis	-5.69442	-3.46068	12,60,216,301,3039,3043,3045,5052,6521,6708,7001,7018	SERPINA3,ACTB,ALDH1A1,ANXA1,HBA1,HBB,HBD,PRDX1,SLC4A1,SPTA1,PRDX2,TF	12/677
9_Member	GO Biological Processes	GO:0048872	homeostasis of number of cells	-4.98338	-2.93607	301,3039,3043,3045,5052,6521,6708,7001	ANXA1,HBA1,HBB,HBD,PRDX1,SLC4A1,SPTA1,PRDX2	8/322
9_Member	GO Biological Processes	GO:0061515	myeloid cell development	-4.94311	-2.90522	302,3039,3043,3045,6521	ANXA2,HBA1,HBB,HBD,SLC4A1	5/90
9_Member	GO Biological Processes	GO:0002262	myeloid cell homeostasis	-4.86709	-2.84187	301,3039,3043,3045,5052,6521	ANXA1,HBA1,HBB,HBD,PRDX1,SLC4A1	6/159
9_Member	GO Biological Processes	GO:0015671	oxygen transport	-4.66317	-2.68806	3039,3043,3045	HBA1,HBB,HBD	3/17
9_Member	GO Biological Processes	GO:0048821	erythrocyte development	-4.57042	-2.60085	3039,3043,3045,6521	HBA1,HBB,HBD,SLC4A1	4/53
9_Member	GO Biological Processes	GO:0034101	erythrocyte homeostasis	-4.1737	-2.26554	3039,3043,3045,5052,6521	HBA1,HBB,HBD,PRDX1,SLC4A1	5/130
9_Member	GO Biological Processes	GO:0030099	myeloid cell differentiation	-4.00626	-2.13906	302,645,3039,3043,3045,6521,7018	ANXA2,BLVRB,HBA1,HBB,HBD,SLC4A1,TF	7/328
9_Member	GO Biological Processes	GO:0030097	hemopoiesis	-3.24826	-1.49165	301,302,645,3039,3043,3045,6521,6708,7018	ANXA1,ANXA2,BLVRB,HBA1,HBB,HBD,SLC4A1,SPTA1,TF	9/721
9_Member	GO Biological Processes	GO:0030218	erythrocyte differentiation	-3.20809	-1.4565	3039,3043,3045,6521	HBA1,HBB,HBD,SLC4A1	4/119
9_Member	GO Biological Processes	GO:0042542	response to hydrogen peroxide	-2.33552	-0.727196	847,3039,3043	CAT,HBA1,HBB	3/103
10_Summary	GO Biological Processes	GO:0002920	regulation of humoral immune response	-6.21553	-3.84664	2,710,718,3075,3263,3273,3304,3312,3320,7001,92747,301,727,2335,7430,563	A2M,SERPING1,C3,CFH,HPX,HRG,HSPA1B,HSPA8,HSP90AA1,PRDX2,BPIFB1,ANXA1,C5,FN1,EZR,AZGP1	16/-
10_Member	GO Biological Processes	GO:0002920	regulation of humoral immune response	-6.21553	-3.84664	2,710,718,3075,3263	A2M,SERPING1,C3,CFH,HPX	5/50
10_Member	GO Biological Processes	GO:0030449	regulation of complement activation	-5.97938	-3.65624	2,710,718,3075	A2M,SERPING1,C3,CFH	4/24
10_Member	GO Biological Processes	GO:0002831	regulation of response to biotic stimulus	-4.49338	-2.53197	2,710,3075,3263,3273,3304,3312,3320,7001,92747	A2M,SERPING1,CFH,HPX,HRG,HSPA1B,HSPA8,HSP90AA1,PRDX2,BPIFB1	10/616
10_Member	GO Biological Processes	GO:0002683	negative regulation of immune system process	-3.90825	-2.05599	2,301,710,727,2335,3312,7001,7430,92747	A2M,ANXA1,SERPING1,C5,FN1,HSPA8,PRDX2,EZR,BPIFB1	9/586
10_Member	GO Biological Processes	GO:0045088	regulation of innate immune response	-3.53639	-1.73923	2,710,3075,3263,3304,3312,3320,92747	A2M,SERPING1,CFH,HPX,HSPA1B,HSPA8,HSP90AA1,BPIFB1	8/519
10_Member	GO Biological Processes	GO:0002697	regulation of immune effector process	-3.34703	-1.575	2,301,563,710,718,3075,3263	A2M,ANXA1,AZGP1,SERPING1,C3,CFH,HPX	7/421
11_Summary	GO Biological Processes	GO:0006778	porphyrin-containing compound metabolic process	-6.12904	-3.76699	1,210,645,3263,6708,9446	A1BG,ALAD,BLVRB,HPX,SPTA1,GSTO1	6/-
11_Member	GO Biological Processes	GO:0006778	porphyrin-containing compound metabolic process	-6.12904	-3.76699	1,210,645,3263,6708	A1BG,ALAD,BLVRB,HPX,SPTA1	5/52
11_Member	GO Biological Processes	GO:0033013	tetrapyrrole metabolic process	-5.77939	-3.51964	1,210,645,3263,6708	A1BG,ALAD,BLVRB,HPX,SPTA1	5/61
11_Member	GO Biological Processes	GO:0042168	heme metabolic process	-4.85524	-2.83622	1,210,645,3263	A1BG,ALAD,BLVRB,HPX	4/45
11_Member	GO Biological Processes	GO:0042440	pigment metabolic process	-4.11749	-2.22342	1,210,645,3263	A1BG,ALAD,BLVRB,HPX	4/69
11_Member	GO Biological Processes	GO:0046685	response to arsenic-containing substance	-3.85726	-2.01536	1,210,9446	A1BG,ALAD,GSTO1	3/31
11_Member	GO Biological Processes	GO:0006779	porphyrin-containing compound biosynthetic process	-3.77515	-1.94538	1,210,6708	A1BG,ALAD,SPTA1	3/33
11_Member	GO Biological Processes	GO:0033014	tetrapyrrole biosynthetic process	-3.77515	-1.94538	1,210,6708	A1BG,ALAD,SPTA1	3/33
12_Summary	GO Biological Processes	GO:0030194	positive regulation of blood coagulation	-5.83327	-3.56266	350,3273,5340,7001,301,1,2335,3304,6317,81,3827,183,718,3848,5230	APOH,HRG,PLG,PRDX2,ANXA1,A1BG,FN1,HSPA1B,SERPINB3,ACTN4,KNG1,AGT,C3,KRT1,PGK1	15/-
12_Member	GO Biological Processes	GO:0030194	positive regulation of blood coagulation	-5.83327	-3.56266	350,3273,5340,7001	APOH,HRG,PLG,PRDX2	4/26
12_Member	GO Biological Processes	GO:1900048	positive regulation of hemostasis	-5.83327	-3.56266	350,3273,5340,7001	APOH,HRG,PLG,PRDX2	4/26
12_Member	GO Biological Processes	GO:0090303	positive regulation of wound healing	-5.64132	-3.43687	301,350,3273,5340,7001	ANXA1,APOH,HRG,PLG,PRDX2	5/65
12_Member	GO Biological Processes	GO:0050820	positive regulation of coagulation	-5.5744	-3.37929	350,3273,5340,7001	APOH,HRG,PLG,PRDX2	4/30
12_Member	GO Biological Processes	GO:1903036	positive regulation of response to wounding	-5.30394	-3.16101	301,350,3273,5340,7001	ANXA1,APOH,HRG,PLG,PRDX2	5/76
12_Member	GO Biological Processes	GO:0051918	negative regulation of fibrinolysis	-5.14814	-3.06886	350,3273,5340	APOH,HRG,PLG	3/12
12_Member	GO Biological Processes	GO:0051917	regulation of fibrinolysis	-4.66317	-2.68806	350,3273,5340	APOH,HRG,PLG	3/17
12_Member	GO Biological Processes	GO:0044403	biological process involved in symbiotic interaction	-4.30699	-2.37429	1,2335,3273,3304,5340,6317	A1BG,FN1,HRG,HSPA1B,PLG,SERPINB3	6/200
12_Member	GO Biological Processes	GO:0051702	biological process involved in interaction with symbiont	-3.59099	-1.78449	2335,3273,5340	FN1,HRG,PLG	3/38
12_Member	GO Biological Processes	GO:0007162	negative regulation of cell adhesion	-3.1629	-1.42262	81,301,3273,3827,5340,7001	ACTN4,ANXA1,HRG,KNG1,PLG,PRDX2	6/326
12_Member	GO Biological Processes	GO:0010594	regulation of endothelial cell migration	-2.95634	-1.25349	183,301,350,3273,5340	AGT,ANXA1,APOH,HRG,PLG	5/239
12_Member	GO Biological Processes	GO:0045765	regulation of angiogenesis	-2.16878	-0.584882	350,718,3273,3848,5230	APOH,C3,HRG,KRT1,PGK1	5/365
12_Member	GO Biological Processes	GO:1901342	regulation of vasculature development	-2.1207	-0.546858	350,718,3273,3848,5230	APOH,C3,HRG,KRT1,PGK1	5/375
12_Member	GO Biological Processes	GO:0010595	positive regulation of endothelial cell migration	-2.00358	-0.446241	183,301,5340	AGT,ANXA1,PLG	3/136
13_Summary	GO Biological Processes	GO:0060627	regulation of vesicle-mediated transport	-5.67302	-3.44927	60,197,301,302,718,720,2243,2244,2266,7018,7430	ACTB,AHSG,ANXA1,ANXA2,C3,C4A,FGA,FGB,FGG,TF,EZR	11/-
13_Member	GO Biological Processes	GO:0060627	regulation of vesicle-mediated transport	-5.67302	-3.44927	60,197,301,302,718,720,2243,2244,2266,7018,7430	ACTB,AHSG,ANXA1,ANXA2,C3,C4A,FGA,FGB,FGG,TF,EZR	11/561
13_Member	GO Biological Processes	GO:0045807	positive regulation of endocytosis	-3.6875	-1.87145	197,302,718,720,7018	AHSG,ANXA2,C3,C4A,TF	5/165
13_Member	GO Biological Processes	GO:0030100	regulation of endocytosis	-3.21917	-1.46591	60,197,302,718,720,7018	ACTB,AHSG,ANXA2,C3,C4A,TF	6/318
13_Member	GO Biological Processes	GO:0048260	positive regulation of receptor-mediated endocytosis	-3.13891	-1.40043	302,718,7018	ANXA2,C3,TF	3/54
13_Member	GO Biological Processes	GO:0050766	positive regulation of phagocytosis	-2.66077	-1.01105	197,718,720	AHSG,C3,C4A	3/79
13_Member	GO Biological Processes	GO:0050764	regulation of phagocytosis	-2.27822	-0.681695	197,718,720	AHSG,C3,C4A	3/108
13_Member	GO Biological Processes	GO:0048259	regulation of receptor-mediated endocytosis	-2.09379	-0.524345	302,718,7018	ANXA2,C3,TF	3/126
14_Summary	GO Biological Processes	GO:0019725	cellular homeostasis	-5.48241	-3.29644	1,226,760,1356,2950,3263,5052,5340,6521,7001,7018,9588	A1BG,ALDOA,CA2,CP,GSTP1,HPX,PRDX1,PLG,SLC4A1,PRDX2,TF,PRDX6	12/-
14_Member	GO Biological Processes	GO:0019725	cellular homeostasis	-5.48241	-3.29644	1,226,760,1356,2950,3263,5052,5340,6521,7001,7018,9588	A1BG,ALDOA,CA2,CP,GSTP1,HPX,PRDX1,PLG,SLC4A1,PRDX2,TF,PRDX6	12/710
14_Member	GO Biological Processes	GO:0006826	iron ion transport	-3.16271	-1.42262	1,3263,7018	A1BG,HPX,TF	3/53
14_Member	GO Biological Processes	GO:0006879	intracellular iron ion homeostasis	-2.72531	-1.06493	1356,3263,7018	CP,HPX,TF	3/75
14_Member	GO Biological Processes	GO:0055082	intracellular chemical homeostasis	-2.49842	-0.868006	1,760,1356,2950,3263,6521,7018	A1BG,CA2,CP,GSTP1,HPX,SLC4A1,TF	7/592
14_Member	GO Biological Processes	GO:0000041	transition metal ion transport	-2.37139	-0.759456	1,3263,7018	A1BG,HPX,TF	3/100
14_Member	GO Biological Processes	GO:0006885	regulation of pH	-2.28944	-0.690585	1,760,6521	A1BG,CA2,SLC4A1	3/107
14_Member	GO Biological Processes	GO:0055080	monoatomic cation homeostasis	-2.1754	-0.590364	1,760,1356,3263,6521,7018	A1BG,CA2,CP,HPX,SLC4A1,TF	6/515
14_Member	GO Biological Processes	GO:0050801	monoatomic ion homeostasis	-2.13231	-0.557366	1,760,1356,3263,6521,7018	A1BG,CA2,CP,HPX,SLC4A1,TF	6/526
15_Summary	GO Biological Processes	GO:0030162	regulation of proteolysis	-5.20778	-3.10025	1,210,302,2023,2934,3304,3827,6317,7018,2243	A1BG,ALAD,ANXA2,ENO1,GSN,HSPA1B,KNG1,SERPINB3,TF,FGA	10/-
15_Member	GO Biological Processes	GO:0030162	regulation of proteolysis	-5.20778	-3.10025	1,210,302,2023,2934,3304,3827,6317,7018	A1BG,ALAD,ANXA2,ENO1,GSN,HSPA1B,KNG1,SERPINB3,TF	9/399
15_Member	GO Biological Processes	GO:0045862	positive regulation of proteolysis	-4.18955	-2.279	302,2023,2934,3304,6317,7018	ANXA2,ENO1,GSN,HSPA1B,SERPINB3,TF	6/210
15_Member	GO Biological Processes	GO:1903317	regulation of protein maturation	-4.16761	-2.26419	302,2023,2243,2934	ANXA2,ENO1,FGA,GSN	4/67
15_Member	GO Biological Processes	GO:0010954	positive regulation of protein processing	-4.08991	-2.20948	302,2023,2934	ANXA2,ENO1,GSN	3/26
15_Member	GO Biological Processes	GO:1903319	positive regulation of protein maturation	-4.03978	-2.16821	302,2023,2934	ANXA2,ENO1,GSN	3/27
15_Member	GO Biological Processes	GO:0070613	regulation of protein processing	-2.96385	-1.25951	302,2023,2934	ANXA2,ENO1,GSN	3/62
16_Summary	GO Biological Processes	GO:0008360	regulation of cell shape	-5.14756	-3.06886	1,226,301,2335,6708,7430,2934,3273,3304,3309,3312,3320,3936,6710,60,81,3848,3857,3858,302,2665	A1BG,ALDOA,ANXA1,FN1,SPTA1,EZR,GSN,HRG,HSPA1B,HSPA5,HSPA8,HSP90AA1,LCP1,SPTB,ACTB,ACTN4,KRT1,KRT9,KRT10,ANXA2,GDI2	21/-
16_Member	GO Biological Processes	GO:0008360	regulation of cell shape	-5.14756	-3.06886	1,226,301,2335,6708,7430	A1BG,ALDOA,ANXA1,FN1,SPTA1,EZR	6/142
16_Member	GO Biological Processes	GO:0043254	regulation of protein-containing complex assembly	-4.88468	-2.85633	2934,3273,3304,3309,3312,3320,3936,6708,6710	GSN,HRG,HSPA1B,HSPA5,HSPA8,HSP90AA1,LCP1,SPTA1,SPTB	9/438
16_Member	GO Biological Processes	GO:0030036	actin cytoskeleton organization	-4.1405	-2.24178	60,81,226,301,2934,3936,6708,6710,7430	ACTB,ACTN4,ALDOA,ANXA1,GSN,LCP1,SPTA1,SPTB,EZR	9/546
16_Member	GO Biological Processes	GO:0031333	negative regulation of protein-containing complex assembly	-4.0361	-2.16672	2934,3309,3312,6708,6710	GSN,HSPA5,HSPA8,SPTA1,SPTB	5/139
16_Member	GO Biological Processes	GO:0022604	regulation of cell morphogenesis	-3.77526	-1.94538	1,226,301,2335,6708,7430	A1BG,ALDOA,ANXA1,FN1,SPTA1,EZR	6/250
16_Member	GO Biological Processes	GO:0030029	actin filament-based process	-3.72547	-1.90163	60,81,226,301,2934,3936,6708,6710,7430	ACTB,ACTN4,ALDOA,ANXA1,GSN,LCP1,SPTA1,SPTB,EZR	9/620
16_Member	GO Biological Processes	GO:0051693	actin filament capping	-3.69816	-1.88017	2934,6708,6710	GSN,SPTA1,SPTB	3/35
16_Member	GO Biological Processes	GO:0030835	negative regulation of actin filament depolymerization	-3.49243	-1.69895	2934,6708,6710	GSN,SPTA1,SPTB	3/41
16_Member	GO Biological Processes	GO:0097435	supramolecular fiber organization	-3.31746	-1.5489	226,2934,3848,3857,3858,3936,6708,7430	ALDOA,GSN,KRT1,KRT9,KRT10,LCP1,SPTA1,EZR	8/560
16_Member	GO Biological Processes	GO:0032271	regulation of protein polymerization	-3.28415	-1.52245	2934,3304,3320,6708,6710	GSN,HSPA1B,HSP90AA1,SPTA1,SPTB	5/202
16_Member	GO Biological Processes	GO:0030837	negative regulation of actin filament polymerization	-3.187	-1.43873	2934,6708,6710	GSN,SPTA1,SPTB	3/52
16_Member	GO Biological Processes	GO:0051129	negative regulation of cellular component organization	-3.16789	-1.42262	302,2665,2934,3273,3304,3309,3312,6708,6710	ANXA2,GDI2,GSN,HRG,HSPA1B,HSPA5,HSPA8,SPTA1,SPTB	9/740
16_Member	GO Biological Processes	GO:0030834	regulation of actin filament depolymerization	-3.09267	-1.35901	2934,6708,6710	GSN,SPTA1,SPTB	3/56
16_Member	GO Biological Processes	GO:0043244	regulation of protein-containing complex disassembly	-3.00343	-1.28537	1,2934,6708,6710	A1BG,GSN,SPTA1,SPTB	4/135
16_Member	GO Biological Processes	GO:0032535	regulation of cellular component size	-2.93448	-1.23532	2335,2934,3320,6708,6710,7430	FN1,GSN,HSP90AA1,SPTA1,SPTB,EZR	6/361
16_Member	GO Biological Processes	GO:0032272	negative regulation of protein polymerization	-2.88515	-1.19404	2934,6708,6710	GSN,SPTA1,SPTB	3/66
16_Member	GO Biological Processes	GO:1901880	negative regulation of protein depolymerization	-2.77619	-1.11038	2934,6708,6710	GSN,SPTA1,SPTB	3/72
16_Member	GO Biological Processes	GO:1902904	negative regulation of supramolecular fiber organization	-2.70257	-1.04489	2934,3312,6708,6710	GSN,HSPA8,SPTA1,SPTB	4/163
16_Member	GO Biological Processes	GO:0007015	actin filament organization	-2.64825	-1.00116	226,2934,3936,6708,7430	ALDOA,GSN,LCP1,SPTA1,EZR	5/281
16_Member	GO Biological Processes	GO:0043242	negative regulation of protein-containing complex disassembly	-2.61463	-0.971446	2934,6708,6710	GSN,SPTA1,SPTB	3/82
16_Member	GO Biological Processes	GO:1901879	regulation of protein depolymerization	-2.42108	-0.80185	2934,6708,6710	GSN,SPTA1,SPTB	3/96
16_Member	GO Biological Processes	GO:0030833	regulation of actin filament polymerization	-2.05677	-0.492768	2934,6708,6710	GSN,SPTA1,SPTB	3/130
16_Member	GO Biological Processes	GO:1902903	regulation of supramolecular fiber organization	-2.02911	-0.469403	2934,3304,3312,6708,6710	GSN,HSPA1B,HSPA8,SPTA1,SPTB	5/395
17_Summary	GO Biological Processes	GO:0014823	response to activity	-5.08984	-3.02198	183,210,302,847,2335,2950,6277	AGT,ALAD,ANXA2,CAT,FN1,GSTP1,S100A6	7/-
17_Member	GO Biological Processes	GO:0014823	response to activity	-5.08984	-3.02198	183,210,302,847,2335	AGT,ALAD,ANXA2,CAT,FN1	5/84
17_Member	GO Biological Processes	GO:0048145	regulation of fibroblast proliferation	-3.5969	-1.78851	183,2335,2950,6277	AGT,FN1,GSTP1,S100A6	4/94
17_Member	GO Biological Processes	GO:0048146	positive regulation of fibroblast proliferation	-3.07021	-1.33814	183,2335,6277	AGT,FN1,S100A6	3/57
18_Summary	GO Biological Processes	GO:0009410	response to xenobiotic stimulus	-4.98045	-2.93607	1,210,218,847,2938,2950,3320,4860,9446,327,718,1066,2638	A1BG,ALAD,ALDH3A1,CAT,GSTA1,GSTP1,HSP90AA1,PNP,GSTO1,APEH,C3,CES1,GC	13/-
18_Member	GO Biological Processes	GO:0009410	response to xenobiotic stimulus	-4.98045	-2.93607	1,210,218,847,2938,2950,3320,4860,9446	A1BG,ALAD,ALDH3A1,CAT,GSTA1,GSTP1,HSP90AA1,PNP,GSTO1	9/426
18_Member	GO Biological Processes	GO:0006749	glutathione metabolic process	-4.38536	-2.43985	1,2938,2950,9446	A1BG,GSTA1,GSTP1,GSTO1	4/59
18_Member	GO Biological Processes	GO:0006805	xenobiotic metabolic process	-4.08086	-2.20488	1,218,2938,2950,9446	A1BG,ALDH3A1,GSTA1,GSTP1,GSTO1	5/136
18_Member	GO Biological Processes	GO:0071466	cellular response to xenobiotic stimulus	-3.30376	-1.53693	1,218,2938,2950,9446	A1BG,ALDH3A1,GSTA1,GSTP1,GSTO1	5/200
18_Member	GO Biological Processes	GO:0043603	amide metabolic process	-2.5481	-0.911344	1,327,2938,2950,4860,9446	A1BG,APEH,GSTA1,GSTP1,PNP,GSTO1	6/431
18_Member	GO Biological Processes	GO:0006575	modified amino acid metabolic process	-2.52108	-0.889407	1,2938,2950,9446	A1BG,GSTA1,GSTP1,GSTO1	4/183
18_Member	GO Biological Processes	GO:0006631	fatty acid metabolic process	-2.32328	-0.718525	1,718,1066,2938,2950	A1BG,C3,CES1,GSTA1,GSTP1	5/335
18_Member	GO Biological Processes	GO:0044272	sulfur compound biosynthetic process	-2.28944	-0.690585	1,2938,2950	A1BG,GSTA1,GSTP1	3/107
18_Member	GO Biological Processes	GO:0033559	unsaturated fatty acid metabolic process	-2.26711	-0.671747	1,2938,2950	A1BG,GSTA1,GSTP1	3/109
18_Member	GO Biological Processes	GO:0006766	vitamin metabolic process	-2.23444	-0.643697	1,2638,9446	A1BG,GC,GSTO1	3/112
19_Summary	GO Biological Processes	GO:0032870	cellular response to hormone stimulus	-4.83258	-2.82271	81,183,301,645,760,2244,2805,2950,3304,3312,60,338,7430,847,6317	ACTN4,AGT,ANXA1,BLVRB,CA2,FGB,GOT1,GSTP1,HSPA1B,HSPA8,ACTB,APOB,EZR,CAT,SERPINB3	15/-
19_Member	GO Biological Processes	GO:0032870	cellular response to hormone stimulus	-4.83258	-2.82271	81,183,301,645,760,2244,2805,2950,3304,3312	ACTN4,AGT,ANXA1,BLVRB,CA2,FGB,GOT1,GSTP1,HSPA1B,HSPA8	10/562
19_Member	GO Biological Processes	GO:1901699	cellular response to nitrogen compound	-2.99917	-1.28273	60,183,338,645,760,2805,2950,7430	ACTB,AGT,APOB,BLVRB,CA2,GOT1,GSTP1,EZR	8/627
19_Member	GO Biological Processes	GO:0043434	response to peptide hormone	-2.69286	-1.0389	183,645,760,847,2805,2950	AGT,BLVRB,CA2,CAT,GOT1,GSTP1	6/403
19_Member	GO Biological Processes	GO:0071375	cellular response to peptide hormone stimulus	-2.65495	-1.00654	183,645,760,2805,2950	AGT,BLVRB,CA2,GOT1,GSTP1	5/280
19_Member	GO Biological Processes	GO:0043409	negative regulation of MAPK cascade	-2.52108	-0.889407	183,2950,6317,7430	AGT,GSTP1,SERPINB3,EZR	4/183
20_Summary	GO Biological Processes	GO:0018149	peptide cross-linking	-4.5114	-2.54457	301,3848,3858,1066,1755,2938,3857,5230,7430,10551,226	ANXA1,KRT1,KRT10,CES1,DMBT1,GSTA1,KRT9,PGK1,EZR,AGR2,ALDOA	11/-
20_Member	GO Biological Processes	GO:0018149	peptide cross-linking	-4.5114	-2.54457	301,3848,3858	ANXA1,KRT1,KRT10	3/19
20_Member	GO Biological Processes	GO:0030855	epithelial cell differentiation	-4.2424	-2.32458	301,1066,1755,2938,3848,3857,3858,5230,7430,10551	ANXA1,CES1,DMBT1,GSTA1,KRT1,KRT9,KRT10,PGK1,EZR,AGR2	10/660
20_Member	GO Biological Processes	GO:0045109	intermediate filament organization	-2.72531	-1.06493	3848,3857,3858	KRT1,KRT9,KRT10	3/75
20_Member	GO Biological Processes	GO:0045104	intermediate filament cytoskeleton organization	-2.43385	-0.81093	3848,3857,3858	KRT1,KRT9,KRT10	3/95
20_Member	GO Biological Processes	GO:0045103	intermediate filament-based process	-2.42108	-0.80185	3848,3857,3858	KRT1,KRT9,KRT10	3/96
20_Member	GO Biological Processes	GO:0051262	protein tetramerization	-2.37139	-0.759456	226,3848,3858	ALDOA,KRT1,KRT10	3/100

## Sheet: S2-3_Tear_All
Supplementary Table S3-3. Enrichment analysis of all identified proteins in tear
GroupID	Category	Term	Description	LogP	Log(q-value)	Genes	Symbols	InTerm_InList
1_Summary	GO Biological Processes	GO:0002250	adaptive immune response	-35.6771	-31.5088	301,383,567,718,720,735,1191,1520,2243,2244,2923,3493,3494,3500,3501,3502,3503,3507,3512,3514,3538,3543,7264,23075,28299,28385,28388,28395,28408,28409,28410,28412,28414,28420,28423,28424,28426,28432,28439,28445,28448,28449,28450,28452,28457,28468,28472,28473,28773,28775,28776,28778,28791,28796,28797,28803,28817,28822,28825,28870,28874,28875,28876,28881,28882,28896,28902,28908,28912,28915,28916,28…	ANXA1,ARG1,B2M,C3,C4A,C9,CLU,CTSS,FGA,FGB,PDIA3,IGHA1,IGHA2,IGHG1,IGHG2,IGHG3,IGHG4,IGHM,JCHAIN,IGKC,IGLC2,IGLL1,GFUS,SWAP70,IGKV1-5,IGHV6-1,IGHV5-51,IGHV4-34,IGHV3-74,IGHV3-73,IGHV3-72,IGHV3-66,IGHV3-64,IGHV3-53,IGHV3-49,IGHV3-48,IGHV3-43,IGHV3-35,IGHV3-30,IGHV3-20,IGHV3-15,IGHV3-13,IGHV3-11,IGHV3-7,IGHV2-5,IGHV1-18,IGHV1-8,IGHV1-3,IGLV9-49,IGLV7-46,IGLV7-43,IGLV6-57,IGLV3-27,IGLV3-21,IGLV3-19,I…	104/-
1_Member	GO Biological Processes	GO:0002250	adaptive immune response	-35.6771	-31.5088	301,383,567,718,720,735,1191,1520,2243,2244,2923,3493,3494,3500,3501,3502,3503,3507,3512,3514,3538,3543,7264,23075,28299,28385,28388,28395,28408,28409,28410,28412,28414,28420,28423,28424,28426,28432,28439,28445,28448,28449,28450,28452,28457,28468,28472,28473,28773,28775,28776,28778,28791,28796,28797,28803,28817,28822,28825,28870,28874,28875,28876,28881,28882,28896,28902,28908,28912,28915,28916,28…	ANXA1,ARG1,B2M,C3,C4A,C9,CLU,CTSS,FGA,FGB,PDIA3,IGHA1,IGHA2,IGHG1,IGHG2,IGHG3,IGHG4,IGHM,JCHAIN,IGKC,IGLC2,IGLL1,GFUS,SWAP70,IGKV1-5,IGHV6-1,IGHV5-51,IGHV4-34,IGHV3-74,IGHV3-73,IGHV3-72,IGHV3-66,IGHV3-64,IGHV3-53,IGHV3-49,IGHV3-48,IGHV3-43,IGHV3-35,IGHV3-30,IGHV3-20,IGHV3-15,IGHV3-13,IGHV3-11,IGHV3-7,IGHV2-5,IGHV1-18,IGHV1-8,IGHV1-3,IGLV9-49,IGLV7-46,IGLV7-43,IGLV6-57,IGLV3-27,IGLV3-21,IGLV3-19,I…	86/662
1_Member	GO Biological Processes	GO:0016064	immunoglobulin mediated immune response	-28.4267	-24.5595	718,720,735,1191,3493,3494,3500,3501,3502,3503,3514,3538,3543,23075,28385,28388,28395,28408,28409,28410,28412,28414,28420,28423,28424,28426,28432,28439,28445,28448,28449,28450,28452,28457,28468,28472,28473,100423062,102723168,102723170,103106901	C3,C4A,C9,CLU,IGHA1,IGHA2,IGHG1,IGHG2,IGHG3,IGHG4,IGKC,IGLC2,IGLL1,SWAP70,IGHV6-1,IGHV5-51,IGHV4-34,IGHV3-74,IGHV3-73,IGHV3-72,IGHV3-66,IGHV3-64,IGHV3-53,IGHV3-49,IGHV3-48,IGHV3-43,IGHV3-35,IGHV3-30,IGHV3-20,IGHV3-15,IGHV3-13,IGHV3-11,IGHV3-7,IGHV2-5,IGHV1-18,IGHV1-8,IGHV1-3,IGLL5,IGHV2-70D,IGHV3-64D,IGHV3-43D	41/164
1_Member	GO Biological Processes	GO:0019724	B cell mediated immunity	-27.866	-24.1749	718,720,735,1191,3493,3494,3500,3501,3502,3503,3514,3538,3543,23075,28385,28388,28395,28408,28409,28410,28412,28414,28420,28423,28424,28426,28432,28439,28445,28448,28449,28450,28452,28457,28468,28472,28473,100423062,102723168,102723170,103106901	C3,C4A,C9,CLU,IGHA1,IGHA2,IGHG1,IGHG2,IGHG3,IGHG4,IGKC,IGLC2,IGLL1,SWAP70,IGHV6-1,IGHV5-51,IGHV4-34,IGHV3-74,IGHV3-73,IGHV3-72,IGHV3-66,IGHV3-64,IGHV3-53,IGHV3-49,IGHV3-48,IGHV3-43,IGHV3-35,IGHV3-30,IGHV3-20,IGHV3-15,IGHV3-13,IGHV3-11,IGHV3-7,IGHV2-5,IGHV1-18,IGHV1-8,IGHV1-3,IGLL5,IGHV2-70D,IGHV3-64D,IGHV3-43D	41/169
1_Member	GO Biological Processes	GO:0002449	lymphocyte mediated immunity	-26.7718	-23.2056	567,718,720,735,1191,3493,3494,3500,3501,3502,3503,3514,3538,3543,5052,7264,10383,11151,23075,28385,28388,28395,28408,28409,28410,28412,28414,28420,28423,28424,28426,28432,28439,28445,28448,28449,28450,28452,28457,28468,28472,28473,203068,100423062,102723168,102723170,103106901	B2M,C3,C4A,C9,CLU,IGHA1,IGHA2,IGHG1,IGHG2,IGHG3,IGHG4,IGKC,IGLC2,IGLL1,PRDX1,GFUS,TUBB4B,CORO1A,SWAP70,IGHV6-1,IGHV5-51,IGHV4-34,IGHV3-74,IGHV3-73,IGHV3-72,IGHV3-66,IGHV3-64,IGHV3-53,IGHV3-49,IGHV3-48,IGHV3-43,IGHV3-35,IGHV3-30,IGHV3-20,IGHV3-15,IGHV3-13,IGHV3-11,IGHV3-7,IGHV2-5,IGHV1-18,IGHV1-8,IGHV1-3,TUBB,IGLL5,IGHV2-70D,IGHV3-64D,IGHV3-43D	47/248
1_Member	GO Biological Processes	GO:0002443	leukocyte mediated immunity	-26.2658	-22.8757	306,567,718,720,735,1191,1511,2147,3493,3494,3500,3501,3502,3503,3514,3538,3543,5052,7264,9948,10383,11151,23075,28385,28388,28395,28408,28409,28410,28412,28414,28420,28423,28424,28426,28432,28439,28445,28448,28449,28450,28452,28457,28468,28472,28473,203068,100423062,102723168,102723170,103106901	ANXA3,B2M,C3,C4A,C9,CLU,CTSG,F2,IGHA1,IGHA2,IGHG1,IGHG2,IGHG3,IGHG4,IGKC,IGLC2,IGLL1,PRDX1,GFUS,WDR1,TUBB4B,CORO1A,SWAP70,IGHV6-1,IGHV5-51,IGHV4-34,IGHV3-74,IGHV3-73,IGHV3-72,IGHV3-66,IGHV3-64,IGHV3-53,IGHV3-49,IGHV3-48,IGHV3-43,IGHV3-35,IGHV3-30,IGHV3-20,IGHV3-15,IGHV3-13,IGHV3-11,IGHV3-7,IGHV2-5,IGHV1-18,IGHV1-8,IGHV1-3,TUBB,IGLL5,IGHV2-70D,IGHV3-64D,IGHV3-43D	51/306
1_Member	GO Biological Processes	GO:0002252	immune effector process	-24.2785	-21.2864	306,567,718,720,735,966,1191,1511,2147,3075,3078,3493,3494,3500,3501,3502,3503,3514,3538,3543,3848,3936,3955,4353,5052,6482,7001,7264,9948,10383,11151,23075,28385,28388,28395,28408,28409,28410,28412,28414,28420,28423,28424,28426,28432,28439,28445,28448,28449,28450,28452,28457,28468,28472,28473,29108,203068,100423062,102723168,102723170,103106901	ANXA3,B2M,C3,C4A,C9,CD59,CLU,CTSG,F2,CFH,CFHR1,IGHA1,IGHA2,IGHG1,IGHG2,IGHG3,IGHG4,IGKC,IGLC2,IGLL1,KRT1,LCP1,LFNG,MPO,PRDX1,ST3GAL1,PRDX2,GFUS,WDR1,TUBB4B,CORO1A,SWAP70,IGHV6-1,IGHV5-51,IGHV4-34,IGHV3-74,IGHV3-73,IGHV3-72,IGHV3-66,IGHV3-64,IGHV3-53,IGHV3-49,IGHV3-48,IGHV3-43,IGHV3-35,IGHV3-30,IGHV3-20,IGHV3-15,IGHV3-13,IGHV3-11,IGHV3-7,IGHV2-5,IGHV1-18,IGHV1-8,IGHV1-3,PYCARD,TUBB,IGLL5,IGHV2-70D…	61/490
1_Member	GO Biological Processes	GO:0002460	adaptive immune response based on somatic recombination of immune receptors built from immunoglobulin superfamily domains	-22.4213	-19.5319	567,718,720,735,1191,3493,3494,3500,3501,3502,3503,3514,3538,3543,7264,23075,28385,28388,28395,28408,28409,28410,28412,28414,28420,28423,28424,28426,28432,28439,28445,28448,28449,28450,28452,28457,28468,28472,28473,100423062,102723168,102723170,103106901	B2M,C3,C4A,C9,CLU,IGHA1,IGHA2,IGHG1,IGHG2,IGHG3,IGHG4,IGKC,IGLC2,IGLL1,GFUS,SWAP70,IGHV6-1,IGHV5-51,IGHV4-34,IGHV3-74,IGHV3-73,IGHV3-72,IGHV3-66,IGHV3-64,IGHV3-53,IGHV3-49,IGHV3-48,IGHV3-43,IGHV3-35,IGHV3-30,IGHV3-20,IGHV3-15,IGHV3-13,IGHV3-11,IGHV3-7,IGHV2-5,IGHV1-18,IGHV1-8,IGHV1-3,IGLL5,IGHV2-70D,IGHV3-64D,IGHV3-43D	43/255
2_Summary	GO Biological Processes	GO:1990748	cellular detoxification	-26.4679	-22.9987	1,128,213,216,259,337,847,1356,2098,2876,2878,2936,2938,2950,3039,3043,3240,4025,4151,4353,5052,6280,6649,7001,7295,7296,9446,9588,10327,10549,10587,11315,25824,84817,210,445,642,999,1291,1312,2053,3934,4357,347,475,644,824,836,1072,1277,1410,1938,2539,2937,3304,3417,3848,5066,5478,5516,6188,6278,7168,7706,9124,93100,362,2203,29108,51719	A1BG,ADH5,ALB,ALDH1A1,AMBP,APOA4,CAT,CP,ESD,GPX1,GPX3,GSR,GSTA1,GSTP1,HBA1,HBB,HP,LPO,MB,MPO,PRDX1,S100A9,SOD3,PRDX2,TXN,TXNRD1,GSTO1,PRDX6,AKR1A1,PRDX4,TXNRD2,PARK7,PRDX5,TXNDC17,ALAD,ASS1,BLMH,CDH1,COL6A1,COMT,EPHX2,LCN2,MPST,APOD,ATOX1,BLVRA,CAPN2,CASP3,CFL1,COL1A1,CRYAB,EEF2,G6PD,GSS,HSPA1B,IDH1,KRT1,PAM,PPIA,PPP2CB,RPS3,S100A7,TPM1,TRIM25,PDLIM1,NAPRT,AQP5,FBP1,PYCARD,CAB39	70/-
2_Member	GO Biological Processes	GO:1990748	cellular detoxification	-26.4679	-22.9987	1,128,213,216,259,337,847,1356,2098,2876,2878,2936,2938,2950,3039,3043,3240,4025,4151,4353,5052,6280,6649,7001,7295,7296,9446,9588,10327,10549,10587,11315,25824,84817	A1BG,ADH5,ALB,ALDH1A1,AMBP,APOA4,CAT,CP,ESD,GPX1,GPX3,GSR,GSTA1,GSTP1,HBA1,HBB,HP,LPO,MB,MPO,PRDX1,S100A9,SOD3,PRDX2,TXN,TXNRD1,GSTO1,PRDX6,AKR1A1,PRDX4,TXNRD2,PARK7,PRDX5,TXNDC17	34/114
2_Member	GO Biological Processes	GO:0098869	cellular oxidant detoxification	-26.0762	-22.753	1,213,259,337,847,1356,2876,2878,2936,2938,2950,3039,3043,3240,4025,4151,4353,5052,6280,6649,7001,7295,7296,9446,9588,10549,10587,11315,25824,84817	A1BG,ALB,AMBP,APOA4,CAT,CP,GPX1,GPX3,GSR,GSTA1,GSTP1,HBA1,HBB,HP,LPO,MB,MPO,PRDX1,S100A9,SOD3,PRDX2,TXN,TXNRD1,GSTO1,PRDX6,PRDX4,TXNRD2,PARK7,PRDX5,TXNDC17	30/84
2_Member	GO Biological Processes	GO:0097237	cellular response to toxic substance	-24.6125	-21.5904	1,128,213,216,259,337,847,1356,2098,2876,2878,2936,2938,2950,3039,3043,3240,4025,4151,4353,5052,6280,6649,7001,7295,7296,9446,9588,10327,10549,10587,11315,25824,84817	A1BG,ADH5,ALB,ALDH1A1,AMBP,APOA4,CAT,CP,ESD,GPX1,GPX3,GSR,GSTA1,GSTP1,HBA1,HBB,HP,LPO,MB,MPO,PRDX1,S100A9,SOD3,PRDX2,TXN,TXNRD1,GSTO1,PRDX6,AKR1A1,PRDX4,TXNRD2,PARK7,PRDX5,TXNDC17	34/128
2_Member	GO Biological Processes	GO:0009636	response to toxic substance	-22.6323	-19.7048	1,128,210,213,216,259,337,445,642,847,999,1291,1312,1356,2053,2098,2876,2878,2936,2938,2950,3039,3043,3240,3934,4025,4151,4353,4357,5052,6280,6649,7001,7295,7296,9446,9588,10327,10549,10587,11315,25824,84817	A1BG,ADH5,ALAD,ALB,ALDH1A1,AMBP,APOA4,ASS1,BLMH,CAT,CDH1,COL6A1,COMT,CP,EPHX2,ESD,GPX1,GPX3,GSR,GSTA1,GSTP1,HBA1,HBB,HP,LCN2,LPO,MB,MPO,MPST,PRDX1,S100A9,SOD3,PRDX2,TXN,TXNRD1,GSTO1,PRDX6,AKR1A1,PRDX4,TXNRD2,PARK7,PRDX5,TXNDC17	43/252
2_Member	GO Biological Processes	GO:0098754	detoxification	-22.3652	-19.498	1,128,213,216,259,337,847,1356,2098,2876,2878,2936,2938,2950,3039,3043,3240,4025,4151,4353,5052,6280,6649,7001,7295,7296,9446,9588,10327,10549,10587,11315,25824,84817	A1BG,ADH5,ALB,ALDH1A1,AMBP,APOA4,CAT,CP,ESD,GPX1,GPX3,GSR,GSTA1,GSTP1,HBA1,HBB,HP,LPO,MB,MPO,PRDX1,S100A9,SOD3,PRDX2,TXN,TXNRD1,GSTO1,PRDX6,AKR1A1,PRDX4,TXNRD2,PARK7,PRDX5,TXNDC17	34/148
2_Member	GO Biological Processes	GO:0006979	response to oxidative stress	-20.6719	-17.8839	1,210,259,337,347,475,644,824,836,847,1072,1277,1291,1312,1410,1938,2539,2876,2878,2936,2937,2950,3039,3043,3240,3304,3417,3848,3934,4025,4151,4353,5052,5066,5478,5516,6188,6278,6649,7001,7168,7295,7706,9124,9588,10549,10587,11315,25824,93100	A1BG,ALAD,AMBP,APOA4,APOD,ATOX1,BLVRA,CAPN2,CASP3,CAT,CFL1,COL1A1,COL6A1,COMT,CRYAB,EEF2,G6PD,GPX1,GPX3,GSR,GSS,GSTP1,HBA1,HBB,HP,HSPA1B,IDH1,KRT1,LCN2,LPO,MB,MPO,PRDX1,PAM,PPIA,PPP2CB,RPS3,S100A7,SOD3,PRDX2,TPM1,TXN,TRIM25,PDLIM1,PRDX6,PRDX4,TXNRD2,PARK7,PRDX5,NAPRT	50/387
2_Member	GO Biological Processes	GO:0000302	response to reactive oxygen species	-16.595	-13.9453	1,259,337,347,824,836,847,1072,1277,1291,1410,1938,2876,2950,3039,3043,3240,3934,4151,4353,5052,5516,6188,6278,6649,7001,7168,7295,10587,11315,25824	A1BG,AMBP,APOA4,APOD,CAPN2,CASP3,CAT,CFL1,COL1A1,COL6A1,CRYAB,EEF2,GPX1,GSTP1,HBA1,HBB,HP,LCN2,MB,MPO,PRDX1,PPP2CB,RPS3,S100A7,SOD3,PRDX2,TPM1,TXN,TXNRD2,PARK7,PRDX5	31/180
2_Member	GO Biological Processes	GO:0042744	hydrogen peroxide catabolic process	-15.6198	-13.0426	337,847,2876,2878,3039,3043,4025,4353,5052,7001,9588,10549,25824	APOA4,CAT,GPX1,GPX3,HBA1,HBB,LPO,MPO,PRDX1,PRDX2,PRDX6,PRDX4,PRDX5	13/21
2_Member	GO Biological Processes	GO:0042743	hydrogen peroxide metabolic process	-14.7547	-12.2199	337,847,2876,2878,3039,3043,4025,4353,5052,7001,7295,9588,10549,11315,25824	APOA4,CAT,GPX1,GPX3,HBA1,HBB,LPO,MPO,PRDX1,PRDX2,TXN,PRDX6,PRDX4,PARK7,PRDX5	15/35
2_Member	GO Biological Processes	GO:0072593	reactive oxygen species metabolic process	-10.5183	-8.34571	1,337,847,1291,2876,2878,3039,3043,4025,4151,4353,5052,6649,7001,7295,9588,10549,11315,25824	A1BG,APOA4,CAT,COL6A1,GPX1,GPX3,HBA1,HBB,LPO,MB,MPO,PRDX1,SOD3,PRDX2,TXN,PRDX6,PRDX4,PARK7,PRDX5	19/109
2_Member	GO Biological Processes	GO:0000305	response to oxygen radical	-9.07227	-7.03438	1,337,4151,4353,5052,6649,7001,10587,11315	A1BG,APOA4,MB,MPO,PRDX1,SOD3,PRDX2,TXNRD2,PARK7	9/21
2_Member	GO Biological Processes	GO:0019430	removal of superoxide radicals	-8.7861	-6.76088	1,337,4151,4353,5052,6649,7001,11315	A1BG,APOA4,MB,MPO,PRDX1,SOD3,PRDX2,PARK7	8/16
2_Member	GO Biological Processes	GO:0062197	cellular response to chemical stress	-8.56851	-6.57637	1,259,337,362,836,847,1072,2203,2539,2876,2936,3304,3934,4151,4353,5052,5066,5478,6188,6649,7001,7168,7295,7706,11315,25824,29108,51719	A1BG,AMBP,APOA4,AQP5,CASP3,CAT,CFL1,FBP1,G6PD,GPX1,GSR,HSPA1B,LCN2,MB,MPO,PRDX1,PAM,PPIA,RPS3,SOD3,PRDX2,TPM1,TXN,TRIM25,PARK7,PRDX5,PYCARD,CAB39	28/298
2_Member	GO Biological Processes	GO:0071450	cellular response to oxygen radical	-8.51957	-6.53886	1,337,4151,4353,5052,6649,7001,11315	A1BG,APOA4,MB,MPO,PRDX1,SOD3,PRDX2,PARK7	8/17
2_Member	GO Biological Processes	GO:0071451	cellular response to superoxide	-8.51957	-6.53886	1,337,4151,4353,5052,6649,7001,11315	A1BG,APOA4,MB,MPO,PRDX1,SOD3,PRDX2,PARK7	8/17
2_Member	GO Biological Processes	GO:0045454	cell redox homeostasis	-7.96579	-6.02801	1,2876,2936,5052,7001,7295,7296,9588,10549,10587,25824	A1BG,GPX1,GSR,PRDX1,PRDX2,TXN,TXNRD1,PRDX6,PRDX4,TXNRD2,PRDX5	11/45
2_Member	GO Biological Processes	GO:0000303	response to superoxide	-7.8341	-5.91138	1,337,4151,4353,5052,6649,7001,11315	A1BG,APOA4,MB,MPO,PRDX1,SOD3,PRDX2,PARK7	8/20
2_Member	GO Biological Processes	GO:0034599	cellular response to oxidative stress	-7.4476	-5.57603	1,259,337,847,1072,2539,2876,2936,3304,3934,4151,4353,5052,5066,5478,6188,6649,7001,7168,7295,7706,11315,25824	A1BG,AMBP,APOA4,CAT,CFL1,G6PD,GPX1,GSR,HSPA1B,LCN2,MB,MPO,PRDX1,PAM,PPIA,RPS3,SOD3,PRDX2,TPM1,TXN,TRIM25,PARK7,PRDX5	23/236
2_Member	GO Biological Processes	GO:0034614	cellular response to reactive oxygen species	-6.65036	-4.82257	1,259,337,847,1072,3934,4151,4353,5052,6188,6649,7001,7168,7295,11315,25824	A1BG,AMBP,APOA4,CAT,CFL1,LCN2,MB,MPO,PRDX1,RPS3,SOD3,PRDX2,TPM1,TXN,PARK7,PRDX5	16/132
2_Member	GO Biological Processes	GO:0006801	superoxide metabolic process	-4.62729	-3.02491	1,337,4151,4353,5052,6649,7001,11315	A1BG,APOA4,MB,MPO,PRDX1,SOD3,PRDX2,PARK7	8/48
3_Summary	GO Biological Processes	GO:0019752	carboxylic acid metabolic process	-25.8497	-22.6724	1,126,128,131,159,216,220,226,230,242,383,427,445,471,642,644,686,718,873,1291,1312,1382,1428,1622,1645,1646,2023,2346,2584,2597,2752,2805,2806,2821,2876,2938,2950,3417,3939,3945,4048,4190,4282,4357,4507,4522,5034,5092,5211,5223,5226,5230,5236,5315,5406,5901,5947,6470,6482,6652,7167,7360,8942,9380,9446,10327,10728,10840,11313,11315,22949,26227,29108,51181,54187,56898,56954,58478,59344,80150,2539,…	A1BG,ADH1C,ADH5,ADH7,ADSS2,ALDH1A1,ALDH1A3,ALDOA,ALDOC,ALOX12B,ARG1,ASAH1,ASS1,ATIC,BLMH,BLVRA,BTD,C3,CBR1,COL6A1,COMT,CRABP2,CRYM,DBI,AKR1C1,AKR1C2,ENO1,FOLH1,GALK1,GAPDH,GLUL,GOT1,GOT2,GPI,GPX1,GSTA1,GSTP1,IDH1,LDHA,LDHB,LTA4H,MDH1,MIF,MPST,MTAP,MTHFD1,P4HB,PCBD1,PFKL,PGAM1,PGD,PGK1,PGM1,PKM,PNLIP,RAN,RBP1,SHMT1,ST3GAL1,SORD,TPI1,UGP2,KYNU,GRHPR,GSTO1,AKR1A1,PTGES3,ALDH1L1,LYPLA2,PARK7,PTGR1,PH…	154/-
3_Member	GO Biological Processes	GO:0019752	carboxylic acid metabolic process	-25.8497	-22.6724	1,126,128,131,159,216,220,226,230,242,383,427,445,471,642,644,686,718,873,1291,1312,1382,1428,1622,1645,1646,2023,2346,2584,2597,2752,2805,2806,2821,2876,2938,2950,3417,3939,3945,4048,4190,4282,4357,4507,4522,5034,5092,5211,5223,5226,5230,5236,5315,5406,5901,5947,6470,6482,6652,7167,7360,8942,9380,9446,10327,10728,10840,11313,11315,22949,26227,29108,51181,54187,56898,56954,58478,59344,80150	A1BG,ADH1C,ADH5,ADH7,ADSS2,ALDH1A1,ALDH1A3,ALDOA,ALDOC,ALOX12B,ARG1,ASAH1,ASS1,ATIC,BLMH,BLVRA,BTD,C3,CBR1,COL6A1,COMT,CRABP2,CRYM,DBI,AKR1C1,AKR1C2,ENO1,FOLH1,GALK1,GAPDH,GLUL,GOT1,GOT2,GPI,GPX1,GSTA1,GSTP1,IDH1,LDHA,LDHB,LTA4H,MDH1,MIF,MPST,MTAP,MTHFD1,P4HB,PCBD1,PFKL,PGAM1,PGD,PGK1,PGM1,PKM,PNLIP,RAN,RBP1,SHMT1,ST3GAL1,SORD,TPI1,UGP2,KYNU,GRHPR,GSTO1,AKR1A1,PTGES3,ALDH1L1,LYPLA2,PARK7,PTGR1,PH…	80/786
3_Member	GO Biological Processes	GO:0072524	pyridine-containing compound metabolic process	-25.8476	-22.6724	1,226,230,1291,2023,2539,2584,2597,2805,2806,2821,3417,3939,3945,4190,5211,5223,5226,5230,5236,5315,5901,6888,7086,7167,7415,8566,8942,10135,10840,23171,25796,51071,51181,93100,128240	A1BG,ALDOA,ALDOC,COL6A1,ENO1,G6PD,GALK1,GAPDH,GOT1,GOT2,GPI,IDH1,LDHA,LDHB,MDH1,PFKL,PGAM1,PGD,PGK1,PGM1,PKM,RAN,TALDO1,TKT,TPI1,VCP,PDXK,KYNU,NAMPT,ALDH1L1,GPD1L,PGLS,DERA,DCXR,NAPRT,NAXE	36/137
3_Member	GO Biological Processes	GO:0009117	nucleotide metabolic process	-25.8406	-22.6724	1,159,203,226,230,353,471,498,506,523,526,1291,1503,1890,2023,2539,2584,2597,2617,2805,2806,2821,3304,3312,3417,3939,3945,4190,4522,4830,5211,5223,5226,5230,5236,5315,5901,6470,6799,6888,7086,7167,7415,7498,8226,8942,10135,10591,10840,11164,11315,23171,25796,51071,51181,51727,79077,84836,93100,128240	A1BG,ADSS2,AK1,ALDOA,ALDOC,APRT,ATIC,ATP5F1A,ATP5F1B,ATP6V1A,ATP6V1B2,COL6A1,CTPS1,TYMP,ENO1,G6PD,GALK1,GAPDH,GARS1,GOT1,GOT2,GPI,HSPA1B,HSPA8,IDH1,LDHA,LDHB,MDH1,MTHFD1,NME1,PFKL,PGAM1,PGD,PGK1,PGM1,PKM,RAN,SHMT1,SULT1A2,TALDO1,TKT,TPI1,VCP,XDH,PUDP,KYNU,NAMPT,DNPH1,ALDH1L1,NUDT5,PARK7,GPD1L,PGLS,DERA,DCXR,CMPK1,DCTPP1,ABHD14B,NAPRT,NAXE	60/443
3_Member	GO Biological Processes	GO:0019362	pyridine nucleotide metabolic process	-25.6652	-22.5761	1,226,230,1291,2023,2539,2584,2597,2805,2806,2821,3417,3939,3945,4190,5211,5223,5226,5230,5236,5315,5901,6888,7086,7167,7415,8942,10135,10840,23171,25796,51071,51181,93100,128240	A1BG,ALDOA,ALDOC,COL6A1,ENO1,G6PD,GALK1,GAPDH,GOT1,GOT2,GPI,IDH1,LDHA,LDHB,MDH1,PFKL,PGAM1,PGD,PGK1,PGM1,PKM,RAN,TALDO1,TKT,TPI1,VCP,KYNU,NAMPT,ALDH1L1,GPD1L,PGLS,DERA,DCXR,NAPRT,NAXE	35/129
3_Member	GO Biological Processes	GO:0046496	nicotinamide nucleotide metabolic process	-25.6652	-22.5761	1,226,230,1291,2023,2539,2584,2597,2805,2806,2821,3417,3939,3945,4190,5211,5223,5226,5230,5236,5315,5901,6888,7086,7167,7415,8942,10135,10840,23171,25796,51071,51181,93100,128240	A1BG,ALDOA,ALDOC,COL6A1,ENO1,G6PD,GALK1,GAPDH,GOT1,GOT2,GPI,IDH1,LDHA,LDHB,MDH1,PFKL,PGAM1,PGD,PGK1,PGM1,PKM,RAN,TALDO1,TKT,TPI1,VCP,KYNU,NAMPT,ALDH1L1,GPD1L,PGLS,DERA,DCXR,NAPRT,NAXE	35/129
3_Member	GO Biological Processes	GO:0055086	nucleobase-containing small molecule metabolic process	-25.2227	-22.1684	1,159,203,226,230,353,471,498,506,523,526,1291,1503,1890,2023,2539,2584,2597,2617,2673,2745,2762,2805,2806,2821,3304,3312,3417,3939,3945,4190,4507,4522,4830,5211,5223,5226,5230,5236,5315,5901,6470,6799,6888,7086,7167,7264,7276,7360,7415,7498,8226,8942,10135,10591,10840,11164,11315,23171,25796,29925,51071,51181,51727,54187,55276,79077,84836,93100,128240	A1BG,ADSS2,AK1,ALDOA,ALDOC,APRT,ATIC,ATP5F1A,ATP5F1B,ATP6V1A,ATP6V1B2,COL6A1,CTPS1,TYMP,ENO1,G6PD,GALK1,GAPDH,GARS1,GFPT1,GLRX,GMDS,GOT1,GOT2,GPI,HSPA1B,HSPA8,IDH1,LDHA,LDHB,MDH1,MTAP,MTHFD1,NME1,PFKL,PGAM1,PGD,PGK1,PGM1,PKM,RAN,SHMT1,SULT1A2,TALDO1,TKT,TPI1,GFUS,TTR,UGP2,VCP,XDH,PUDP,KYNU,NAMPT,DNPH1,ALDH1L1,NUDT5,PARK7,GPD1L,PGLS,GMPPB,DERA,DCXR,CMPK1,NANS,PGM2,DCTPP1,ABHD14B,NAPRT,NAXE	70/621
3_Member	GO Biological Processes	GO:0006753	nucleoside phosphate metabolic process	-23.3938	-20.4297	1,159,203,226,230,353,471,498,506,523,526,1291,1503,1890,2023,2539,2584,2597,2617,2673,2762,2805,2806,2821,3304,3312,3417,3939,3945,4190,4522,4830,5211,5223,5226,5230,5236,5315,5901,6470,6799,6888,7086,7167,7264,7360,7415,7498,8226,8942,10135,10591,10840,11164,11315,23171,25796,29925,51071,51181,51727,54187,79077,84836,93100,128240	A1BG,ADSS2,AK1,ALDOA,ALDOC,APRT,ATIC,ATP5F1A,ATP5F1B,ATP6V1A,ATP6V1B2,COL6A1,CTPS1,TYMP,ENO1,G6PD,GALK1,GAPDH,GARS1,GFPT1,GMDS,GOT1,GOT2,GPI,HSPA1B,HSPA8,IDH1,LDHA,LDHB,MDH1,MTHFD1,NME1,PFKL,PGAM1,PGD,PGK1,PGM1,PKM,RAN,SHMT1,SULT1A2,TALDO1,TKT,TPI1,GFUS,UGP2,VCP,XDH,PUDP,KYNU,NAMPT,DNPH1,ALDH1L1,NUDT5,PARK7,GPD1L,PGLS,GMPPB,DERA,DCXR,CMPK1,NANS,DCTPP1,ABHD14B,NAPRT,NAXE	66/595
3_Member	GO Biological Processes	GO:0006163	purine nucleotide metabolic process	-21.6218	-18.7758	1,159,203,226,230,353,471,498,506,523,526,1291,2023,2539,2584,2597,2805,2806,2821,3304,3312,3417,3939,3945,4190,4522,4830,5211,5223,5226,5230,5236,5315,5901,6799,6888,7086,7167,7415,7498,8942,10135,10591,10840,11164,23171,25796,51071,51181,84836,93100	A1BG,ADSS2,AK1,ALDOA,ALDOC,APRT,ATIC,ATP5F1A,ATP5F1B,ATP6V1A,ATP6V1B2,COL6A1,ENO1,G6PD,GALK1,GAPDH,GOT1,GOT2,GPI,HSPA1B,HSPA8,IDH1,LDHA,LDHB,MDH1,MTHFD1,NME1,PFKL,PGAM1,PGD,PGK1,PGM1,PKM,RAN,SULT1A2,TALDO1,TKT,TPI1,VCP,XDH,KYNU,NAMPT,DNPH1,ALDH1L1,NUDT5,GPD1L,PGLS,DERA,DCXR,ABHD14B,NAPRT	51/384
3_Member	GO Biological Processes	GO:0005975	carbohydrate metabolic process	-21.4406	-18.6147	1,226,230,276,347,1117,1291,1312,2023,2171,2203,2517,2539,2582,2584,2597,2739,2760,2805,2821,3074,3417,3939,4758,5211,5223,5226,5230,5236,5315,5499,5834,5836,5901,5950,6652,6888,7167,7360,8574,8789,9245,9446,11164,23171,23193,25796,26007,29925,51071,51181,54187,55276,93432,130589	A1BG,ALDOA,ALDOC,AMY1A,APOD,CHI3L2,COL6A1,COMT,ENO1,FABP5,FBP1,FUCA1,G6PD,GALE,GALK1,GAPDH,GLO1,GM2A,GOT1,GPI,HEXB,IDH1,LDHA,NEU1,PFKL,PGAM1,PGD,PGK1,PGM1,PKM,PPP1CA,PYGB,PYGL,RAN,RBP4,SORD,TALDO1,TPI1,UGP2,AKR7A2,FBP2,GCNT3,GSTO1,NUDT5,GPD1L,GANAB,PGLS,TKFC,GMPPB,DERA,DCXR,NANS,PGM2,MGAM2,GALM	55/452
3_Member	GO Biological Processes	GO:0072521	purine-containing compound metabolic process	-18.6979	-15.9447	1,159,203,226,230,353,471,498,506,523,526,1291,2023,2539,2584,2597,2805,2806,2821,3304,3312,3417,3939,3945,4190,4507,4522,4830,5211,5223,5226,5230,5236,5315,5901,6470,6799,6888,7086,7167,7276,7415,7498,8942,10135,10591,10840,11164,23171,25796,51071,51181,55276,84836,93100	A1BG,ADSS2,AK1,ALDOA,ALDOC,APRT,ATIC,ATP5F1A,ATP5F1B,ATP6V1A,ATP6V1B2,COL6A1,ENO1,G6PD,GALK1,GAPDH,GOT1,GOT2,GPI,HSPA1B,HSPA8,IDH1,LDHA,LDHB,MDH1,MTAP,MTHFD1,NME1,PFKL,PGAM1,PGD,PGK1,PGM1,PKM,RAN,SHMT1,SULT1A2,TALDO1,TKT,TPI1,TTR,VCP,XDH,KYNU,NAMPT,DNPH1,ALDH1L1,NUDT5,GPD1L,PGLS,DERA,DCXR,PGM2,ABHD14B,NAPRT	55/517
3_Member	GO Biological Processes	GO:0016052	carbohydrate catabolic process	-18.4932	-15.7563	1,226,230,1291,2023,2582,2584,2597,2760,2821,3074,3939,4758,5211,5223,5230,5236,5315,5834,5836,5901,6652,7167,11164,26007,51071,55276,93432,130589	A1BG,ALDOA,ALDOC,COL6A1,ENO1,GALE,GALK1,GAPDH,GM2A,GPI,HEXB,LDHA,NEU1,PFKL,PGAM1,PGK1,PGM1,PKM,PYGB,PYGL,RAN,SORD,TPI1,NUDT5,TKFC,DERA,PGM2,MGAM2,GALM	29/133
3_Member	GO Biological Processes	GO:0032787	monocarboxylic acid metabolic process	-17.2875	-14.5964	1,126,128,131,216,220,226,230,242,427,644,686,718,873,1291,1312,1382,1622,1645,1646,2023,2584,2597,2821,2876,2938,2950,3417,3939,3945,4282,5211,5223,5226,5230,5236,5315,5406,5901,5947,6652,7167,8942,9380,10327,10728,11313,11315,22949,26227,51181,56898,59344	A1BG,ADH1C,ADH5,ADH7,ALDH1A1,ALDH1A3,ALDOA,ALDOC,ALOX12B,ASAH1,BLVRA,BTD,C3,CBR1,COL6A1,COMT,CRABP2,DBI,AKR1C1,AKR1C2,ENO1,GALK1,GAPDH,GPI,GPX1,GSTA1,GSTP1,IDH1,LDHA,LDHB,MIF,PFKL,PGAM1,PGD,PGK1,PGM1,PKM,PNLIP,RAN,RBP1,SORD,TPI1,KYNU,GRHPR,AKR1A1,PTGES3,LYPLA2,PARK7,PTGR1,PHGDH,DCXR,BDH2,ALOXE3	53/518
3_Member	GO Biological Processes	GO:0005996	monosaccharide metabolic process	-16.1406	-13.5287	1,226,230,347,2023,2171,2203,2517,2539,2582,2584,2597,2805,2821,3939,5211,5223,5226,5230,5236,5315,5950,6652,7167,8789,9446,11164,26007,29925,51181,55276,130589	A1BG,ALDOA,ALDOC,APOD,ENO1,FABP5,FBP1,FUCA1,G6PD,GALE,GALK1,GAPDH,GOT1,GPI,LDHA,PFKL,PGAM1,PGD,PGK1,PGM1,PKM,RBP4,SORD,TPI1,FBP2,GSTO1,NUDT5,TKFC,GMPPB,DCXR,PGM2,GALM	32/200
3_Member	GO Biological Processes	GO:1901136	carbohydrate derivative catabolic process	-15.4468	-12.8807	1,216,226,230,960,1117,1291,1890,2023,2517,2582,2584,2597,2760,2821,3074,3939,4758,5211,5223,5230,5236,5315,5901,7167,7498,10591,23171,51071,79077,130589,342897	A1BG,ALDH1A1,ALDOA,ALDOC,CD44,CHI3L2,COL6A1,TYMP,ENO1,FUCA1,GALE,GALK1,GAPDH,GM2A,GPI,HEXB,LDHA,NEU1,PFKL,PGAM1,PGK1,PGM1,PKM,RAN,TPI1,XDH,DNPH1,GPD1L,DERA,DCTPP1,GALM,NCCRP1	32/211
3_Member	GO Biological Processes	GO:0019318	hexose metabolic process	-14.9678	-12.4228	1,226,230,347,2023,2171,2203,2517,2539,2582,2584,2597,2805,2821,3939,5211,5223,5230,5236,5315,5950,6652,7167,8789,26007,29925,51181,55276,130589	A1BG,ALDOA,ALDOC,APOD,ENO1,FABP5,FBP1,FUCA1,G6PD,GALE,GALK1,GAPDH,GOT1,GPI,LDHA,PFKL,PGAM1,PGK1,PGM1,PKM,RBP4,SORD,TPI1,FBP2,TKFC,GMPPB,DCXR,PGM2,GALM	29/177
3_Member	GO Biological Processes	GO:0046434	organophosphate catabolic process	-14.4486	-11.9238	1,226,230,336,1291,1890,2023,2582,2584,2597,2821,3939,4830,5211,5223,5230,5236,5315,5901,7167,7415,7498,9588,10591,11164,23171,27293,51071,79077,130589	A1BG,ALDOA,ALDOC,APOA2,COL6A1,TYMP,ENO1,GALE,GALK1,GAPDH,GPI,LDHA,NME1,PFKL,PGAM1,PGK1,PGM1,PKM,RAN,TPI1,VCP,XDH,PRDX6,DNPH1,NUDT5,GPD1L,SMPDL3B,DERA,DCTPP1,GALM	30/199
3_Member	GO Biological Processes	GO:0044282	small molecule catabolic process	-13.8604	-11.3643	1,128,383,642,874,1428,2023,2098,2582,2584,2752,2805,2806,2821,3939,3945,4357,4835,5211,5223,5230,5236,5315,6470,6652,6799,7167,7498,8942,10327,10840,11164,11315,26007,51071,51181,56898,80150,130589	A1BG,ADH5,ARG1,BLMH,CBR3,CRYM,ENO1,ESD,GALE,GALK1,GLUL,GOT1,GOT2,GPI,LDHA,LDHB,MPST,NQO2,PFKL,PGAM1,PGK1,PGM1,PKM,SHMT1,SORD,SULT1A2,TPI1,XDH,KYNU,AKR1A1,ALDH1L1,NUDT5,PARK7,TKFC,DERA,DCXR,BDH2,ASRGL1,GALM	39/355
3_Member	GO Biological Processes	GO:0019693	ribose phosphate metabolic process	-12.7875	-10.3182	1,159,203,226,230,353,471,498,506,523,526,1291,1503,2023,2539,2584,2597,2821,3304,3312,3939,4522,4830,5211,5223,5230,5236,5315,5901,6799,7167,7415,7498,11164,51727,84836	A1BG,ADSS2,AK1,ALDOA,ALDOC,APRT,ATIC,ATP5F1A,ATP5F1B,ATP6V1A,ATP6V1B2,COL6A1,CTPS1,ENO1,G6PD,GALK1,GAPDH,GPI,HSPA1B,HSPA8,LDHA,MTHFD1,NME1,PFKL,PGAM1,PGK1,PGM1,PKM,RAN,SULT1A2,TPI1,VCP,XDH,NUDT5,CMPK1,ABHD14B	36/329
3_Member	GO Biological Processes	GO:0009132	nucleoside diphosphate metabolic process	-12.7391	-10.2926	1,203,226,230,1291,2023,2584,2597,2821,3939,4830,5211,5223,5230,5236,5315,5901,7167,11164,51727	A1BG,AK1,ALDOA,ALDOC,COL6A1,ENO1,GALK1,GAPDH,GPI,LDHA,NME1,PFKL,PGAM1,PGK1,PGM1,PKM,RAN,TPI1,NUDT5,CMPK1	20/94
3_Member	GO Biological Processes	GO:1901292	nucleoside phosphate catabolic process	-12.7366	-10.2926	1,226,230,1291,1890,2023,2584,2597,2821,3939,4830,5211,5223,5230,5236,5315,5901,7167,7415,7498,10591,11164,51071,79077	A1BG,ALDOA,ALDOC,COL6A1,TYMP,ENO1,GALK1,GAPDH,GPI,LDHA,NME1,PFKL,PGAM1,PGK1,PGM1,PKM,RAN,TPI1,VCP,XDH,DNPH1,NUDT5,DERA,DCTPP1	24/143
3_Member	GO Biological Processes	GO:0009191	ribonucleoside diphosphate catabolic process	-12.4989	-10.0711	1,226,230,1291,2023,2584,2597,2821,3939,5211,5223,5230,5236,5315,5901,7167,11164	A1BG,ALDOA,ALDOC,COL6A1,ENO1,GALK1,GAPDH,GPI,LDHA,PFKL,PGAM1,PGK1,PGM1,PKM,RAN,TPI1,NUDT5	17/65
3_Member	GO Biological Processes	GO:0046031	ADP metabolic process	-12.4989	-10.0711	1,203,226,230,1291,2023,2584,2597,2821,3939,5211,5223,5230,5236,5315,5901,7167	A1BG,AK1,ALDOA,ALDOC,COL6A1,ENO1,GALK1,GAPDH,GPI,LDHA,PFKL,PGAM1,PGK1,PGM1,PKM,RAN,TPI1	17/65
3_Member	GO Biological Processes	GO:0009166	nucleotide catabolic process	-12.4637	-10.0467	1,226,230,1291,1890,2023,2584,2597,2821,3939,5211,5223,5230,5236,5315,5901,7167,7415,7498,10591,51071,79077	A1BG,ALDOA,ALDOC,COL6A1,TYMP,ENO1,GALK1,GAPDH,GPI,LDHA,PFKL,PGAM1,PGK1,PGM1,PKM,RAN,TPI1,VCP,XDH,DNPH1,DERA,DCTPP1	22/121
3_Member	GO Biological Processes	GO:0006096	glycolytic process	-12.459	-10.0467	1,226,230,1291,2023,2584,2597,2821,3939,5211,5223,5230,5236,5315,5901,7167	A1BG,ALDOA,ALDOC,COL6A1,ENO1,GALK1,GAPDH,GPI,LDHA,PFKL,PGAM1,PGK1,PGM1,PKM,RAN,TPI1	16/56
3_Member	GO Biological Processes	GO:0006006	glucose metabolic process	-12.4468	-10.042	1,230,347,2023,2171,2203,2539,2597,2805,2821,3939,5211,5223,5230,5236,5315,5950,6652,7167,8789,51181,55276,130589	A1BG,ALDOC,APOD,ENO1,FABP5,FBP1,G6PD,GAPDH,GOT1,GPI,LDHA,PFKL,PGAM1,PGK1,PGM1,PKM,RBP4,SORD,TPI1,FBP2,DCXR,PGM2,GALM	23/134
3_Member	GO Biological Processes	GO:0009259	ribonucleotide metabolic process	-12.3641	-9.97384	1,159,203,226,230,353,471,498,506,523,526,1291,1503,2023,2584,2597,2821,3304,3312,3939,4522,4830,5211,5223,5230,5236,5315,5901,6799,7167,7415,7498,11164,51727,84836	A1BG,ADSS2,AK1,ALDOA,ALDOC,APRT,ATIC,ATP5F1A,ATP5F1B,ATP6V1A,ATP6V1B2,COL6A1,CTPS1,ENO1,GALK1,GAPDH,GPI,HSPA1B,HSPA8,LDHA,MTHFD1,NME1,PFKL,PGAM1,PGK1,PGM1,PKM,RAN,SULT1A2,TPI1,VCP,XDH,NUDT5,CMPK1,ABHD14B	35/322
3_Member	GO Biological Processes	GO:0009134	nucleoside diphosphate catabolic process	-12.2628	-9.88096	1,226,230,1291,2023,2584,2597,2821,3939,5211,5223,5230,5236,5315,5901,7167,11164	A1BG,ALDOA,ALDOC,COL6A1,ENO1,GALK1,GAPDH,GPI,LDHA,PFKL,PGAM1,PGK1,PGM1,PKM,RAN,TPI1,NUDT5	17/67
3_Member	GO Biological Processes	GO:0009185	ribonucleoside diphosphate metabolic process	-12.2568	-9.88096	1,203,226,230,1291,2023,2584,2597,2821,3939,5211,5223,5230,5236,5315,5901,7167,11164,51727	A1BG,AK1,ALDOA,ALDOC,COL6A1,ENO1,GALK1,GAPDH,GPI,LDHA,PFKL,PGAM1,PGK1,PGM1,PKM,RAN,TPI1,NUDT5,CMPK1	19/88
3_Member	GO Biological Processes	GO:0019364	pyridine nucleotide catabolic process	-12.0688	-9.7135	1,226,230,1291,2023,2584,2597,2821,3939,5211,5223,5230,5236,5315,5901,7167	A1BG,ALDOA,ALDOC,COL6A1,ENO1,GALK1,GAPDH,GPI,LDHA,PFKL,PGAM1,PGK1,PGM1,PKM,RAN,TPI1	16/59
3_Member	GO Biological Processes	GO:0046032	ADP catabolic process	-12.0688	-9.7135	1,226,230,1291,2023,2584,2597,2821,3939,5211,5223,5230,5236,5315,5901,7167	A1BG,ALDOA,ALDOC,COL6A1,ENO1,GALK1,GAPDH,GPI,LDHA,PFKL,PGAM1,PGK1,PGM1,PKM,RAN,TPI1	16/59
3_Member	GO Biological Processes	GO:0009150	purine ribonucleotide metabolic process	-11.7966	-9.4735	1,159,203,226,230,353,471,498,506,523,526,1291,2023,2584,2597,2821,3304,3312,3939,4522,4830,5211,5223,5230,5236,5315,5901,6799,7167,7415,7498,11164,84836	A1BG,ADSS2,AK1,ALDOA,ALDOC,APRT,ATIC,ATP5F1A,ATP5F1B,ATP6V1A,ATP6V1B2,COL6A1,ENO1,GALK1,GAPDH,GPI,HSPA1B,HSPA8,LDHA,MTHFD1,NME1,PFKL,PGAM1,PGK1,PGM1,PKM,RAN,SULT1A2,TPI1,VCP,XDH,NUDT5,ABHD14B	33/301
3_Member	GO Biological Processes	GO:0009137	purine nucleoside diphosphate catabolic process	-11.7028	-9.40382	1,226,230,1291,2023,2584,2597,2821,3939,5211,5223,5230,5236,5315,5901,7167	A1BG,ALDOA,ALDOC,COL6A1,ENO1,GALK1,GAPDH,GPI,LDHA,PFKL,PGAM1,PGK1,PGM1,PKM,RAN,TPI1	16/62
3_Member	GO Biological Processes	GO:0009181	purine ribonucleoside diphosphate catabolic process	-11.7028	-9.40382	1,226,230,1291,2023,2584,2597,2821,3939,5211,5223,5230,5236,5315,5901,7167	A1BG,ALDOA,ALDOC,COL6A1,ENO1,GALK1,GAPDH,GPI,LDHA,PFKL,PGAM1,PGK1,PGM1,PKM,RAN,TPI1	16/62
3_Member	GO Biological Processes	GO:0072526	pyridine-containing compound catabolic process	-11.7028	-9.40382	1,226,230,1291,2023,2584,2597,2821,3939,5211,5223,5230,5236,5315,5901,7167	A1BG,ALDOA,ALDOC,COL6A1,ENO1,GALK1,GAPDH,GPI,LDHA,PFKL,PGAM1,PGK1,PGM1,PKM,RAN,TPI1	16/62
3_Member	GO Biological Processes	GO:0009199	ribonucleoside triphosphate metabolic process	-11.5302	-9.24844	1,203,226,230,498,506,523,526,1291,1503,2023,2584,2597,2821,3304,3312,3939,4830,5211,5223,5230,5236,5315,5901,7167,7415,11164	A1BG,AK1,ALDOA,ALDOC,ATP5F1A,ATP5F1B,ATP6V1A,ATP6V1B2,COL6A1,CTPS1,ENO1,GALK1,GAPDH,GPI,HSPA1B,HSPA8,LDHA,NME1,PFKL,PGAM1,PGK1,PGM1,PKM,RAN,TPI1,VCP,NUDT5	27/207
3_Member	GO Biological Processes	GO:0009141	nucleoside triphosphate metabolic process	-11.5243	-9.2482	1,203,226,230,498,506,523,526,1291,1503,2023,2584,2597,2821,3304,3312,3939,4830,5211,5223,5230,5236,5315,5901,7167,7415,11164,79077	A1BG,AK1,ALDOA,ALDOC,ATP5F1A,ATP5F1B,ATP6V1A,ATP6V1B2,COL6A1,CTPS1,ENO1,GALK1,GAPDH,GPI,HSPA1B,HSPA8,LDHA,NME1,PFKL,PGAM1,PGK1,PGM1,PKM,RAN,TPI1,VCP,NUDT5,DCTPP1	28/223
3_Member	GO Biological Processes	GO:0046034	ATP metabolic process	-11.5004	-9.22984	1,203,226,230,498,506,523,526,1291,2023,2584,2597,2821,3304,3312,3939,5211,5223,5230,5236,5315,5901,7167,7415,11164	A1BG,AK1,ALDOA,ALDOC,ATP5F1A,ATP5F1B,ATP6V1A,ATP6V1B2,COL6A1,ENO1,GALK1,GAPDH,GPI,HSPA1B,HSPA8,LDHA,PFKL,PGAM1,PGK1,PGM1,PKM,RAN,TPI1,VCP,NUDT5	25/177
3_Member	GO Biological Processes	GO:0006090	pyruvate metabolic process	-11.2016	-8.95762	1,226,230,1291,2023,2584,2597,2821,3939,3945,5211,5223,5230,5236,5315,5901,7167	A1BG,ALDOA,ALDOC,COL6A1,ENO1,GALK1,GAPDH,GPI,LDHA,LDHB,PFKL,PGAM1,PGK1,PGM1,PKM,RAN,TPI1	17/77
3_Member	GO Biological Processes	GO:0009135	purine nucleoside diphosphate metabolic process	-11.2016	-8.95762	1,203,226,230,1291,2023,2584,2597,2821,3939,5211,5223,5230,5236,5315,5901,7167	A1BG,AK1,ALDOA,ALDOC,COL6A1,ENO1,GALK1,GAPDH,GPI,LDHA,PFKL,PGAM1,PGK1,PGM1,PKM,RAN,TPI1	17/77
3_Member	GO Biological Processes	GO:0009179	purine ribonucleoside diphosphate metabolic process	-11.2016	-8.95762	1,203,226,230,1291,2023,2584,2597,2821,3939,5211,5223,5230,5236,5315,5901,7167	A1BG,AK1,ALDOA,ALDOC,COL6A1,ENO1,GALK1,GAPDH,GPI,LDHA,PFKL,PGAM1,PGK1,PGM1,PKM,RAN,TPI1	17/77
3_Member	GO Biological Processes	GO:0009205	purine ribonucleoside triphosphate metabolic process	-11.0939	-8.87013	1,203,226,230,498,506,523,526,1291,2023,2584,2597,2821,3304,3312,3939,4830,5211,5223,5230,5236,5315,5901,7167,7415,11164	A1BG,AK1,ALDOA,ALDOC,ATP5F1A,ATP5F1B,ATP6V1A,ATP6V1B2,COL6A1,ENO1,GALK1,GAPDH,GPI,HSPA1B,HSPA8,LDHA,NME1,PFKL,PGAM1,PGK1,PGM1,PKM,RAN,TPI1,VCP,NUDT5	26/200
3_Member	GO Biological Processes	GO:0046365	monosaccharide catabolic process	-11.0255	-8.80669	1,2023,2582,2584,2821,3939,5211,5223,5230,5236,5315,7167,11164,26007,130589	A1BG,ENO1,GALE,GALK1,GPI,LDHA,PFKL,PGAM1,PGK1,PGM1,PKM,TPI1,NUDT5,TKFC,GALM	15/58
3_Member	GO Biological Processes	GO:0009144	purine nucleoside triphosphate metabolic process	-10.7511	-8.56063	1,203,226,230,498,506,523,526,1291,2023,2584,2597,2821,3304,3312,3939,4830,5211,5223,5230,5236,5315,5901,7167,7415,11164	A1BG,AK1,ALDOA,ALDOC,ATP5F1A,ATP5F1B,ATP6V1A,ATP6V1B2,COL6A1,ENO1,GALK1,GAPDH,GPI,HSPA1B,HSPA8,LDHA,NME1,PFKL,PGAM1,PGK1,PGM1,PKM,RAN,TPI1,VCP,NUDT5	26/207
3_Member	GO Biological Processes	GO:0046364	monosaccharide biosynthetic process	-10.5708	-8.39376	1,230,2023,2203,2539,2805,2821,5223,5226,5230,5236,5950,6652,7167,8789	A1BG,ALDOC,ENO1,FBP1,G6PD,GOT1,GPI,PGAM1,PGD,PGK1,PGM1,RBP4,SORD,TPI1,FBP2	15/62
3_Member	GO Biological Processes	GO:0006195	purine nucleotide catabolic process	-10.3937	-8.23403	1,226,230,1291,2023,2584,2597,2821,3939,5211,5223,5230,5236,5315,5901,7167,7498,10591	A1BG,ALDOA,ALDOC,COL6A1,ENO1,GALK1,GAPDH,GPI,LDHA,PFKL,PGAM1,PGK1,PGM1,PKM,RAN,TPI1,XDH,DNPH1	18/98
3_Member	GO Biological Processes	GO:0006091	generation of precursor metabolites and energy	-10.3428	-8.18741	1,226,230,498,506,847,1291,1312,2023,2539,2584,2597,2673,2821,3417,3939,4190,5211,5223,5226,5230,5236,5315,5499,5834,5836,5901,6888,7086,7167,7360,10840,25796,51071,55276	A1BG,ALDOA,ALDOC,ATP5F1A,ATP5F1B,CAT,COL6A1,COMT,ENO1,G6PD,GALK1,GAPDH,GFPT1,GPI,IDH1,LDHA,MDH1,PFKL,PGAM1,PGD,PGK1,PGM1,PKM,PPP1CA,PYGB,PYGL,RAN,TALDO1,TKT,TPI1,UGP2,ALDH1L1,PGLS,DERA,PGM2	35/379
3_Member	GO Biological Processes	GO:0009154	purine ribonucleotide catabolic process	-10.0537	-7.93082	1,226,230,1291,2023,2584,2597,2821,3939,5211,5223,5230,5236,5315,5901,7167,7498	A1BG,ALDOA,ALDOC,COL6A1,ENO1,GALK1,GAPDH,GPI,LDHA,PFKL,PGAM1,PGK1,PGM1,PKM,RAN,TPI1,XDH	17/90
3_Member	GO Biological Processes	GO:0072523	purine-containing compound catabolic process	-10.0298	-7.91075	1,226,230,1291,2023,2584,2597,2821,3939,4830,5211,5223,5230,5236,5315,5901,7167,7498,10591	A1BG,ALDOA,ALDOC,COL6A1,ENO1,GALK1,GAPDH,GPI,LDHA,NME1,PFKL,PGAM1,PGK1,PGM1,PKM,RAN,TPI1,XDH,DNPH1	19/116
3_Member	GO Biological Processes	GO:0009261	ribonucleotide catabolic process	-9.51798	-7.43254	1,226,230,1291,2023,2584,2597,2821,3939,5211,5223,5230,5236,5315,5901,7167,7498	A1BG,ALDOA,ALDOC,COL6A1,ENO1,GALK1,GAPDH,GPI,LDHA,PFKL,PGAM1,PGK1,PGM1,PKM,RAN,TPI1,XDH	17/97
3_Member	GO Biological Processes	GO:0019320	hexose catabolic process	-9.32483	-7.25002	2023,2582,2584,2821,3939,5211,5223,5230,5236,5315,7167,26007,130589	ENO1,GALE,GALK1,GPI,LDHA,PFKL,PGAM1,PGK1,PGM1,PKM,TPI1,TKFC,GALM	13/53
3_Member	GO Biological Processes	GO:0016051	carbohydrate biosynthetic process	-8.65908	-6.65221	1,230,2023,2203,2539,2805,2821,5223,5226,5230,5236,5950,6652,7167,7360,8789,54187,55276	A1BG,ALDOC,ENO1,FBP1,G6PD,GOT1,GPI,PGAM1,PGD,PGK1,PGM1,RBP4,SORD,TPI1,UGP2,FBP2,NANS,PGM2	18/124
3_Member	GO Biological Processes	GO:0019319	hexose biosynthetic process	-8.60679	-6.60882	1,230,2023,2203,2805,2821,5223,5230,5236,5950,6652,7167,8789	A1BG,ALDOC,ENO1,FBP1,GOT1,GPI,PGAM1,PGK1,PGM1,RBP4,SORD,TPI1,FBP2	13/60
3_Member	GO Biological Processes	GO:0015980	energy derivation by oxidation of organic compounds	-8.00651	-6.05838	1,226,230,498,506,847,1291,1312,2023,2584,2597,2673,2821,3417,3939,4190,5211,5223,5230,5236,5315,5499,5834,5836,5901,7167,7360,55276	A1BG,ALDOA,ALDOC,ATP5F1A,ATP5F1B,CAT,COL6A1,COMT,ENO1,GALK1,GAPDH,GFPT1,GPI,IDH1,LDHA,MDH1,PFKL,PGAM1,PGK1,PGM1,PKM,PPP1CA,PYGB,PYGL,RAN,TPI1,UGP2,PGM2	28/316
3_Member	GO Biological Processes	GO:0006094	gluconeogenesis	-7.841	-5.91581	1,230,2023,2203,2805,2821,5223,5230,5236,5950,7167,8789	A1BG,ALDOC,ENO1,FBP1,GOT1,GPI,PGAM1,PGK1,PGM1,RBP4,TPI1,FBP2	12/57
3_Member	GO Biological Processes	GO:0034655	nucleobase-containing compound catabolic process	-7.70122	-5.80483	1,226,230,1291,1890,2023,2107,2584,2597,2821,3304,3939,4830,5211,5223,5230,5236,5315,5518,5901,6037,6050,7167,7415,7498,8635,10591,11164,51071,79077	A1BG,ALDOA,ALDOC,COL6A1,TYMP,ENO1,ETF1,GALK1,GAPDH,GPI,HSPA1B,LDHA,NME1,PFKL,PGAM1,PGK1,PGM1,PKM,PPP2R1A,RAN,RNASE3,RNH1,TPI1,VCP,XDH,RNASET2,DNPH1,NUDT5,DERA,DCTPP1	30/368
3_Member	GO Biological Processes	GO:0061615	glycolytic process through fructose-6-phosphate	-7.10646	-5.2542	2023,2584,2821,5211,5223,5230,5315,7167	ENO1,GALK1,GPI,PFKL,PGAM1,PGK1,PKM,TPI1	8/24
3_Member	GO Biological Processes	GO:0061620	glycolytic process through glucose-6-phosphate	-7.10646	-5.2542	2023,2584,2821,5211,5223,5230,5315,7167	ENO1,GALK1,GPI,PFKL,PGAM1,PGK1,PKM,TPI1	8/24
3_Member	GO Biological Processes	GO:0009060	aerobic respiration	-7.04732	-5.19923	1,226,230,498,506,847,1291,2023,2584,2597,2821,3417,3939,4190,5211,5223,5230,5236,5315,5901,7167	A1BG,ALDOA,ALDOC,ATP5F1A,ATP5F1B,CAT,COL6A1,ENO1,GALK1,GAPDH,GPI,IDH1,LDHA,MDH1,PFKL,PGAM1,PGK1,PGM1,PKM,RAN,TPI1	21/210
3_Member	GO Biological Processes	GO:0006007	glucose catabolic process	-6.26355	-4.47892	2023,2821,3939,5211,5223,5230,5315,7167	ENO1,GPI,LDHA,PFKL,PGAM1,PGK1,PKM,TPI1	8/30
3_Member	GO Biological Processes	GO:0045333	cellular respiration	-6.13643	-4.36265	1,226,230,498,506,847,1291,2023,2584,2597,2821,3417,3939,4190,5211,5223,5230,5236,5315,5901,7167	A1BG,ALDOA,ALDOC,ATP5F1A,ATP5F1B,CAT,COL6A1,ENO1,GALK1,GAPDH,GPI,IDH1,LDHA,MDH1,PFKL,PGAM1,PGK1,PGM1,PKM,RAN,TPI1	21/238
3_Member	GO Biological Processes	GO:0061621	canonical glycolysis	-6.12511	-4.35482	2023,2821,5211,5223,5230,5315,7167	ENO1,GPI,PFKL,PGAM1,PGK1,PKM,TPI1	7/22
3_Member	GO Biological Processes	GO:0061718	glucose catabolic process to pyruvate	-6.12511	-4.35482	2023,2821,5211,5223,5230,5315,7167	ENO1,GPI,PFKL,PGAM1,PGK1,PKM,TPI1	7/22
4_Summary	GO Biological Processes	GO:0006959	humoral immune response	-22.6178	-19.7048	567,718,720,735,966,1191,1511,1667,1755,2147,2243,2244,2597,2821,3075,3078,3273,3493,3494,3500,3501,3502,3503,3507,3512,3827,3848,3958,4057,4069,4589,5266,5657,5699,6037,6038,6156,6223,6278,6280,6590,7018,28912,84659,117159,128,131,210,306,445,644,824,836,929,999,1291,2633,2810,2876,2950,3240,3934,4025,4318,4353,5320,5595,5836,5861,6197,6279,6767,7001,7431,7534,7879,27250,29108,51752,57402,90070,…	B2M,C3,C4A,C9,CD59,CLU,CTSG,DEFA1,DMBT1,F2,FGA,FGB,GAPDH,GPI,CFH,CFHR1,HRG,IGHA1,IGHA2,IGHG1,IGHG2,IGHG3,IGHG4,IGHM,JCHAIN,KNG1,KRT1,LGALS3,LTF,LYZ,MUC7,PI3,PRTN3,PSMB10,RNASE3,RNASE4,RPL30,RPS19,S100A7,S100A9,SLPI,TF,IGKV3-20,RNASE7,DCD,ADH5,ADH7,ALAD,ANXA3,ASS1,BLVRA,CAPN2,CASP3,CD14,CDH1,COL6A1,GBP1,SFN,GPX1,GSTP1,HP,LCN2,LPO,MMP9,MPO,PLA2G2A,MAPK3,PYGL,RAB1A,RPS6KA3,S100A8,ST13,PRDX2,VIM,YWHA…	88/-
4_Member	GO Biological Processes	GO:0006959	humoral immune response	-22.6178	-19.7048	567,718,720,735,966,1191,1511,1667,1755,2147,2243,2244,2597,2821,3075,3078,3273,3493,3494,3500,3501,3502,3503,3507,3512,3827,3848,3958,4057,4069,4589,5266,5657,5699,6037,6038,6156,6223,6278,6280,6590,7018,28912,84659,117159	B2M,C3,C4A,C9,CD59,CLU,CTSG,DEFA1,DMBT1,F2,FGA,FGB,GAPDH,GPI,CFH,CFHR1,HRG,IGHA1,IGHA2,IGHG1,IGHG2,IGHG3,IGHG4,IGHM,JCHAIN,KNG1,KRT1,LGALS3,LTF,LYZ,MUC7,PI3,PRTN3,PSMB10,RNASE3,RNASE4,RPL30,RPS19,S100A7,S100A9,SLPI,TF,IGKV3-20,RNASE7,DCD	45/279
4_Member	GO Biological Processes	GO:0019730	antimicrobial humoral response	-21.0494	-18.2429	567,1511,1667,1755,2147,2243,2244,2597,3273,3493,3494,3500,3501,3502,3503,3507,3512,3827,3958,4057,4069,4589,5266,5657,6037,6038,6156,6223,6278,6280,6590,7018,28912,84659,117159	B2M,CTSG,DEFA1,DMBT1,F2,FGA,FGB,GAPDH,HRG,IGHA1,IGHA2,IGHG1,IGHG2,IGHG3,IGHG4,IGHM,JCHAIN,KNG1,LGALS3,LTF,LYZ,MUC7,PI3,PRTN3,RNASE3,RNASE4,RPL30,RPS19,S100A7,S100A9,SLPI,TF,IGKV3-20,RNASE7,DCD	35/173
4_Member	GO Biological Processes	GO:0009617	response to bacterium	-18.7729	-16.0026	128,131,210,306,445,567,644,718,824,836,929,999,1291,1511,1667,1755,2147,2243,2244,2633,2810,2876,2950,3240,3493,3494,3500,3501,3502,3503,3507,3512,3934,4025,4057,4069,4318,4353,5266,5320,5595,5836,5861,6037,6038,6156,6197,6223,6278,6279,6280,6590,6767,7001,7018,7431,7534,7879,27250,28912,29108,51752,57402,84659,90070,116844,117159	ADH5,ADH7,ALAD,ANXA3,ASS1,B2M,BLVRA,C3,CAPN2,CASP3,CD14,CDH1,COL6A1,CTSG,DEFA1,DMBT1,F2,FGA,FGB,GBP1,SFN,GPX1,GSTP1,HP,IGHA1,IGHA2,IGHG1,IGHG2,IGHG3,IGHG4,IGHM,JCHAIN,LCN2,LPO,LTF,LYZ,MMP9,MPO,PI3,PLA2G2A,MAPK3,PYGL,RAB1A,RNASE3,RNASE4,RPL30,RPS6KA3,RPS19,S100A7,S100A8,S100A9,SLPI,ST13,PRDX2,TF,VIM,YWHAZ,RAB7A,PDCD4,IGKV3-20,PYCARD,ERAP1,S100A14,RNASE7,LACRT,LRG1,DCD	67/744
4_Member	GO Biological Processes	GO:0019731	antibacterial humoral response	-17.5962	-14.8752	567,1511,1667,1755,2243,2244,3493,3494,3500,3501,3502,3503,3507,3512,4057,5266,6037,6038,6590,7018,28912,84659	B2M,CTSG,DEFA1,DMBT1,FGA,FGB,IGHA1,IGHA2,IGHG1,IGHG2,IGHG3,IGHG4,IGHM,JCHAIN,LTF,PI3,RNASE3,RNASE4,SLPI,TF,IGKV3-20,RNASE7	22/72
4_Member	GO Biological Processes	GO:0042742	defense response to bacterium	-16.6273	-13.9642	306,567,1511,1667,1755,2147,2243,2244,2633,2810,3240,3493,3494,3500,3501,3502,3503,3507,3512,3934,4025,4057,4069,4353,5266,5320,5861,6037,6038,6156,6223,6279,6280,6590,7018,7534,28912,29108,57402,84659,90070,117159	ANXA3,B2M,CTSG,DEFA1,DMBT1,F2,FGA,FGB,GBP1,SFN,HP,IGHA1,IGHA2,IGHG1,IGHG2,IGHG3,IGHG4,IGHM,JCHAIN,LCN2,LPO,LTF,LYZ,MPO,PI3,PLA2G2A,RAB1A,RNASE3,RNASE4,RPL30,RPS19,S100A8,S100A9,SLPI,TF,YWHAZ,IGKV3-20,PYCARD,S100A14,RNASE7,LACRT,DCD	42/342
4_Member	GO Biological Processes	GO:0001906	cell killing	-12.76	-10.2994	567,718,720,735,1511,1667,2147,2597,2633,2810,3078,3273,3500,3827,3958,4057,4069,4589,5052,5320,6156,6223,7264,10383,11151,84659,117159,203068	B2M,C3,C4A,C9,CTSG,DEFA1,F2,GAPDH,GBP1,SFN,CFHR1,HRG,IGHG1,KNG1,LGALS3,LTF,LYZ,MUC7,PRDX1,PLA2G2A,RPL30,RPS19,GFUS,TUBB4B,CORO1A,RNASE7,DCD,TUBB	28/199
4_Member	GO Biological Processes	GO:0031640	killing of cells of another organism	-10.7666	-8.5715	718,720,735,1511,1667,2147,2597,2633,2810,3078,3273,3827,3958,4057,4069,4589,5320,6156,6223,84659,117159	C3,C4A,C9,CTSG,DEFA1,F2,GAPDH,GBP1,SFN,CFHR1,HRG,KNG1,LGALS3,LTF,LYZ,MUC7,PLA2G2A,RPL30,RPS19,RNASE7,DCD	21/132
4_Member	GO Biological Processes	GO:0141061	disruption of cell in another organism	-10.7666	-8.5715	718,720,735,1511,1667,2147,2597,2633,2810,3078,3273,3827,3958,4057,4069,4589,5320,6156,6223,84659,117159	C3,C4A,C9,CTSG,DEFA1,F2,GAPDH,GBP1,SFN,CFHR1,HRG,KNG1,LGALS3,LTF,LYZ,MUC7,PLA2G2A,RPL30,RPS19,RNASE7,DCD	21/132
4_Member	GO Biological Processes	GO:0141060	disruption of anatomical structure in another organism	-10.5125	-8.34431	718,720,735,1511,1667,2147,2597,2633,2810,3078,3273,3827,3958,4057,4069,4589,5320,6156,6223,84659,117159	C3,C4A,C9,CTSG,DEFA1,F2,GAPDH,GBP1,SFN,CFHR1,HRG,KNG1,LGALS3,LTF,LYZ,MUC7,PLA2G2A,RPL30,RPS19,RNASE7,DCD	21/136
4_Member	GO Biological Processes	GO:0061844	antimicrobial humoral immune response mediated by antimicrobial peptide	-7.67254	-5.78306	567,1667,1755,2147,2597,3273,3827,3958,4057,4589,6037,6156,6223,6278,6280,84659,117159	B2M,DEFA1,DMBT1,F2,GAPDH,HRG,KNG1,LGALS3,LTF,MUC7,RNASE3,RPL30,RPS19,S100A7,S100A9,RNASE7,DCD	17/127
4_Member	GO Biological Processes	GO:0051702	biological process involved in interaction with symbiont	-7.63012	-5.74293	1511,1667,2147,2597,2876,3078,3273,4057,5340,117159	CTSG,DEFA1,F2,GAPDH,GPX1,CFHR1,HRG,LTF,PLG,DCD	10/38
4_Member	GO Biological Processes	GO:0050829	defense response to Gram-negative bacterium	-6.30681	-4.51333	567,1511,1667,1755,2147,3507,4057,4069,6037,6156,6223,29108,84659,117159	B2M,CTSG,DEFA1,DMBT1,F2,IGHM,LTF,LYZ,RNASE3,RPL30,RPS19,PYCARD,RNASE7,DCD	14/107
4_Member	GO Biological Processes	GO:0051873	killing by host of symbiont cells	-6.02826	-4.26827	1511,1667,2147,2597,3078,3273,4057,117159	CTSG,DEFA1,F2,GAPDH,CFHR1,HRG,LTF,DCD	8/32
4_Member	GO Biological Processes	GO:0050832	defense response to fungus	-5.50907	-3.80323	1511,1667,2597,3273,4057,4353,6279,6280,84659,117159	CTSG,DEFA1,GAPDH,HRG,LTF,MPO,S100A8,S100A9,RNASE7,DCD	10/62
4_Member	GO Biological Processes	GO:0009620	response to fungus	-4.85494	-3.22703	1511,1667,2597,3273,4057,4353,6279,6280,84659,117159	CTSG,DEFA1,GAPDH,HRG,LTF,MPO,S100A8,S100A9,RNASE7,DCD	10/73
4_Member	GO Biological Processes	GO:0050830	defense response to Gram-positive bacterium	-3.89143	-2.4134	567,1511,1667,1755,4057,4069,5320,6037,6038,29108,84659,117159	B2M,CTSG,DEFA1,DMBT1,LTF,LYZ,PLA2G2A,RNASE3,RNASE4,PYCARD,RNASE7,DCD	12/132
5_Summary	GO Biological Processes	GO:0044283	small molecule biosynthetic process	-17.5767	-14.8709	1,216,220,230,242,335,353,427,445,873,2023,2203,2224,2346,2539,2752,2805,2806,2821,2950,3612,4048,4282,4353,4507,4522,5092,5223,5226,5230,5236,5360,5406,5947,5950,6470,6652,6697,7167,7360,8566,8789,8942,10591,10728,11315,26227,29108,54187,55276,58478,59344	A1BG,ALDH1A1,ALDH1A3,ALDOC,ALOX12B,APOA1,APRT,ASAH1,ASS1,CBR1,ENO1,FBP1,FDPS,FOLH1,G6PD,GLUL,GOT1,GOT2,GPI,GSTP1,IMPA1,LTA4H,MIF,MPO,MTAP,MTHFD1,PCBD1,PGAM1,PGD,PGK1,PGM1,PLTP,PNLIP,RBP1,RBP4,SHMT1,SORD,SPR,TPI1,UGP2,PDXK,FBP2,KYNU,DNPH1,PTGES3,PARK7,PHGDH,PYCARD,NANS,PGM2,ENOPH1,ALOXE3	52/-
5_Member	GO Biological Processes	GO:0044283	small molecule biosynthetic process	-17.5767	-14.8709	1,216,220,230,242,335,353,427,445,873,2023,2203,2224,2346,2539,2752,2805,2806,2821,2950,3612,4048,4282,4353,4507,4522,5092,5223,5226,5230,5236,5360,5406,5947,5950,6470,6652,6697,7167,7360,8566,8789,8942,10591,10728,11315,26227,29108,54187,55276,58478,59344	A1BG,ALDH1A1,ALDH1A3,ALDOC,ALOX12B,APOA1,APRT,ASAH1,ASS1,CBR1,ENO1,FBP1,FDPS,FOLH1,G6PD,GLUL,GOT1,GOT2,GPI,GSTP1,IMPA1,LTA4H,MIF,MPO,MTAP,MTHFD1,PCBD1,PGAM1,PGD,PGK1,PGM1,PLTP,PNLIP,RBP1,RBP4,SHMT1,SORD,SPR,TPI1,UGP2,PDXK,FBP2,KYNU,DNPH1,PTGES3,PARK7,PHGDH,PYCARD,NANS,PGM2,ENOPH1,ALOXE3	52/492
5_Member	GO Biological Processes	GO:0046394	carboxylic acid biosynthetic process	-9.17937	-7.1284	1,216,220,242,445,873,2346,2752,2805,2806,2950,4048,4282,4507,4522,5092,5406,5947,6470,7360,8942,10728,11315,26227,29108,54187,58478,59344	A1BG,ALDH1A1,ALDH1A3,ALOX12B,ASS1,CBR1,FOLH1,GLUL,GOT1,GOT2,GSTP1,LTA4H,MIF,MTAP,MTHFD1,PCBD1,PNLIP,RBP1,SHMT1,UGP2,KYNU,PTGES3,PARK7,PHGDH,PYCARD,NANS,ENOPH1,ALOXE3	28/280
5_Member	GO Biological Processes	GO:0016053	organic acid biosynthetic process	-9.07389	-7.03438	1,216,220,242,445,873,2346,2752,2805,2806,2950,4048,4282,4507,4522,5092,5406,5947,6470,7360,8942,10728,11315,26227,29108,54187,58478,59344	A1BG,ALDH1A1,ALDH1A3,ALOX12B,ASS1,CBR1,FOLH1,GLUL,GOT1,GOT2,GSTP1,LTA4H,MIF,MTAP,MTHFD1,PCBD1,PNLIP,RBP1,SHMT1,UGP2,KYNU,PTGES3,PARK7,PHGDH,PYCARD,NANS,ENOPH1,ALOXE3	28/283
5_Member	GO Biological Processes	GO:0072330	monocarboxylic acid biosynthetic process	-2.22315	-1.05535	1,220,242,873,2950,4282,5406,5947,10728,11315,59344	A1BG,ALDH1A3,ALOX12B,CBR1,GSTP1,MIF,PNLIP,RBP1,PTGES3,PARK7,ALOXE3	11/180
6_Summary	GO Biological Processes	GO:0006081	aldehyde metabolic process	-16.6406	-13.9642	1,128,216,218,220,223,501,1645,2098,2739,3417,5950,6888,7086,7167,8566,8574,9380,10327,11315,26007,873,874,1646,4835,8942,5110	A1BG,ADH5,ALDH1A1,ALDH3A1,ALDH1A3,ALDH9A1,ALDH7A1,AKR1C1,ESD,GLO1,IDH1,RBP4,TALDO1,TKT,TPI1,PDXK,AKR7A2,GRHPR,AKR1A1,PARK7,TKFC,CBR1,CBR3,AKR1C2,NQO2,KYNU,PCMT1	27/-
6_Member	GO Biological Processes	GO:0006081	aldehyde metabolic process	-16.6406	-13.9642	1,128,216,218,220,223,501,1645,2098,2739,3417,5950,6888,7086,7167,8566,8574,9380,10327,11315,26007	A1BG,ADH5,ALDH1A1,ALDH3A1,ALDH1A3,ALDH9A1,ALDH7A1,AKR1C1,ESD,GLO1,IDH1,RBP4,TALDO1,TKT,TPI1,PDXK,AKR7A2,GRHPR,AKR1A1,PARK7,TKFC	21/70
6_Member	GO Biological Processes	GO:0110095	cellular detoxification of aldehyde	-6.20756	-4.4285	1,128,216,2098,10327,11315	A1BG,ADH5,ALDH1A1,ESD,AKR1A1,PARK7	6/14
6_Member	GO Biological Processes	GO:0042180	ketone metabolic process	-5.52975	-3.81789	1,873,874,1645,1646,2739,4835,7167,8574,8942,10327,11315	A1BG,CBR1,CBR3,AKR1C1,AKR1C2,GLO1,NQO2,TPI1,AKR7A2,KYNU,AKR1A1,PARK7	12/91
6_Member	GO Biological Processes	GO:0110096	cellular response to aldehyde	-4.8869	-3.25513	1,128,216,2098,10327,11315	A1BG,ADH5,ALDH1A1,ESD,AKR1A1,PARK7	6/22
6_Member	GO Biological Processes	GO:0009438	methylglyoxal metabolic process	-4.8868	-3.25513	1,2739,7167,11315	A1BG,GLO1,TPI1,PARK7	4/7
6_Member	GO Biological Processes	GO:0046185	aldehyde catabolic process	-4.62056	-3.02053	1,128,2098,10327,11315	A1BG,ADH5,ESD,AKR1A1,PARK7	5/15
6_Member	GO Biological Processes	GO:0046294	formaldehyde catabolic process	-4.20877	-2.683	1,128,2098	A1BG,ADH5,ESD	3/4
6_Member	GO Biological Processes	GO:0042182	ketone catabolic process	-4.19242	-2.67059	1,874,4835,8942,11315	A1BG,CBR3,NQO2,KYNU,PARK7	5/18
6_Member	GO Biological Processes	GO:0046292	formaldehyde metabolic process	-3.81904	-2.35923	1,128,2098	A1BG,ADH5,ESD	3/5
6_Member	GO Biological Processes	GO:0030091	protein repair	-3.09543	-1.76604	1,5110,11315	A1BG,PCMT1,PARK7	3/8
7_Summary	GO Biological Processes	GO:0030855	epithelial cell differentiation	-16.4166	-13.7798	230,301,310,427,836,873,998,1041,1200,1291,1475,1508,1645,1646,1755,1832,2810,2876,2938,3848,3851,3854,3857,3858,3860,3861,3866,3880,3958,4014,4048,4478,5230,5317,5357,5660,6278,6699,6706,6707,7051,7430,7431,8407,8826,8842,9317,9368,10551,10591,10890,23581,51350,54472,56898,196374,203068,284217,374454,242,1382,1474,1823,2171,3488,5351,9333,51599,51806,59344,388533,448834,100129271,1277,3728,5266,…	ALDOC,ANXA1,ANXA7,ASAH1,CASP3,CBR1,CDC42,CDSN,TPP1,COL6A1,CSTA,CTSB,AKR1C1,AKR1C2,DMBT1,DSP,SFN,GPX1,GSTA1,KRT1,KRT4,KRT6B,KRT9,KRT10,KRT13,KRT14,KRT15,KRT19,LGALS3,LORICRIN,LTA4H,MSN,PGK1,PKP1,PLS1,PSAP,S100A7,SPRR1B,SPRR2G,SPRR3,TGM1,EZR,VIM,TAGLN2,IQGAP1,PROM1,PTER,NHERF1,AGR2,DNPH1,RAB10,CASP14,KRT76,TOLLIP,BDH2,KRT78,TUBB,LAMA1,KRT77,ALOX12B,CRABP2,CST6,DSC1,FABP5,IGFBP5,PLOD1,TGM5,LSR,CALML…	77/-
7_Member	GO Biological Processes	GO:0030855	epithelial cell differentiation	-16.4166	-13.7798	230,301,310,427,836,873,998,1041,1200,1291,1475,1508,1645,1646,1755,1832,2810,2876,2938,3848,3851,3854,3857,3858,3860,3861,3866,3880,3958,4014,4048,4478,5230,5317,5357,5660,6278,6699,6706,6707,7051,7430,7431,8407,8826,8842,9317,9368,10551,10591,10890,23581,51350,54472,56898,196374,203068,284217,374454	ALDOC,ANXA1,ANXA7,ASAH1,CASP3,CBR1,CDC42,CDSN,TPP1,COL6A1,CSTA,CTSB,AKR1C1,AKR1C2,DMBT1,DSP,SFN,GPX1,GSTA1,KRT1,KRT4,KRT6B,KRT9,KRT10,KRT13,KRT14,KRT15,KRT19,LGALS3,LORICRIN,LTA4H,MSN,PGK1,PKP1,PLS1,PSAP,S100A7,SPRR1B,SPRR2G,SPRR3,TGM1,EZR,VIM,TAGLN2,IQGAP1,PROM1,PTER,NHERF1,AGR2,DNPH1,RAB10,CASP14,KRT76,TOLLIP,BDH2,KRT78,TUBB,LAMA1,KRT77	59/660
7_Member	GO Biological Processes	GO:0008544	epidermis development	-15.7365	-13.1481	242,301,427,836,1041,1291,1382,1474,1475,1823,1832,2171,2810,3488,3848,3851,3854,3857,3858,3861,3866,4014,5351,5357,6278,6699,6706,6707,7051,9333,9368,23581,51350,51599,51806,59344,196374,374454,388533,448834,100129271	ALOX12B,ANXA1,ASAH1,CASP3,CDSN,COL6A1,CRABP2,CST6,CSTA,DSC1,DSP,FABP5,SFN,IGFBP5,KRT1,KRT4,KRT6B,KRT9,KRT10,KRT14,KRT15,LORICRIN,PLOD1,PLS1,S100A7,SPRR1B,SPRR2G,SPRR3,TGM1,TGM5,NHERF1,CASP14,KRT76,LSR,CALML5,ALOXE3,KRT78,KRT77,KRTDAP,KPRP,KPLCE	41/345
7_Member	GO Biological Processes	GO:0043588	skin development	-11.697	-9.40382	242,301,427,836,1041,1277,1291,1475,1823,1832,2810,3488,3728,3848,3851,3854,3857,3858,3861,4014,6278,6699,6706,6707,7051,23581,51350,51599,59344,196374,374454,448834	ALOX12B,ANXA1,ASAH1,CASP3,CDSN,COL1A1,COL6A1,CSTA,DSC1,DSP,SFN,IGFBP5,JUP,KRT1,KRT4,KRT6B,KRT9,KRT10,KRT14,LORICRIN,S100A7,SPRR1B,SPRR2G,SPRR3,TGM1,CASP14,KRT76,LSR,ALOXE3,KRT78,KRT77,KPRP	32/286
7_Member	GO Biological Processes	GO:0018149	peptide cross-linking	-11.1517	-8.92304	301,1475,1832,3848,3858,4014,5266,6699,7051,7052	ANXA1,CSTA,DSP,KRT1,KRT10,LORICRIN,PI3,SPRR1B,TGM1,TGM2	10/19
7_Member	GO Biological Processes	GO:0030216	keratinocyte differentiation	-10.8874	-8.68298	301,427,836,1041,1475,1832,2810,3848,3851,3854,3858,3861,4014,6278,6699,6706,6707,7051,23581,51350,196374,374454	ANXA1,ASAH1,CASP3,CDSN,CSTA,DSP,SFN,KRT1,KRT4,KRT6B,KRT10,KRT14,LORICRIN,S100A7,SPRR1B,SPRR2G,SPRR3,TGM1,CASP14,KRT76,KRT78,KRT77	22/144
7_Member	GO Biological Processes	GO:0045109	intermediate filament organization	-9.3129	-7.24158	1832,3848,3851,3854,3857,3858,3860,3861,3866,3880,5317,7431,51350,196374,374454	DSP,KRT1,KRT4,KRT6B,KRT9,KRT10,KRT13,KRT14,KRT15,KRT19,PKP1,VIM,KRT76,KRT78,KRT77	15/75
7_Member	GO Biological Processes	GO:0009913	epidermal cell differentiation	-9.12269	-7.07831	301,427,836,1041,1475,1832,2810,3848,3851,3854,3858,3861,4014,5357,6278,6699,6706,6707,7051,9368,23581,51350,196374,374454	ANXA1,ASAH1,CASP3,CDSN,CSTA,DSP,SFN,KRT1,KRT4,KRT6B,KRT10,KRT14,LORICRIN,PLS1,S100A7,SPRR1B,SPRR2G,SPRR3,TGM1,NHERF1,CASP14,KRT76,KRT78,KRT77	24/210
7_Member	GO Biological Processes	GO:0045104	intermediate filament cytoskeleton organization	-7.82977	-5.90951	1832,3848,3851,3854,3857,3858,3860,3861,3866,3880,5317,7431,51350,196374,374454	DSP,KRT1,KRT4,KRT6B,KRT9,KRT10,KRT13,KRT14,KRT15,KRT19,PKP1,VIM,KRT76,KRT78,KRT77	15/95
7_Member	GO Biological Processes	GO:0045103	intermediate filament-based process	-7.76606	-5.8531	1832,3848,3851,3854,3857,3858,3860,3861,3866,3880,5317,7431,51350,196374,374454	DSP,KRT1,KRT4,KRT6B,KRT9,KRT10,KRT13,KRT14,KRT15,KRT19,PKP1,VIM,KRT76,KRT78,KRT77	15/96
7_Member	GO Biological Processes	GO:0031424	keratinization	-6.95578	-5.11388	2810,3848,3851,3854,4014,6699,6706,6707,7051,23581,51350,196374,374454	SFN,KRT1,KRT4,KRT6B,LORICRIN,SPRR1B,SPRR2G,SPRR3,TGM1,CASP14,KRT76,KRT78,KRT77	13/81
8_Summary	GO Biological Processes	GO:0030162	regulation of proteolysis	-16.3428	-13.7186	1,210,302,1072,1191,1471,1472,1475,1476,1522,1893,1992,2023,2147,2597,2734,2876,2934,3093,3304,3326,3827,4627,5595,5700,5701,5702,5704,5706,5720,5721,5887,6135,6281,6317,6318,7018,7076,7415,7448,7514,8078,10399,11315,344558,183,347,408,1410,1622,2243,2810,3339,3488,3692,4282,5478,5611,6050,6188,6422,6470,7532,9961,27250,29108,89777,116496	A1BG,ALAD,ANXA2,CFL1,CLU,CST3,CST4,CSTA,CSTB,CTSZ,ECM1,SERPINB1,ENO1,F2,GAPDH,GLG1,GPX1,GSN,UBE2K,HSPA1B,HSP90AB1,KNG1,MYH9,MAPK3,PSMC1,PSMC2,PSMC3,PSMC4,PSMC6,PSME1,PSME2,RAD23B,RPL11,S100A10,SERPINB3,SERPINB4,TF,TIMP1,VCP,VTN,XPO1,USP5,RACK1,PARK7,SH3RF3,AGT,APOD,ARRB1,CRYAB,DBI,FGA,SFN,HSPG2,IGFBP5,EIF6,MIF,PPIA,DNAJC3,RNH1,RPS3,SFRP1,SHMT1,YWHAG,MVP,PDCD4,PYCARD,SERPINB12,NIBAN1	68/-
8_Member	GO Biological Processes	GO:0030162	regulation of proteolysis	-16.3428	-13.7186	1,210,302,1072,1191,1471,1472,1475,1476,1522,1893,1992,2023,2147,2597,2734,2876,2934,3093,3304,3326,3827,4627,5595,5700,5701,5702,5704,5706,5720,5721,5887,6135,6281,6317,6318,7018,7076,7415,7448,7514,8078,10399,11315,344558	A1BG,ALAD,ANXA2,CFL1,CLU,CST3,CST4,CSTA,CSTB,CTSZ,ECM1,SERPINB1,ENO1,F2,GAPDH,GLG1,GPX1,GSN,UBE2K,HSPA1B,HSP90AB1,KNG1,MYH9,MAPK3,PSMC1,PSMC2,PSMC3,PSMC4,PSMC6,PSME1,PSME2,RAD23B,RPL11,S100A10,SERPINB3,SERPINB4,TF,TIMP1,VCP,VTN,XPO1,USP5,RACK1,PARK7,SH3RF3	45/399
8_Member	GO Biological Processes	GO:0051248	negative regulation of protein metabolic process	-10.572	-8.39376	1,183,210,302,347,408,1191,1410,1471,1472,1475,1476,1522,1622,1893,1992,2147,2243,2597,2734,2810,3304,3326,3339,3488,3692,3827,4282,5478,5595,5611,6050,6135,6188,6317,6318,6422,6470,7076,7448,7532,8078,9961,10399,11315,27250,29108,89777,116496	A1BG,AGT,ALAD,ANXA2,APOD,ARRB1,CLU,CRYAB,CST3,CST4,CSTA,CSTB,CTSZ,DBI,ECM1,SERPINB1,F2,FGA,GAPDH,GLG1,SFN,HSPA1B,HSP90AB1,HSPG2,IGFBP5,EIF6,KNG1,MIF,PPIA,MAPK3,DNAJC3,RNH1,RPL11,RPS3,SERPINB3,SERPINB4,SFRP1,SHMT1,TIMP1,VTN,YWHAG,USP5,MVP,RACK1,PARK7,PDCD4,PYCARD,SERPINB12,NIBAN1	49/667
8_Member	GO Biological Processes	GO:0045861	negative regulation of proteolysis	-10.4697	-8.30576	1,210,1471,1472,1475,1476,1522,1893,1992,2147,2597,2734,3326,3827,5595,6135,6317,6318,7076,7448,8078,11315	A1BG,ALAD,CST3,CST4,CSTA,CSTB,CTSZ,ECM1,SERPINB1,F2,GAPDH,GLG1,HSP90AB1,KNG1,MAPK3,RPL11,SERPINB3,SERPINB4,TIMP1,VTN,USP5,PARK7	22/151
9_Summary	GO Biological Processes	GO:0097435	supramolecular fiber organization	-15.8286	-13.2285	58,226,389,408,567,822,832,998,1041,1072,1471,1832,2280,2934,3326,3837,3848,3851,3854,3857,3858,3860,3861,3866,3880,3936,4082,5317,5357,5358,5756,7114,7168,7430,7431,8407,8826,9124,9948,10094,10095,10096,10097,10109,10487,11034,11151,23075,51350,57175,85477,196374,374454,60,81,301,829,830,2017,4627,5216,5217,5901,6386,9368,10015,10611,54961,79784,345651,653781,4637,23171,335,1191,1410,2876,3304,3…	ACTA1,ALDOA,RHOC,ARRB1,B2M,CAPG,CAPZB,CDC42,CDSN,CFL1,CST3,DSP,FKBP1A,GSN,HSP90AB1,KPNB1,KRT1,KRT4,KRT6B,KRT9,KRT10,KRT13,KRT14,KRT15,KRT19,LCP1,MARCKS,PKP1,PLS1,PLS3,TWF1,TMSB4X,TPM1,EZR,VIM,TAGLN2,IQGAP1,PDLIM1,WDR1,ARPC3,ARPC1B,ACTR3,ACTR2,ARPC2,CAP1,DSTN,CORO1A,SWAP70,KRT76,CORO1B,SCIN,KRT78,KRT77,ACTB,ACTN4,ANXA1,CAPZA1,CAPZA2,CTTN,MYH9,PFN1,PFN2,RAN,SDCBP,NHERF1,PDCD6IP,PDLIM5,SSH3,MYH14,AC…	134/-
9_Member	GO Biological Processes	GO:0097435	supramolecular fiber organization	-15.8286	-13.2285	58,226,389,408,567,822,832,998,1041,1072,1471,1832,2280,2934,3326,3837,3848,3851,3854,3857,3858,3860,3861,3866,3880,3936,4082,5317,5357,5358,5756,7114,7168,7430,7431,8407,8826,9124,9948,10094,10095,10096,10097,10109,10487,11034,11151,23075,51350,57175,85477,196374,374454	ACTA1,ALDOA,RHOC,ARRB1,B2M,CAPG,CAPZB,CDC42,CDSN,CFL1,CST3,DSP,FKBP1A,GSN,HSP90AB1,KPNB1,KRT1,KRT4,KRT6B,KRT9,KRT10,KRT13,KRT14,KRT15,KRT19,LCP1,MARCKS,PKP1,PLS1,PLS3,TWF1,TMSB4X,TPM1,EZR,VIM,TAGLN2,IQGAP1,PDLIM1,WDR1,ARPC3,ARPC1B,ACTR3,ACTR2,ARPC2,CAP1,DSTN,CORO1A,SWAP70,KRT76,CORO1B,SCIN,KRT78,KRT77	53/560
9_Member	GO Biological Processes	GO:0030036	actin cytoskeleton organization	-15.0153	-12.4599	58,60,81,226,301,389,408,822,829,830,832,998,1072,2017,2934,3880,3936,4082,4627,5216,5217,5357,5358,5756,5901,6386,7114,7168,7430,8407,8826,9124,9368,9948,10015,10094,10095,10096,10097,10109,10487,10611,11034,11151,23075,54961,57175,79784,85477,345651,653781	ACTA1,ACTB,ACTN4,ALDOA,ANXA1,RHOC,ARRB1,CAPG,CAPZA1,CAPZA2,CAPZB,CDC42,CFL1,CTTN,GSN,KRT19,LCP1,MARCKS,MYH9,PFN1,PFN2,PLS1,PLS3,TWF1,RAN,SDCBP,TMSB4X,TPM1,EZR,TAGLN2,IQGAP1,PDLIM1,NHERF1,WDR1,PDCD6IP,ARPC3,ARPC1B,ACTR3,ACTR2,ARPC2,CAP1,PDLIM5,DSTN,CORO1A,SWAP70,SSH3,CORO1B,MYH14,SCIN,ACTBL2,POTEJ	51/546
9_Member	GO Biological Processes	GO:0030029	actin filament-based process	-13.9882	-11.4732	58,60,81,226,301,389,408,822,829,830,832,998,1072,2017,2934,3880,3936,4082,4627,4637,5216,5217,5357,5358,5756,5901,6386,7114,7168,7430,8407,8826,9124,9368,9948,10015,10094,10095,10096,10097,10109,10487,10611,11034,11151,23075,23171,54961,57175,79784,85477,345651,653781	ACTA1,ACTB,ACTN4,ALDOA,ANXA1,RHOC,ARRB1,CAPG,CAPZA1,CAPZA2,CAPZB,CDC42,CFL1,CTTN,GSN,KRT19,LCP1,MARCKS,MYH9,MYL6,PFN1,PFN2,PLS1,PLS3,TWF1,RAN,SDCBP,TMSB4X,TPM1,EZR,TAGLN2,IQGAP1,PDLIM1,NHERF1,WDR1,PDCD6IP,ARPC3,ARPC1B,ACTR3,ACTR2,ARPC2,CAP1,PDLIM5,DSTN,CORO1A,SWAP70,GPD1L,SSH3,CORO1B,MYH14,SCIN,ACTBL2,POTEJ	53/620
9_Member	GO Biological Processes	GO:1902903	regulation of supramolecular fiber organization	-12.3639	-9.97384	335,389,822,829,830,832,998,1072,1191,1410,2017,2876,2934,3304,3312,3339,5216,5217,5516,5756,6050,6188,6281,6422,7114,7168,9948,10094,10109,11034,11151,11315,23075,24139,29108,54961,57175,85477,136319	APOA1,RHOC,CAPG,CAPZA1,CAPZA2,CAPZB,CDC42,CFL1,CLU,CRYAB,CTTN,GPX1,GSN,HSPA1B,HSPA8,HSPG2,PFN1,PFN2,PPP2CB,TWF1,RNH1,RPS3,S100A10,SFRP1,TMSB4X,TPM1,WDR1,ARPC3,ARPC2,DSTN,CORO1A,PARK7,SWAP70,EML2,PYCARD,SSH3,CORO1B,SCIN,MTPN	39/395
9_Member	GO Biological Processes	GO:0007015	actin filament organization	-11.9052	-9.56951	58,226,389,408,822,832,998,1072,2934,3936,4082,5357,5358,5756,7114,7168,7430,8407,8826,9124,9948,10094,10095,10096,10097,10109,10487,11034,11151,23075,57175,85477	ACTA1,ALDOA,RHOC,ARRB1,CAPG,CAPZB,CDC42,CFL1,GSN,LCP1,MARCKS,PLS1,PLS3,TWF1,TMSB4X,TPM1,EZR,TAGLN2,IQGAP1,PDLIM1,WDR1,ARPC3,ARPC1B,ACTR3,ACTR2,ARPC2,CAP1,DSTN,CORO1A,SWAP70,CORO1B,SCIN	32/281
9_Member	GO Biological Processes	GO:0043254	regulation of protein-containing complex assembly	-10.9699	-8.75588	389,822,829,830,832,998,1072,1191,1410,2017,2934,3273,3304,3309,3312,3320,3936,3958,4478,5216,5217,5516,5706,5756,6188,7114,7415,10094,10109,10399,11151,11315,24139,29108,54961,55832,56681,85477,136319	RHOC,CAPG,CAPZA1,CAPZA2,CAPZB,CDC42,CFL1,CLU,CRYAB,CTTN,GSN,HRG,HSPA1B,HSPA5,HSPA8,HSP90AA1,LCP1,LGALS3,MSN,PFN1,PFN2,PPP2CB,PSMC6,TWF1,RPS3,TMSB4X,VCP,ARPC3,ARPC2,RACK1,CORO1A,PARK7,EML2,PYCARD,SSH3,CAND1,SAR1A,SCIN,MTPN	39/438
9_Member	GO Biological Processes	GO:0110053	regulation of actin filament organization	-10.0728	-7.94197	335,389,822,829,830,832,998,1072,2017,2934,5216,5217,5756,6050,6281,6422,7114,7168,9948,10094,10109,11034,11151,23075,29108,54961,57175,85477,136319	APOA1,RHOC,CAPG,CAPZA1,CAPZA2,CAPZB,CDC42,CFL1,CTTN,GSN,PFN1,PFN2,TWF1,RNH1,S100A10,SFRP1,TMSB4X,TPM1,WDR1,ARPC3,ARPC2,DSTN,CORO1A,SWAP70,PYCARD,SSH3,CORO1B,SCIN,MTPN	29/274
9_Member	GO Biological Processes	GO:0008064	regulation of actin polymerization or depolymerization	-9.69262	-7.58508	822,829,830,832,1072,2017,2934,5216,5217,5756,7114,9948,10094,10109,11034,11151,23075,29108,54961,85477,136319	CAPG,CAPZA1,CAPZA2,CAPZB,CFL1,CTTN,GSN,PFN1,PFN2,TWF1,TMSB4X,WDR1,ARPC3,ARPC2,DSTN,CORO1A,SWAP70,PYCARD,SSH3,SCIN,MTPN	21/150
9_Member	GO Biological Processes	GO:0030832	regulation of actin filament length	-9.52953	-7.44048	822,829,830,832,1072,2017,2934,5216,5217,5756,7114,9948,10094,10109,11034,11151,23075,29108,54961,85477,136319	CAPG,CAPZA1,CAPZA2,CAPZB,CFL1,CTTN,GSN,PFN1,PFN2,TWF1,TMSB4X,WDR1,ARPC3,ARPC2,DSTN,CORO1A,SWAP70,PYCARD,SSH3,SCIN,MTPN	21/153
9_Member	GO Biological Processes	GO:0032970	regulation of actin filament-based process	-9.05538	-7.02069	335,389,822,829,830,832,998,1072,1832,2017,2934,3273,3728,4627,5216,5217,5756,6050,6281,6422,6717,7114,7168,9948,10094,10109,11034,11151,23075,29108,54961,57175,85477,136319	APOA1,RHOC,CAPG,CAPZA1,CAPZA2,CAPZB,CDC42,CFL1,DSP,CTTN,GSN,HRG,JUP,MYH9,PFN1,PFN2,TWF1,RNH1,S100A10,SFRP1,SRI,TMSB4X,TPM1,WDR1,ARPC3,ARPC2,DSTN,CORO1A,SWAP70,PYCARD,SSH3,CORO1B,SCIN,MTPN	34/402
9_Member	GO Biological Processes	GO:0032271	regulation of protein polymerization	-8.73824	-6.7223	822,829,830,832,1072,2017,2934,3304,3320,5216,5217,5516,5756,6188,7114,10094,10109,11151,24139,29108,54961,85477,136319	CAPG,CAPZA1,CAPZA2,CAPZB,CFL1,CTTN,GSN,HSPA1B,HSP90AA1,PFN1,PFN2,PPP2CB,TWF1,RPS3,TMSB4X,ARPC3,ARPC2,CORO1A,EML2,PYCARD,SSH3,SCIN,MTPN	23/202
9_Member	GO Biological Processes	GO:0051493	regulation of cytoskeleton organization	-8.6769	-6.66703	335,389,822,824,829,830,832,998,1072,1213,2017,2934,3273,3304,5216,5217,5516,5595,5756,6050,6188,6279,6280,6281,6422,7114,7168,9948,10094,10109,11034,11151,23075,24139,29108,54961,57175,85477,128866,136319	APOA1,RHOC,CAPG,CAPN2,CAPZA1,CAPZA2,CAPZB,CDC42,CFL1,CLTC,CTTN,GSN,HRG,HSPA1B,PFN1,PFN2,PPP2CB,MAPK3,TWF1,RNH1,RPS3,S100A8,S100A9,S100A10,SFRP1,TMSB4X,TPM1,WDR1,ARPC3,ARPC2,DSTN,CORO1A,SWAP70,EML2,PYCARD,SSH3,CORO1B,SCIN,CHMP4B,MTPN	40/547
9_Member	GO Biological Processes	GO:0032535	regulation of cellular component size	-8.46894	-6.49661	822,829,830,832,999,1072,1291,1382,2017,2664,2784,2934,3320,4478,5216,5217,5357,5756,7114,7430,9368,9948,10094,10109,11034,11151,23075,29108,54961,85477,136319	CAPG,CAPZA1,CAPZA2,CAPZB,CDH1,CFL1,COL6A1,CRABP2,CTTN,GDI1,GNB3,GSN,HSP90AA1,MSN,PFN1,PFN2,PLS1,TWF1,TMSB4X,EZR,NHERF1,WDR1,ARPC3,ARPC2,DSTN,CORO1A,SWAP70,PYCARD,SSH3,SCIN,MTPN	31/361
9_Member	GO Biological Processes	GO:0090066	regulation of anatomical structure size	-8.35634	-6.39223	183,822,829,830,832,999,1072,1291,1382,2017,2243,2244,2266,2664,2784,2876,2934,3043,3320,3827,4478,5216,5217,5357,5756,7114,7430,9368,9948,10094,10109,11034,11151,23075,29108,54961,85477,136319	AGT,CAPG,CAPZA1,CAPZA2,CAPZB,CDH1,CFL1,COL6A1,CRABP2,CTTN,FGA,FGB,FGG,GDI1,GNB3,GPX1,GSN,HBB,HSP90AA1,KNG1,MSN,PFN1,PFN2,PLS1,TWF1,TMSB4X,EZR,NHERF1,WDR1,ARPC3,ARPC2,DSTN,CORO1A,SWAP70,PYCARD,SSH3,SCIN,MTPN	38/516
9_Member	GO Biological Processes	GO:0030833	regulation of actin filament polymerization	-8.32337	-6.36196	822,829,830,832,1072,2017,2934,5216,5217,5756,7114,10094,10109,11151,29108,54961,85477,136319	CAPG,CAPZA1,CAPZA2,CAPZB,CFL1,CTTN,GSN,PFN1,PFN2,TWF1,TMSB4X,ARPC3,ARPC2,CORO1A,PYCARD,SSH3,SCIN,MTPN	18/130
9_Member	GO Biological Processes	GO:0032956	regulation of actin cytoskeleton organization	-8.00048	-6.05497	335,389,822,829,830,832,998,1072,2017,2934,3273,5216,5217,5756,6050,6281,6422,7114,7168,9948,10094,10109,11034,11151,23075,29108,54961,57175,85477,136319	APOA1,RHOC,CAPG,CAPZA1,CAPZA2,CAPZB,CDC42,CFL1,CTTN,GSN,HRG,PFN1,PFN2,TWF1,RNH1,S100A10,SFRP1,TMSB4X,TPM1,WDR1,ARPC3,ARPC2,DSTN,CORO1A,SWAP70,PYCARD,SSH3,CORO1B,SCIN,MTPN	30/357
9_Member	GO Biological Processes	GO:0030834	regulation of actin filament depolymerization	-7.93369	-6.00099	822,829,830,832,1072,2934,5756,9948,11034,23075,85477,136319	CAPG,CAPZA1,CAPZA2,CAPZB,CFL1,GSN,TWF1,WDR1,DSTN,SWAP70,SCIN,MTPN	12/56
9_Member	GO Biological Processes	GO:0051129	negative regulation of cellular component organization	-7.67362	-5.78306	302,335,336,337,345,347,567,822,829,830,832,998,999,1072,1191,1410,1471,2664,2665,2876,2934,3183,3273,3304,3309,3312,3339,3958,4000,5216,5217,5657,5756,6386,7114,7431,7533,7879,10399,11151,11315,23075,24139,54961,57175,85477	ANXA2,APOA1,APOA2,APOA4,APOC3,APOD,B2M,CAPG,CAPZA1,CAPZA2,CAPZB,CDC42,CDH1,CFL1,CLU,CRYAB,CST3,GDI1,GDI2,GPX1,GSN,HNRNPC,HRG,HSPA1B,HSPA5,HSPA8,HSPG2,LGALS3,LMNA,PFN1,PFN2,PRTN3,TWF1,SDCBP,TMSB4X,VIM,YWHAH,RAB7A,RACK1,CORO1A,PARK7,SWAP70,EML2,SSH3,CORO1B,SCIN	46/740
9_Member	GO Biological Processes	GO:1902904	negative regulation of supramolecular fiber organization	-7.49785	-5.61741	822,829,830,832,1072,1191,1410,2934,3312,3339,5216,5756,7114,11151,23075,24139,54961,57175,85477	CAPG,CAPZA1,CAPZA2,CAPZB,CFL1,CLU,CRYAB,GSN,HSPA8,HSPG2,PFN1,TWF1,TMSB4X,CORO1A,SWAP70,EML2,SSH3,CORO1B,SCIN	19/163
9_Member	GO Biological Processes	GO:0043244	regulation of protein-containing complex disassembly	-7.27243	-5.40739	1,822,829,830,832,1072,1984,2107,2934,5499,5756,9948,10043,11034,23075,85477,136319	A1BG,CAPG,CAPZA1,CAPZA2,CAPZB,CFL1,EIF5A,ETF1,GSN,PPP1CA,TWF1,WDR1,TOM1,DSTN,SWAP70,SCIN,MTPN	17/135
9_Member	GO Biological Processes	GO:0051016	barbed-end actin filament capping	-6.44851	-4.64011	822,829,830,832,2934,5756,85477	CAPG,CAPZA1,CAPZA2,CAPZB,GSN,TWF1,SCIN	7/20
9_Member	GO Biological Processes	GO:0031333	negative regulation of protein-containing complex assembly	-6.34038	-4.54136	822,829,830,832,998,1191,1410,2934,3309,3312,5756,7114,11315,24139,54961,85477	CAPG,CAPZA1,CAPZA2,CAPZB,CDC42,CLU,CRYAB,GSN,HSPA5,HSPA8,TWF1,TMSB4X,PARK7,EML2,SSH3,SCIN	16/139
9_Member	GO Biological Processes	GO:0030835	negative regulation of actin filament depolymerization	-6.19128	-4.41398	822,829,830,832,1072,2934,5756,23075,85477	CAPG,CAPZA1,CAPZA2,CAPZB,CFL1,GSN,TWF1,SWAP70,SCIN	9/41
9_Member	GO Biological Processes	GO:1901879	regulation of protein depolymerization	-5.2827	-3.59014	822,829,830,832,1072,2934,5756,9948,11034,23075,85477,136319	CAPG,CAPZA1,CAPZA2,CAPZB,CFL1,GSN,TWF1,WDR1,DSTN,SWAP70,SCIN,MTPN	12/96
9_Member	GO Biological Processes	GO:0030837	negative regulation of actin filament polymerization	-5.27704	-3.58593	822,829,830,832,2934,5756,7114,54961,85477	CAPG,CAPZA1,CAPZA2,CAPZB,GSN,TWF1,TMSB4X,SSH3,SCIN	9/52
9_Member	GO Biological Processes	GO:0032272	negative regulation of protein polymerization	-5.2555	-3.56728	822,829,830,832,2934,5756,7114,24139,54961,85477	CAPG,CAPZA1,CAPZA2,CAPZB,GSN,TWF1,TMSB4X,EML2,SSH3,SCIN	10/66
9_Member	GO Biological Processes	GO:0051494	negative regulation of cytoskeleton organization	-4.84226	-3.21561	822,829,830,832,1072,2934,5216,5756,7114,11151,23075,24139,54961,57175,85477	CAPG,CAPZA1,CAPZA2,CAPZB,CFL1,GSN,PFN1,TWF1,TMSB4X,CORO1A,SWAP70,EML2,SSH3,CORO1B,SCIN	15/161
9_Member	GO Biological Processes	GO:0008154	actin polymerization or depolymerization	-4.75066	-3.13388	822,832,1072,2934,5756,9948,10109,11034,85477	CAPG,CAPZB,CFL1,GSN,TWF1,WDR1,ARPC2,DSTN,SCIN	9/60
9_Member	GO Biological Processes	GO:0051693	actin filament capping	-4.65264	-3.04454	822,829,830,832,2934,5756,85477	CAPG,CAPZA1,CAPZA2,CAPZB,GSN,TWF1,SCIN	7/35
9_Member	GO Biological Processes	GO:0051014	actin filament severing	-4.62056	-3.02053	822,1072,2934,11034,85477	CAPG,CFL1,GSN,DSTN,SCIN	5/15
9_Member	GO Biological Processes	GO:1901880	negative regulation of protein depolymerization	-4.10661	-2.59734	822,829,830,832,1072,2934,5756,23075,85477	CAPG,CAPZA1,CAPZA2,CAPZB,CFL1,GSN,TWF1,SWAP70,SCIN	9/72
9_Member	GO Biological Processes	GO:0010639	negative regulation of organelle organization	-3.71083	-2.26769	822,829,830,832,1072,1191,2665,2876,2934,3183,4000,5216,5756,7114,7879,11151,23075,24139,54961,57175,85477	CAPG,CAPZA1,CAPZA2,CAPZB,CFL1,CLU,GDI2,GPX1,GSN,HNRNPC,LMNA,PFN1,TWF1,TMSB4X,RAB7A,CORO1A,SWAP70,EML2,SSH3,CORO1B,SCIN	21/345
9_Member	GO Biological Processes	GO:0043242	negative regulation of protein-containing complex disassembly	-3.66619	-2.23116	822,829,830,832,1072,2934,5756,23075,85477	CAPG,CAPZA1,CAPZA2,CAPZB,CFL1,GSN,TWF1,SWAP70,SCIN	9/82
10_Summary	GO Biological Processes	GO:0051604	protein maturation	-13.9615	-11.456	1,290,350,567,718,720,824,836,908,1191,1410,1511,1520,1522,2243,2244,2266,2280,2633,2734,2923,3240,3304,3308,3309,3312,3315,3320,3326,5034,5230,5340,5478,5550,5611,5653,5768,6767,6902,6950,7203,9961,10549,10574,10575,10576,10694,10728,11140,22948,134492,173,335,336,1825,1828,2597,3009,3916,5216,5217,5499,5595,6135,7532,11315,2934,4000,7018,7534,8078,29108,3181,347,999,2147,2752,3728,5901,6612,752…	A1BG,ANPEP,APOH,B2M,C3,C4A,CAPN2,CASP3,CCT6A,CLU,CRYAB,CTSG,CTSS,CTSZ,FGA,FGB,FGG,FKBP1A,GBP1,GLG1,PDIA3,HP,HSPA1B,HSPA4,HSPA5,HSPA8,HSPB1,HSP90AA1,HSP90AB1,P4HB,PGK1,PLG,PPIA,PREP,DNAJC3,KLK6,QSOX1,ST13,TBCA,TCP1,CCT3,MVP,PRDX4,CCT7,CCT4,CCT2,CCT8,PTGES3,CDC37,CCT5,NUDCD2,AFM,APOA1,APOA2,DSC3,DSG1,GAPDH,H1-5,LAMP1,PFN1,PFN2,PPP1CA,MAPK3,RPL11,YWHAG,PARK7,GSN,LMNA,TF,YWHAZ,USP5,PYCARD,HNRNPA2B1,A…	94/-
10_Member	GO Biological Processes	GO:0051604	protein maturation	-13.9615	-11.456	1,290,350,567,718,720,824,836,908,1191,1410,1511,1520,1522,2243,2244,2266,2280,2633,2734,2923,3240,3304,3308,3309,3312,3315,3320,3326,5034,5230,5340,5478,5550,5611,5653,5768,6767,6902,6950,7203,9961,10549,10574,10575,10576,10694,10728,11140,22948,134492	A1BG,ANPEP,APOH,B2M,C3,C4A,CAPN2,CASP3,CCT6A,CLU,CRYAB,CTSG,CTSS,CTSZ,FGA,FGB,FGG,FKBP1A,GBP1,GLG1,PDIA3,HP,HSPA1B,HSPA4,HSPA5,HSPA8,HSPB1,HSP90AA1,HSP90AB1,P4HB,PGK1,PLG,PPIA,PREP,DNAJC3,KLK6,QSOX1,ST13,TBCA,TCP1,CCT3,MVP,PRDX4,CCT7,CCT4,CCT2,CCT8,PTGES3,CDC37,CCT5,NUDCD2	51/580
10_Member	GO Biological Processes	GO:0006457	protein folding	-13.0464	-10.5684	1,567,908,1191,1410,2280,2923,3304,3308,3309,3312,3315,3320,3326,5034,5478,5611,5768,6767,6902,6950,7203,10574,10575,10576,10694,10728,11140,22948,134492	A1BG,B2M,CCT6A,CLU,CRYAB,FKBP1A,PDIA3,HSPA1B,HSPA4,HSPA5,HSPA8,HSPB1,HSP90AA1,HSP90AB1,P4HB,PPIA,DNAJC3,QSOX1,ST13,TBCA,TCP1,CCT3,CCT7,CCT4,CCT2,CCT8,PTGES3,CDC37,CCT5,NUDCD2	30/224
10_Member	GO Biological Processes	GO:1904874	positive regulation of telomerase RNA localization to Cajal body	-11.8736	-9.54423	908,6950,7203,10574,10575,10576,10694,22948	CCT6A,TCP1,CCT3,CCT7,CCT4,CCT2,CCT8,CCT5	8/9
10_Member	GO Biological Processes	GO:0050821	protein stabilization	-11.7869	-9.4699	173,335,336,908,1191,1410,1825,1828,2597,3009,3304,3320,3326,3916,5216,5217,5499,5595,6135,6950,7203,7532,10574,10575,10576,10694,10728,11140,11315,22948	AFM,APOA1,APOA2,CCT6A,CLU,CRYAB,DSC3,DSG1,GAPDH,H1-5,HSPA1B,HSP90AA1,HSP90AB1,LAMP1,PFN1,PFN2,PPP1CA,MAPK3,RPL11,TCP1,CCT3,YWHAG,CCT7,CCT4,CCT2,CCT8,PTGES3,CDC37,PARK7,CCT5	30/250
10_Member	GO Biological Processes	GO:0031647	regulation of protein stability	-11.4179	-9.15271	173,335,336,836,908,1191,1410,1825,1828,2597,2934,3009,3304,3312,3320,3326,3916,4000,5216,5217,5499,5595,6135,6950,7018,7203,7532,7534,8078,10574,10575,10576,10694,10728,11140,11315,22948,29108	AFM,APOA1,APOA2,CASP3,CCT6A,CLU,CRYAB,DSC3,DSG1,GAPDH,GSN,H1-5,HSPA1B,HSPA8,HSP90AA1,HSP90AB1,LAMP1,LMNA,PFN1,PFN2,PPP1CA,MAPK3,RPL11,TCP1,TF,CCT3,YWHAG,YWHAZ,USP5,CCT7,CCT4,CCT2,CCT8,PTGES3,CDC37,PARK7,CCT5,PYCARD	38/404
10_Member	GO Biological Processes	GO:1904869	regulation of protein localization to Cajal body	-11.1843	-8.95061	908,6950,7203,10574,10575,10576,10694,22948	CCT6A,TCP1,CCT3,CCT7,CCT4,CCT2,CCT8,CCT5	8/10
10_Member	GO Biological Processes	GO:1904871	positive regulation of protein localization to Cajal body	-11.1843	-8.95061	908,6950,7203,10574,10575,10576,10694,22948	CCT6A,TCP1,CCT3,CCT7,CCT4,CCT2,CCT8,CCT5	8/10
10_Member	GO Biological Processes	GO:1904358	positive regulation of telomere maintenance via telomere lengthening	-10.8956	-8.68643	908,3181,3320,6950,7203,10574,10575,10576,10694,10728,22948	CCT6A,HNRNPA2B1,HSP90AA1,TCP1,CCT3,CCT7,CCT4,CCT2,CCT8,PTGES3,CCT5	11/26
10_Member	GO Biological Processes	GO:1904872	regulation of telomerase RNA localization to Cajal body	-10.1623	-8.01941	908,6950,7203,10574,10575,10576,10694,22948	CCT6A,TCP1,CCT3,CCT7,CCT4,CCT2,CCT8,CCT5	8/12
10_Member	GO Biological Processes	GO:0032212	positive regulation of telomere maintenance via telomerase	-10.0984	-7.96357	908,3320,6950,7203,10574,10575,10576,10694,10728,22948	CCT6A,HSP90AA1,TCP1,CCT3,CCT7,CCT4,CCT2,CCT8,PTGES3,CCT5	10/23
10_Member	GO Biological Processes	GO:1900180	regulation of protein localization to nucleus	-8.48094	-6.50583	347,908,999,2147,2752,3320,3728,4000,5901,6612,6950,7203,7529,7534,10574,10575,10576,10694,11315,22948	APOD,CCT6A,CDH1,F2,GLUL,HSP90AA1,JUP,LMNA,RAN,SUMO3,TCP1,CCT3,YWHAB,YWHAZ,CCT7,CCT4,CCT2,CCT8,PARK7,CCT5	20/158
10_Member	GO Biological Processes	GO:1904356	regulation of telomere maintenance via telomere lengthening	-8.12538	-6.17426	908,3181,3183,3320,6950,7203,10574,10575,10576,10694,10728,22948	CCT6A,HNRNPA2B1,HNRNPC,HSP90AA1,TCP1,CCT3,CCT7,CCT4,CCT2,CCT8,PTGES3,CCT5	12/54
10_Member	GO Biological Processes	GO:0032210	regulation of telomere maintenance via telomerase	-7.96579	-6.02801	908,3183,3320,6950,7203,10574,10575,10576,10694,10728,22948	CCT6A,HNRNPC,HSP90AA1,TCP1,CCT3,CCT7,CCT4,CCT2,CCT8,PTGES3,CCT5	11/45
10_Member	GO Biological Processes	GO:2000573	positive regulation of DNA biosynthetic process	-6.86981	-5.03402	908,3320,6950,7203,10574,10575,10576,10694,10728,22948	CCT6A,HSP90AA1,TCP1,CCT3,CCT7,CCT4,CCT2,CCT8,PTGES3,CCT5	10/45
10_Member	GO Biological Processes	GO:1900182	positive regulation of protein localization to nucleus	-6.67634	-4.84656	908,999,2147,3320,3728,5901,6950,7203,10574,10575,10576,10694,11315,22948	CCT6A,CDH1,F2,HSP90AA1,JUP,RAN,TCP1,CCT3,CCT7,CCT4,CCT2,CCT8,PARK7,CCT5	14/100
10_Member	GO Biological Processes	GO:0032206	positive regulation of telomere maintenance	-6.51856	-4.70251	908,3181,3320,5595,6950,7203,10574,10575,10576,10694,10728,22948	CCT6A,HNRNPA2B1,HSP90AA1,MAPK3,TCP1,CCT3,CCT7,CCT4,CCT2,CCT8,PTGES3,CCT5	12/74
10_Member	GO Biological Processes	GO:0032204	regulation of telomere maintenance	-6.10923	-4.34067	908,3181,3183,3320,4000,5595,6950,7203,10574,10575,10576,10694,10728,22948	CCT6A,HNRNPA2B1,HNRNPC,HSP90AA1,LMNA,MAPK3,TCP1,CCT3,CCT7,CCT4,CCT2,CCT8,PTGES3,CCT5	14/111
10_Member	GO Biological Processes	GO:0007339	binding of sperm to zona pellucida	-5.24126	-3.55733	226,6950,7203,10574,10575,10576,10694,22948	ALDOA,TCP1,CCT3,CCT7,CCT4,CCT2,CCT8,CCT5	8/40
10_Member	GO Biological Processes	GO:2000278	regulation of DNA biosynthetic process	-5.03861	-3.38092	908,3183,3320,6950,7203,10574,10575,10576,10694,10728,22948	CCT6A,HNRNPC,HSP90AA1,TCP1,CCT3,CCT7,CCT4,CCT2,CCT8,PTGES3,CCT5	11/85
10_Member	GO Biological Processes	GO:2001252	positive regulation of chromosome organization	-4.87711	-3.2467	908,3181,3320,5595,6950,7203,10574,10575,10576,10694,10728,22948	CCT6A,HNRNPA2B1,HSP90AA1,MAPK3,TCP1,CCT3,CCT7,CCT4,CCT2,CCT8,PTGES3,CCT5	12/105
10_Member	GO Biological Processes	GO:0035036	sperm-egg recognition	-4.30437	-2.76042	226,6950,7203,10574,10575,10576,10694,22948	ALDOA,TCP1,CCT3,CCT7,CCT4,CCT2,CCT8,CCT5	8/53
10_Member	GO Biological Processes	GO:0009988	cell-cell recognition	-4.05913	-2.56114	226,4478,6950,7203,10574,10575,10576,10694,22948	ALDOA,MSN,TCP1,CCT3,CCT7,CCT4,CCT2,CCT8,CCT5	9/73
10_Member	GO Biological Processes	GO:0090666	scaRNA localization to Cajal body	-3.81904	-2.35923	6950,10575,10576	TCP1,CCT4,CCT2	3/5
10_Member	GO Biological Processes	GO:0007338	single fertilization	-3.02825	-1.71067	226,1291,3074,4240,4627,6950,7203,10574,10575,10576,10694,11315,22948	ALDOA,COL6A1,HEXB,MFGE8,MYH9,TCP1,CCT3,CCT7,CCT4,CCT2,CCT8,PARK7,CCT5	13/187
10_Member	GO Biological Processes	GO:0008037	cell recognition	-2.9749	-1.6682	226,836,4478,6950,7203,7534,10574,10575,10576,10694,22948	ALDOA,CASP3,MSN,TCP1,CCT3,YWHAZ,CCT7,CCT4,CCT2,CCT8,CCT5	11/144
10_Member	GO Biological Processes	GO:0033044	regulation of chromosome organization	-2.85965	-1.57633	60,908,3181,3183,3320,4000,5595,6950,7203,10574,10575,10576,10694,10728,22948	ACTB,CCT6A,HNRNPA2B1,HNRNPC,HSP90AA1,LMNA,MAPK3,TCP1,CCT3,CCT7,CCT4,CCT2,CCT8,PTGES3,CCT5	15/244
10_Member	GO Biological Processes	GO:0090670	RNA localization to Cajal body	-2.65061	-1.4082	6950,10575,10576	TCP1,CCT4,CCT2	3/11
10_Member	GO Biological Processes	GO:0090685	RNA localization to nucleus	-2.65061	-1.4082	6950,10575,10576	TCP1,CCT4,CCT2	3/11
10_Member	GO Biological Processes	GO:0009566	fertilization	-2.27722	-1.09397	226,1291,3074,4240,4627,6950,7203,10574,10575,10576,10694,11315,22948	ALDOA,COL6A1,HEXB,MFGE8,MYH9,TCP1,CCT3,CCT7,CCT4,CCT2,CCT8,PARK7,CCT5	13/228
10_Member	GO Biological Processes	GO:0051054	positive regulation of DNA metabolic process	-2.25234	-1.07132	60,908,3181,3320,5595,6188,6950,7203,10097,10574,10575,10576,10694,10728,22948	ACTB,CCT6A,HNRNPA2B1,HSP90AA1,MAPK3,RPS3,TCP1,CCT3,ACTR2,CCT7,CCT4,CCT2,CCT8,PTGES3,CCT5	15/283
10_Member	GO Biological Processes	GO:0051052	regulation of DNA metabolic process	-2.09369	-0.949536	1,60,908,3009,3181,3183,3320,4000,5595,6188,6282,6950,7203,8655,10097,10574,10575,10576,10694,10728,22948,55611	A1BG,ACTB,CCT6A,H1-5,HNRNPA2B1,HNRNPC,HSP90AA1,LMNA,MAPK3,RPS3,S100A11,TCP1,CCT3,DYNLL1,ACTR2,CCT7,CCT4,CCT2,CCT8,PTGES3,CCT5,OTUB1	22/498
11_Summary	GO Biological Processes	GO:0002181	cytoplasmic translation	-13.4451	-10.9582	1936,1974,2107,3921,6050,6122,6135,6136,6146,6147,6156,6160,6175,6176,6181,6187,6188,6191,6193,6202,6205,6222,6223,6230,6233,7532,10399,1,16,327,1615,1915,1933,1937,1938,1984,2617,3309,3692,4666,57470	EEF1D,EIF4A2,ETF1,RPSA,RNH1,RPL3,RPL11,RPL12,RPL22,RPL23A,RPL30,RPL31,RPLP0,RPLP1,RPLP2,RPS2,RPS3,RPS4X,RPS5,RPS8,RPS11,RPS18,RPS19,RPS25,RPS27A,YWHAG,RACK1,A1BG,AARS1,APEH,DARS1,EEF1A1,EEF1B2,EEF1G,EEF2,EIF5A,GARS1,HSPA5,EIF6,NACA,LRRC47	41/-
11_Member	GO Biological Processes	GO:0002181	cytoplasmic translation	-13.4451	-10.9582	1936,1974,2107,3921,6050,6122,6135,6136,6146,6147,6156,6160,6175,6176,6181,6187,6188,6191,6193,6202,6205,6222,6223,6230,6233,7532,10399	EEF1D,EIF4A2,ETF1,RPSA,RNH1,RPL3,RPL11,RPL12,RPL22,RPL23A,RPL30,RPL31,RPLP0,RPLP1,RPLP2,RPS2,RPS3,RPS4X,RPS5,RPS8,RPS11,RPS18,RPS19,RPS25,RPS27A,YWHAG,RACK1	27/173
11_Member	GO Biological Processes	GO:0006412	translation	-12.0122	-9.66349	1,16,327,1615,1915,1933,1936,1937,1938,1974,1984,2107,2617,3309,3692,3921,4666,6050,6122,6135,6136,6146,6147,6156,6160,6175,6176,6181,6187,6188,6191,6193,6202,6205,6222,6223,6230,6233,7532,10399,57470	A1BG,AARS1,APEH,DARS1,EEF1A1,EEF1B2,EEF1D,EEF1G,EEF2,EIF4A2,EIF5A,ETF1,GARS1,HSPA5,EIF6,RPSA,NACA,RNH1,RPL3,RPL11,RPL12,RPL22,RPL23A,RPL30,RPL31,RPLP0,RPLP1,RPLP2,RPS2,RPS3,RPS4X,RPS5,RPS8,RPS11,RPS18,RPS19,RPS25,RPS27A,YWHAG,RACK1,LRRC47	41/444
11_Member	GO Biological Processes	GO:0042274	ribosomal small subunit biogenesis	-2.79052	-1.51715	1,3921,6191,6193,6202,6205,6223,6230,6233	A1BG,RPSA,RPS4X,RPS5,RPS8,RPS11,RPS19,RPS25,RPS27A	9/108
12_Summary	GO Biological Processes	GO:0009611	response to wounding	-12.097	-9.72814	60,308,337,347,350,378,389,462,710,836,960,966,1192,1291,1312,1511,1832,2147,2243,2244,2266,2876,2923,3043,3273,3315,3827,4627,4666,5265,5340,5478,5653,6707,7076,7168,7414,10627,57175,90070,116844,128866,242,302,362,1314,1447,2821,3848,4830,7001,7276,7448,7498,10551,1048,3728,301,999,1041,1475,1823,1825,1828,3912,4478,5317,5499,6279,6280,6282,7264,7430,8404,9124,10611,10890,49860,306,567,718,1191…	ACTB,ANXA5,APOA4,APOD,APOH,ARF4,RHOC,SERPINC1,SERPING1,CASP3,CD44,CD59,CLIC1,COL6A1,COMT,CTSG,DSP,F2,FGA,FGB,FGG,GPX1,PDIA3,HBB,HRG,HSPB1,KNG1,MYH9,NACA,SERPINA1,PLG,PPIA,KLK6,SPRR3,TIMP1,TPM1,VCL,MYL12A,CORO1B,LACRT,LRG1,CHMP4B,ALOX12B,ANXA2,AQP5,COPA,CSN2,GPI,KRT1,NME1,PRDX2,TTR,VTN,XDH,AGR2,CEACAM5,JUP,ANXA1,CDH1,CDSN,CSTA,DSC1,DSC3,DSG1,LAMB1,MSN,PKP1,PPP1CA,S100A8,S100A9,S100A11,GFUS,EZR,SPA…	97/-
12_Member	GO Biological Processes	GO:0009611	response to wounding	-12.097	-9.72814	60,308,337,347,350,378,389,462,710,836,960,966,1192,1291,1312,1511,1832,2147,2243,2244,2266,2876,2923,3043,3273,3315,3827,4627,4666,5265,5340,5478,5653,6707,7076,7168,7414,10627,57175,90070,116844,128866	ACTB,ANXA5,APOA4,APOD,APOH,ARF4,RHOC,SERPINC1,SERPING1,CASP3,CD44,CD59,CLIC1,COL6A1,COMT,CTSG,DSP,F2,FGA,FGB,FGG,GPX1,PDIA3,HBB,HRG,HSPB1,KNG1,MYH9,NACA,SERPINA1,PLG,PPIA,KLK6,SPRR3,TIMP1,TPM1,VCL,MYL12A,CORO1B,LACRT,LRG1,CHMP4B	42/461
12_Member	GO Biological Processes	GO:0050878	regulation of body fluid levels	-11.927	-9.58485	60,242,302,308,350,362,462,710,966,1192,1314,1447,1511,2147,2243,2244,2266,2821,2923,3043,3273,3315,3827,3848,4627,4830,5265,5340,5478,7001,7276,7414,7448,7498,10551,10627,90070	ACTB,ALOX12B,ANXA2,ANXA5,APOH,AQP5,SERPINC1,SERPING1,CD59,CLIC1,COPA,CSN2,CTSG,F2,FGA,FGB,FGG,GPI,PDIA3,HBB,HRG,HSPB1,KNG1,KRT1,MYH9,NME1,SERPINA1,PLG,PPIA,PRDX2,TTR,VCL,VTN,XDH,AGR2,MYL12A,LACRT	37/370
12_Member	GO Biological Processes	GO:0042060	wound healing	-11.6397	-9.35228	60,308,350,389,462,710,960,966,1192,1511,1832,2147,2243,2244,2266,2876,2923,3043,3273,3315,3827,4627,4666,5265,5340,5478,6707,7076,7168,7414,10627,57175,90070,116844,128866	ACTB,ANXA5,APOH,RHOC,SERPINC1,SERPING1,CD44,CD59,CLIC1,CTSG,DSP,F2,FGA,FGB,FGG,GPX1,PDIA3,HBB,HRG,HSPB1,KNG1,MYH9,NACA,SERPINA1,PLG,PPIA,SPRR3,TIMP1,TPM1,VCL,MYL12A,CORO1B,LACRT,LRG1,CHMP4B	35/341
12_Member	GO Biological Processes	GO:0034109	homotypic cell-cell adhesion	-10.2531	-8.10186	60,1048,1192,1832,2243,2244,2266,2923,3043,3315,3728,4627,5478,7414,10627	ACTB,CEACAM5,CLIC1,DSP,FGA,FGB,FGG,PDIA3,HBB,HSPB1,JUP,MYH9,PPIA,VCL,MYL12A	15/65
12_Member	GO Biological Processes	GO:0007599	hemostasis	-9.69653	-7.5852	60,308,350,462,710,966,1192,1511,2147,2243,2244,2266,2821,2923,3043,3273,3315,3827,4627,5265,5340,5478,7414,10627	ACTB,ANXA5,APOH,SERPINC1,SERPING1,CD59,CLIC1,CTSG,F2,FGA,FGB,FGG,GPI,PDIA3,HBB,HRG,HSPB1,KNG1,MYH9,SERPINA1,PLG,PPIA,VCL,MYL12A	24/197
12_Member	GO Biological Processes	GO:0007596	blood coagulation	-9.21901	-7.16472	60,308,350,462,710,966,1192,1511,2147,2243,2244,2266,2923,3043,3273,3315,3827,4627,5265,5340,5478,7414,10627	ACTB,ANXA5,APOH,SERPINC1,SERPING1,CD59,CLIC1,CTSG,F2,FGA,FGB,FGG,PDIA3,HBB,HRG,HSPB1,KNG1,MYH9,SERPINA1,PLG,PPIA,VCL,MYL12A	23/191
12_Member	GO Biological Processes	GO:0050817	coagulation	-9.12894	-7.08129	60,308,350,462,710,966,1192,1511,2147,2243,2244,2266,2923,3043,3273,3315,3827,4627,5265,5340,5478,7414,10627	ACTB,ANXA5,APOH,SERPINC1,SERPING1,CD59,CLIC1,CTSG,F2,FGA,FGB,FGG,PDIA3,HBB,HRG,HSPB1,KNG1,MYH9,SERPINA1,PLG,PPIA,VCL,MYL12A	23/193
12_Member	GO Biological Processes	GO:0070527	platelet aggregation	-8.75778	-6.73877	60,1192,2243,2244,2266,2923,3043,3315,4627,5478,7414,10627	ACTB,CLIC1,FGA,FGB,FGG,PDIA3,HBB,HSPB1,MYH9,PPIA,VCL,MYL12A	12/48
12_Member	GO Biological Processes	GO:0098609	cell-cell adhesion	-8.58669	-6.59165	60,301,302,337,960,999,1041,1048,1192,1475,1823,1825,1828,1832,2243,2244,2266,2923,3043,3315,3728,3912,4478,4627,5317,5478,5499,6279,6280,6282,7264,7414,7430,8404,9124,10611,10627,10890,49860,116844	ACTB,ANXA1,ANXA2,APOA4,CD44,CDH1,CDSN,CEACAM5,CLIC1,CSTA,DSC1,DSC3,DSG1,DSP,FGA,FGB,FGG,PDIA3,HBB,HSPB1,JUP,LAMB1,MSN,MYH9,PKP1,PPIA,PPP1CA,S100A8,S100A9,S100A11,GFUS,VCL,EZR,SPARCL1,PDLIM1,PDLIM5,MYL12A,RAB10,CRNN,LRG1	40/551
12_Member	GO Biological Processes	GO:0030168	platelet activation	-7.40059	-5.53121	60,1192,1511,2147,2243,2244,2266,2923,3043,3273,3315,4627,5478,7414,10627	ACTB,CLIC1,CTSG,F2,FGA,FGB,FGG,PDIA3,HBB,HRG,HSPB1,MYH9,PPIA,VCL,MYL12A	15/102
12_Member	GO Biological Processes	GO:0001775	cell activation	-4.08552	-2.57895	60,301,306,567,718,960,1191,1192,1503,1511,2147,2243,2244,2266,2280,2923,3043,3273,3315,3507,3936,3955,3958,4478,4627,5052,5478,5699,6146,6482,7001,7414,10397,10627,11151,23075,29108,54472	ACTB,ANXA1,ANXA3,B2M,C3,CD44,CLU,CLIC1,CTPS1,CTSG,F2,FGA,FGB,FGG,FKBP1A,PDIA3,HBB,HRG,HSPB1,IGHM,LCP1,LFNG,LGALS3,MSN,MYH9,PRDX1,PPIA,PSMB10,RPL22,ST3GAL1,PRDX2,VCL,NDRG1,MYL12A,CORO1A,SWAP70,PYCARD,TOLLIP	38/776
13_Summary	GO Biological Processes	GO:0010038	response to metal ion	-11.2447	-8.98496	1,210,310,311,445,567,805,810,836,847,999,2203,2243,2244,2266,2539,2664,2805,2821,2937,3934,4048,5066,5176,5499,5516,6279,7018,8826,10016,10397,11315,22872,51596,140576	A1BG,ALAD,ANXA7,ANXA11,ASS1,B2M,CALM2,CALML3,CASP3,CAT,CDH1,FBP1,FGA,FGB,FGG,G6PD,GDI1,GOT1,GPI,GSS,LCN2,LTA4H,PAM,SERPINF1,PPP1CA,PPP2CB,S100A8,TF,IQGAP1,PDCD6,NDRG1,PARK7,SEC31A,CUTA,S100A16	35/-
13_Member	GO Biological Processes	GO:0010038	response to metal ion	-11.2447	-8.98496	1,210,310,311,445,567,805,810,836,847,999,2203,2243,2244,2266,2539,2664,2805,2821,2937,3934,4048,5066,5176,5499,5516,6279,7018,8826,10016,10397,11315,22872,51596,140576	A1BG,ALAD,ANXA7,ANXA11,ASS1,B2M,CALM2,CALML3,CASP3,CAT,CDH1,FBP1,FGA,FGB,FGG,G6PD,GDI1,GOT1,GPI,GSS,LCN2,LTA4H,PAM,SERPINF1,PPP1CA,PPP2CB,S100A8,TF,IQGAP1,PDCD6,NDRG1,PARK7,SEC31A,CUTA,S100A16	35/352
13_Member	GO Biological Processes	GO:0051592	response to calcium ion	-3.59313	-2.17386	310,311,805,810,2243,2244,2266,2664,8826,10016,22872,140576	ANXA7,ANXA11,CALM2,CALML3,FGA,FGB,FGG,GDI1,IQGAP1,PDCD6,SEC31A,S100A16	12/142
14_Summary	GO Biological Processes	GO:0043603	amide metabolic process	-10.5771	-8.39376	1,242,290,327,335,383,427,445,686,1511,1522,2539,2739,2760,2876,2936,2937,2938,2950,3074,3417,4522,4758,4830,5034,5066,5550,6470,6482,7498,7511,9446,10135,10591,27293,54187,59344,80150,223,471,501,1428,1508,2346,2806,10840,191,642,4025,4357,4507,6799,9317,10327,26227,58478,84836,100131187	A1BG,ALOX12B,ANPEP,APEH,APOA1,ARG1,ASAH1,ASS1,BTD,CTSG,CTSZ,G6PD,GLO1,GM2A,GPX1,GSR,GSS,GSTA1,GSTP1,HEXB,IDH1,MTHFD1,NEU1,NME1,P4HB,PAM,PREP,SHMT1,ST3GAL1,XDH,XPNPEP1,GSTO1,NAMPT,DNPH1,SMPDL3B,NANS,ALOXE3,ASRGL1,ALDH9A1,ATIC,ALDH7A1,CRYM,CTSB,FOLH1,GOT2,ALDH1L1,AHCY,BLMH,LPO,MPST,MTAP,SULT1A2,PTER,AKR1A1,PHGDH,ENOPH1,ABHD14B,TSTD1	58/-
14_Member	GO Biological Processes	GO:0043603	amide metabolic process	-10.5771	-8.39376	1,242,290,327,335,383,427,445,686,1511,1522,2539,2739,2760,2876,2936,2937,2938,2950,3074,3417,4522,4758,4830,5034,5066,5550,6470,6482,7498,7511,9446,10135,10591,27293,54187,59344,80150	A1BG,ALOX12B,ANPEP,APEH,APOA1,ARG1,ASAH1,ASS1,BTD,CTSG,CTSZ,G6PD,GLO1,GM2A,GPX1,GSR,GSS,GSTA1,GSTP1,HEXB,IDH1,MTHFD1,NEU1,NME1,P4HB,PAM,PREP,SHMT1,ST3GAL1,XDH,XPNPEP1,GSTO1,NAMPT,DNPH1,SMPDL3B,NANS,ALOXE3,ASRGL1	38/431
14_Member	GO Biological Processes	GO:0006575	modified amino acid metabolic process	-8.83297	-6.80462	1,223,445,471,501,1428,1508,2346,2539,2739,2806,2876,2936,2937,2938,2950,3417,4522,5034,6470,9446,10840	A1BG,ALDH9A1,ASS1,ATIC,ALDH7A1,CRYM,CTSB,FOLH1,G6PD,GLO1,GOT2,GPX1,GSR,GSS,GSTA1,GSTP1,IDH1,MTHFD1,P4HB,SHMT1,GSTO1,ALDH1L1	22/183
14_Member	GO Biological Processes	GO:0006790	sulfur compound metabolic process	-7.68986	-5.79578	1,191,642,686,2539,2739,2876,2936,2937,2938,2950,3417,4025,4357,4507,4522,4830,6799,9317,9446,10327,26227,58478,84836,100131187	A1BG,AHCY,BLMH,BTD,G6PD,GLO1,GPX1,GSR,GSS,GSTA1,GSTP1,IDH1,LPO,MPST,MTAP,MTHFD1,NME1,SULT1A2,PTER,GSTO1,AKR1A1,PHGDH,ENOPH1,ABHD14B,TSTD1	25/267
14_Member	GO Biological Processes	GO:0006749	glutathione metabolic process	-5.71298	-3.98091	1,2539,2739,2876,2936,2937,2938,2950,3417,9446	A1BG,G6PD,GLO1,GPX1,GSR,GSS,GSTA1,GSTP1,IDH1,GSTO1	10/59
15_Summary	GO Biological Processes	GO:0042176	regulation of protein catabolic process	-10.2167	-8.06968	210,302,999,1191,1471,1915,2876,3093,3304,3320,3326,4478,5595,5700,5701,5702,5704,5706,5707,5708,5720,5721,5887,6135,7018,7076,7415,7430,7514,7879,8078,10399,11315,89777,344558,1072,2023,2934,4627,6281,6317	ALAD,ANXA2,CDH1,CLU,CST3,EEF1A1,GPX1,UBE2K,HSPA1B,HSP90AA1,HSP90AB1,MSN,MAPK3,PSMC1,PSMC2,PSMC3,PSMC4,PSMC6,PSMD1,PSMD2,PSME1,PSME2,RAD23B,RPL11,TF,TIMP1,VCP,EZR,XPO1,RAB7A,USP5,RACK1,PARK7,SERPINB12,SH3RF3,CFL1,ENO1,GSN,MYH9,S100A10,SERPINB3	41/-
15_Member	GO Biological Processes	GO:0042176	regulation of protein catabolic process	-10.2167	-8.06968	210,302,999,1191,1471,1915,2876,3093,3304,3320,3326,4478,5595,5700,5701,5702,5704,5706,5707,5708,5720,5721,5887,6135,7018,7076,7415,7430,7514,7879,8078,10399,11315,89777,344558	ALAD,ANXA2,CDH1,CLU,CST3,EEF1A1,GPX1,UBE2K,HSPA1B,HSP90AA1,HSP90AB1,MSN,MAPK3,PSMC1,PSMC2,PSMC3,PSMC4,PSMC6,PSMD1,PSMD2,PSME1,PSME2,RAD23B,RPL11,TF,TIMP1,VCP,EZR,XPO1,RAB7A,USP5,RACK1,PARK7,SERPINB12,SH3RF3	35/383
15_Member	GO Biological Processes	GO:0061136	regulation of proteasomal protein catabolic process	-8.44986	-6.48028	210,1191,2876,3093,3304,3326,5595,5700,5701,5702,5704,5706,5720,5721,5887,6135,7018,7415,7514,8078,10399,11315,344558	ALAD,CLU,GPX1,UBE2K,HSPA1B,HSP90AB1,MAPK3,PSMC1,PSMC2,PSMC3,PSMC4,PSMC6,PSME1,PSME2,RAD23B,RPL11,TF,VCP,XPO1,USP5,RACK1,PARK7,SH3RF3	23/209
15_Member	GO Biological Processes	GO:1903050	regulation of proteolysis involved in protein catabolic process	-7.0507	-5.20053	210,1191,2876,3093,3304,3326,5595,5700,5701,5702,5704,5706,5720,5721,5887,6135,7018,7415,7514,8078,10399,11315,344558	ALAD,CLU,GPX1,UBE2K,HSPA1B,HSP90AB1,MAPK3,PSMC1,PSMC2,PSMC3,PSMC4,PSMC6,PSME1,PSME2,RAD23B,RPL11,TF,VCP,XPO1,USP5,RACK1,PARK7,SH3RF3	23/248
15_Member	GO Biological Processes	GO:0045862	positive regulation of proteolysis	-5.77497	-4.03487	302,1072,1191,2023,2934,3304,4627,5700,5701,5702,5704,5706,6281,6317,7018,7415,8078,10399,344558	ANXA2,CFL1,CLU,ENO1,GSN,HSPA1B,MYH9,PSMC1,PSMC2,PSMC3,PSMC4,PSMC6,S100A10,SERPINB3,TF,VCP,USP5,RACK1,SH3RF3	19/210
15_Member	GO Biological Processes	GO:0032434	regulation of proteasomal ubiquitin-dependent protein catabolic process	-4.94423	-3.30363	1191,3093,3304,3326,5595,5887,6135,7018,7415,7514,8078,10399,11315,344558	CLU,UBE2K,HSPA1B,HSP90AB1,MAPK3,RAD23B,RPL11,TF,VCP,XPO1,USP5,RACK1,PARK7,SH3RF3	14/139
15_Member	GO Biological Processes	GO:1901800	positive regulation of proteasomal protein catabolic process	-4.40175	-2.83666	1191,3304,5700,5701,5702,5704,5706,7018,7415,8078,10399,344558	CLU,HSPA1B,PSMC1,PSMC2,PSMC3,PSMC4,PSMC6,TF,VCP,USP5,RACK1,SH3RF3	12/117
15_Member	GO Biological Processes	GO:0045732	positive regulation of protein catabolic process	-3.88545	-2.4083	1191,3304,3320,4478,5700,5701,5702,5704,5706,7018,7415,7430,7879,8078,10399,344558	CLU,HSPA1B,HSP90AA1,MSN,PSMC1,PSMC2,PSMC3,PSMC4,PSMC6,TF,VCP,EZR,RAB7A,USP5,RACK1,SH3RF3	16/217
15_Member	GO Biological Processes	GO:2000058	regulation of ubiquitin-dependent protein catabolic process	-3.76297	-2.31241	1191,3093,3304,3326,5595,5887,6135,7018,7415,7514,8078,10399,11315,344558	CLU,UBE2K,HSPA1B,HSP90AB1,MAPK3,RAD23B,RPL11,TF,VCP,XPO1,USP5,RACK1,PARK7,SH3RF3	14/178
15_Member	GO Biological Processes	GO:1903052	positive regulation of proteolysis involved in protein catabolic process	-3.6795	-2.2388	1191,3304,5700,5701,5702,5704,5706,7018,7415,8078,10399,344558	CLU,HSPA1B,PSMC1,PSMC2,PSMC3,PSMC4,PSMC6,TF,VCP,USP5,RACK1,SH3RF3	12/139
15_Member	GO Biological Processes	GO:0032436	positive regulation of proteasomal ubiquitin-dependent protein catabolic process	-2.34106	-1.1455	1191,3304,7018,7415,8078,10399,344558	CLU,HSPA1B,TF,VCP,USP5,RACK1,SH3RF3	7/82
16_Summary	GO Biological Processes	GO:0006956	complement activation	-10.1155	-7.97665	718,720,735,966,1191,3075,3078,3493,3494,3500,3501,3502,3503,3848,301,563,567,644,929,1511,1520,2664,3093,3263,3273,3304,3320,3507,3514,3916,4057,4332,5184,6188,6197,6223,7511,7531,7532,7706,11315,29108,57402,1,5284	C3,C4A,C9,CD59,CLU,CFH,CFHR1,IGHA1,IGHA2,IGHG1,IGHG2,IGHG3,IGHG4,KRT1,ANXA1,AZGP1,B2M,BLVRA,CD14,CTSG,CTSS,GDI1,UBE2K,HPX,HRG,HSPA1B,HSP90AA1,IGHM,IGKC,LAMP1,LTF,MNDA,PEPD,RPS3,RPS6KA3,RPS19,XPNPEP1,YWHAE,YWHAG,TRIM25,PARK7,PYCARD,S100A14,A1BG,PIGR	45/-
16_Member	GO Biological Processes	GO:0006956	complement activation	-10.1155	-7.97665	718,720,735,966,1191,3075,3078,3493,3494,3500,3501,3502,3503,3848	C3,C4A,C9,CD59,CLU,CFH,CFHR1,IGHA1,IGHA2,IGHG1,IGHG2,IGHG3,IGHG4,KRT1	14/56
16_Member	GO Biological Processes	GO:0006958	complement activation, classical pathway	-7.7529	-5.84924	718,720,735,1191,3493,3494,3500,3501,3502,3503	C3,C4A,C9,CLU,IGHA1,IGHA2,IGHG1,IGHG2,IGHG3,IGHG4	10/37
16_Member	GO Biological Processes	GO:0002455	humoral immune response mediated by circulating immunoglobulin	-7.17637	-5.3199	718,720,735,1191,3493,3494,3500,3501,3502,3503	C3,C4A,C9,CLU,IGHA1,IGHA2,IGHG1,IGHG2,IGHG3,IGHG4	10/42
16_Member	GO Biological Processes	GO:0050778	positive regulation of immune response	-6.29965	-4.50799	301,563,567,644,718,720,735,929,966,1191,1511,1520,2664,3075,3078,3093,3263,3273,3304,3320,3493,3494,3500,3501,3502,3503,3507,3514,3848,3916,4057,4332,5184,6188,6197,6223,7511,7531,7532,7706,11315,29108,57402	ANXA1,AZGP1,B2M,BLVRA,C3,C4A,C9,CD14,CD59,CLU,CTSG,CTSS,GDI1,CFH,CFHR1,UBE2K,HPX,HRG,HSPA1B,HSP90AA1,IGHA1,IGHA2,IGHG1,IGHG2,IGHG3,IGHG4,IGHM,IGKC,KRT1,LAMP1,LTF,MNDA,PEPD,RPS3,RPS6KA3,RPS19,XPNPEP1,YWHAE,YWHAG,TRIM25,PARK7,PYCARD,S100A14	43/747
16_Member	GO Biological Processes	GO:0002253	activation of immune response	-4.98418	-3.33709	644,718,720,735,929,966,1191,1520,2664,3075,3078,3320,3493,3494,3500,3501,3502,3503,3507,3514,3848,4332,5184,6197,7511,7531,7706,29108,57402	BLVRA,C3,C4A,C9,CD14,CD59,CLU,CTSS,GDI1,CFH,CFHR1,HSP90AA1,IGHA1,IGHA2,IGHG1,IGHG2,IGHG3,IGHG4,IGHM,IGKC,KRT1,MNDA,PEPD,RPS6KA3,XPNPEP1,YWHAE,TRIM25,PYCARD,S100A14	29/471
16_Member	GO Biological Processes	GO:0050853	B cell receptor signaling pathway	-4.93726	-3.29794	3493,3494,3500,3501,3502,3503,3507,3514,4332	IGHA1,IGHA2,IGHG1,IGHG2,IGHG3,IGHG4,IGHM,IGKC,MNDA	9/57
16_Member	GO Biological Processes	GO:0002757	immune response-activating signaling pathway	-2.787	-1.51474	644,718,929,1520,2664,3493,3494,3500,3501,3502,3503,3507,3514,4332,5184,6197,7511,7531,7706,29108,57402	BLVRA,C3,CD14,CTSS,GDI1,IGHA1,IGHA2,IGHG1,IGHG2,IGHG3,IGHG4,IGHM,IGKC,MNDA,PEPD,RPS6KA3,XPNPEP1,YWHAE,TRIM25,PYCARD,S100A14	21/407
16_Member	GO Biological Processes	GO:0002764	immune response-regulating signaling pathway	-2.68845	-1.43605	1,644,718,929,1520,2664,3493,3494,3500,3501,3502,3503,3507,3514,4332,5184,5284,6197,7511,7531,7706,29108,57402	A1BG,BLVRA,C3,CD14,CTSS,GDI1,IGHA1,IGHA2,IGHG1,IGHG2,IGHG3,IGHG4,IGHM,IGKC,MNDA,PEPD,PIGR,RPS6KA3,XPNPEP1,YWHAE,TRIM25,PYCARD,S100A14	23/471
16_Member	GO Biological Processes	GO:0002429	immune response-activating cell surface receptor signaling pathway	-2.43853	-1.2279	644,718,929,2664,3493,3494,3500,3501,3502,3503,3507,3514,4332,7531,57402	BLVRA,C3,CD14,GDI1,IGHA1,IGHA2,IGHG1,IGHG2,IGHG3,IGHG4,IGHM,IGKC,MNDA,YWHAE,S100A14	15/270
16_Member	GO Biological Processes	GO:0002768	immune response-regulating cell surface receptor signaling pathway	-2.3237	-1.13502	644,718,929,2664,3493,3494,3500,3501,3502,3503,3507,3514,4332,5284,7531,57402	BLVRA,C3,CD14,GDI1,IGHA1,IGHA2,IGHG1,IGHG2,IGHG3,IGHG4,IGHM,IGKC,MNDA,PIGR,YWHAE,S100A14	16/305
17_Summary	GO Biological Processes	GO:0006739	NADP+ metabolic process	-10.0684	-7.94155	1,2539,3417,4190,5226,6888,7086,10135,10840,25796,51071,51181,2821,11164	A1BG,G6PD,IDH1,MDH1,PGD,TALDO1,TKT,NAMPT,ALDH1L1,PGLS,DERA,DCXR,GPI,NUDT5	14/-
17_Member	GO Biological Processes	GO:0006739	NADP+ metabolic process	-10.0684	-7.94155	1,2539,3417,4190,5226,6888,7086,10135,10840,25796,51071,51181	A1BG,G6PD,IDH1,MDH1,PGD,TALDO1,TKT,NAMPT,ALDH1L1,PGLS,DERA,DCXR	12/38
17_Member	GO Biological Processes	GO:0006740	NADPH regeneration	-9.30553	-7.23851	1,2539,3417,5226,6888,7086,10840,25796,51071	A1BG,G6PD,IDH1,PGD,TALDO1,TKT,ALDH1L1,PGLS,DERA	9/20
17_Member	GO Biological Processes	GO:0006098	pentose-phosphate shunt	-7.48175	-5.60577	1,2539,5226,6888,7086,25796,51071	A1BG,G6PD,PGD,TALDO1,TKT,PGLS,DERA	7/15
17_Member	GO Biological Processes	GO:0051156	glucose 6-phosphate metabolic process	-6.94862	-5.10877	1,2539,2821,5226,6888,7086,25796,51071	A1BG,G6PD,GPI,PGD,TALDO1,TKT,PGLS,DERA	8/25
17_Member	GO Biological Processes	GO:0019321	pentose metabolic process	-4.78758	-3.16712	1,2539,5226,11164,51181	A1BG,G6PD,PGD,NUDT5,DCXR	5/14
17_Member	GO Biological Processes	GO:0009051	pentose-phosphate shunt, oxidative branch	-4.20877	-2.683	2539,5226,25796	G6PD,PGD,PGLS	3/4
18_Summary	GO Biological Processes	GO:0060627	regulation of vesicle-mediated transport	-9.91864	-7.80349	60,197,301,302,335,336,345,396,408,567,718,720,836,929,998,1191,2243,2244,2266,3916,3958,4478,5217,5358,5595,5657,6281,6382,6386,7018,7052,7430,7448,7879,9230,9805,10015,10094,10399,11151,11315,29108,84932	ACTB,AHSG,ANXA1,ANXA2,APOA1,APOA2,APOC3,ARHGDIA,ARRB1,B2M,C3,C4A,CASP3,CD14,CDC42,CLU,FGA,FGB,FGG,LAMP1,LGALS3,MSN,PFN2,PLS3,MAPK3,PRTN3,S100A10,SDC1,SDCBP,TF,TGM2,EZR,VTN,RAB7A,RAB11B,SCRN1,PDCD6IP,ARPC3,RACK1,CORO1A,PARK7,PYCARD,RAB2B	43/-
18_Member	GO Biological Processes	GO:0060627	regulation of vesicle-mediated transport	-9.91864	-7.80349	60,197,301,302,335,336,345,396,408,567,718,720,836,929,998,1191,2243,2244,2266,3916,3958,4478,5217,5358,5595,5657,6281,6382,6386,7018,7052,7430,7448,7879,9230,9805,10015,10094,10399,11151,11315,29108,84932	ACTB,AHSG,ANXA1,ANXA2,APOA1,APOA2,APOC3,ARHGDIA,ARRB1,B2M,C3,C4A,CASP3,CD14,CDC42,CLU,FGA,FGB,FGG,LAMP1,LGALS3,MSN,PFN2,PLS3,MAPK3,PRTN3,S100A10,SDC1,SDCBP,TF,TGM2,EZR,VTN,RAB7A,RAB11B,SCRN1,PDCD6IP,ARPC3,RACK1,CORO1A,PARK7,PYCARD,RAB2B	43/561
18_Member	GO Biological Processes	GO:0030100	regulation of endocytosis	-5.17791	-3.50085	60,197,302,335,336,345,408,567,718,720,929,998,1191,3958,5657,6386,7018,7052,7448,10094,10399,11315,29108	ACTB,AHSG,ANXA2,APOA1,APOA2,APOC3,ARRB1,B2M,C3,C4A,CD14,CDC42,CLU,LGALS3,PRTN3,SDCBP,TF,TGM2,VTN,ARPC3,RACK1,PARK7,PYCARD	23/318
18_Member	GO Biological Processes	GO:0045807	positive regulation of endocytosis	-4.11325	-2.60207	197,302,335,336,408,567,718,720,929,998,1191,7018,7448,29108	AHSG,ANXA2,APOA1,APOA2,ARRB1,B2M,C3,C4A,CD14,CDC42,CLU,TF,VTN,PYCARD	14/165
18_Member	GO Biological Processes	GO:0048260	positive regulation of receptor-mediated endocytosis	-3.41128	-2.02379	302,408,567,718,1191,7018,7448	ANXA2,ARRB1,B2M,C3,CLU,TF,VTN	7/54
18_Member	GO Biological Processes	GO:0045806	negative regulation of endocytosis	-2.62531	-1.38701	302,345,567,3958,5657,6386,10399	ANXA2,APOC3,B2M,LGALS3,PRTN3,SDCBP,RACK1	7/73
18_Member	GO Biological Processes	GO:0048259	regulation of receptor-mediated endocytosis	-2.33797	-1.14333	302,345,408,567,718,1191,6386,7018,7448	ANXA2,APOC3,ARRB1,B2M,C3,CLU,SDCBP,TF,VTN	9/126
19_Summary	GO Biological Processes	GO:0043161	proteasome-mediated ubiquitin-dependent protein catabolic process	-9.68297	-7.5792	183,408,5066,5516,5682,5683,5684,5686,5687,5688,5689,5690,5691,5692,5694,5696,5698,5699,5700,5701,5702,5704,5706,5707,5708,5717,5887,6451,6500,7415,7531,7532,7706,55611,55968,342897,1,824,1508,1520,1522,3093,3309,5611,6233,7317,7332,10015,54472,128866	AGT,ARRB1,PAM,PPP2CB,PSMA1,PSMA2,PSMA3,PSMA5,PSMA6,PSMA7,PSMB1,PSMB2,PSMB3,PSMB4,PSMB6,PSMB8,PSMB9,PSMB10,PSMC1,PSMC2,PSMC3,PSMC4,PSMC6,PSMD1,PSMD2,PSMD11,RAD23B,SH3BGRL,SKP1,VCP,YWHAE,YWHAG,TRIM25,OTUB1,NSFL1C,NCCRP1,A1BG,CAPN2,CTSB,CTSS,CTSZ,UBE2K,HSPA5,DNAJC3,RPS27A,UBA1,UBE2L3,PDCD6IP,TOLLIP,CHMP4B	50/-
[truncated: 205 more rows]

## Sheet: S2-4_Tear_Top100
Supplementary Table S3-4. Enrichment analysis of the top 100 identified proteins in tear
GroupID	Category	Term	Description	LogP	Log(q-value)	Genes	Symbols	InTerm_InList
[truncated: 273 more rows]

## Sheet: S2-5_NLD-specific_Top91
Supplementary Table S3-5. Enrichment analysis of the 91 NLD-specific proteins
[truncated: 87 more rows]

[truncated: 2 more sheets: S2-6_NLD-LF_DEP_UP_Mucinous, S2-7_NLD-LF_UP_DEP_Membranous]
